# Supplementary material for: Profiling of m6A RNA modifications identified an age‐associated regulation of AGO2 mRNA stability
Source: Aging Cell. 2018 Mar 23;17(3):e12753. doi: 10.1111/acel.12753 (PMC5946072; doi:10.1111/acel.12753)
Supplement: Supplementary file 2 [file ACEL-17-e12753-s002.xlsx]

## Sheet: Motif
Chromosome	Start	End	Sample	Name	Gene_Name	ReadCount	Strand	Norm_ReadCount	Sequence	GGACU_Counts	GACU_Counts	ACU_Counts	GAC_Counts	Motif_Type	TranscriptStructureID	Gene_Biotype
chr1	1854800	1854900	Old01	ID_3	C1orf222	22	-	3.0215	tcagcacatgatgttcgtggagggcggcGACcccctgGACgtgcccgtggagtctctGACagcgatccctgtatttGACcccaggcacagagagggtgag	0	0	0	4	Motif	ENST00000412120_intron	protein_coding
chr1	2269100	2269200	Old01	ID_4	MORN1	34	-	4.66959	gtggcctcctgctagcacctcctcccagtggtgtgtgcaagtggggggccctcggggcagcggtgtcagGACagctccgagctgctcgtaggaacgtggg	0	0	0	1	Motif	ENST00000378529_intron	protein_coding
chr1	2308600	2308700	Old01	ID_5	MORN1	234	-	32.1378	tttgcctctgtgttttgggtgtgGACctgGACcccagtggcccttccccaaaggtcgtgtGACcaccaccaccttcccgtgtcccgtaccgcacacctgt	0	0	0	3	Motif	ENST00000378525_intron	protein_coding
chr1	6023000	6023100	Old01	ID_13	NPHP4	54	-	7.41641	tgtGACTctcagcagctgtccctggcccggccacagctgGGACTtgagccgcctgaGACcacgtgcatgccctgtgcctcgggatgtggtGGACTtcctg	2	1	0	1	Motif	ENST00000378156_intron	protein_coding
chr1	9189100	9189200	Old01	ID_19	GPR157	23	-	3.15884	gcgggcgcctgGACgcgagcctagggcgcctcggtgcccaGACggcggcggcgtggccgcacgcgcggcccggcttctgtcctcgcggcgctccggctcc	0	0	0	2	Motif	ENST00000377411_5UTR	protein_coding
chr1	11103200	11103400	Old01	ID_21	MASP2	695.5	-	95.5207	tcaaggtctggctcctgggcccctcatcttgtcccagatcctccccctcagcccagctgcaccccctACTtcctgcagcatggcccccaccacgttcccgtcaccctcggtGACccccacctcttcaggtgctctatggaggtccaaggctggggccttcgagtacaagtgtgggaggcagagtggggaggggcacccca	0	0	1	1	Motif	ENST00000400897_intron	protein_coding
chr1	15195000	15195100	Old01	ID_25	KAZN	28	+	3.84555	aaatcttaaccACTtccccgtgggcccttcttgaagtgaatgtctaaccattaccACTtttccACTgggtgaACTggagtcttgtaGACccagaacatct	0	0	4	1	Motif	ENST00000361144_intron	protein_coding
chr1	20076700	20076800	Old01	ID_26	TMCO4	56	-	7.6911	ttgcacgttcccgtcgtatatcgtcagtGACTtgaatgttttcttcggccttgaACTctgcccaaagtcagtaatcttcagccttccACTtggaACTGAC	0	1	3	1	Motif	ENST00000294543_intron	protein_coding
chr1	22201700	22201800	Old01	ID_29	HSPG2	227	-	31.1764	tcgccggagagtgatcgttctttcaggcccgtgggctcttgtagcctgtatcagcctgtcattgggGACcccaggggaacgaggtggtataacctctcca	0	0	0	1	Motif	ENST00000374695_intron	protein_coding
chr1	31430300	31430400	Old01	ID_50	PUM1	39	-	5.3563	atgaaatccaccACTgtccctttgaagccttatgagaaatgtttcttttaaaacagttgcaaatttaaacACTtccagagtgttgcacccaaacccccag	0	0	2	0	Motif	ENST00000257075_intron	protein_coding
chr1	32046700	32046800	Old01	ID_51	TINAGL1	1906	+	261.772	ctgagctcattttagctggagctggggtaggggagaGACgtcccaaggaggtgcaggccacgttccgtggctcacatcagctgtgcccaggattctgcat	0	0	0	1	Motif	ENST00000271064_intron	protein_coding
chr1	33184000	33184100	Old01	ID_53	RP11-114B7.6	284	-	39.0048	ttctgaaagaagggccgaaagggGACagagatcACTggaatggtggaattccaaacACTtgcGACTagccagtagagaggttgttcaagcctgggctgat	0	1	2	1	Motif	ENST00000421619_intron	antisense
chr1	37495300	37495400	Old01	ID_62	GRIK3	17	-	2.3348	caaccACTccagaaatgcaagctgcctagtggcttttaggatcctttgtggggctgtaagccttcctgaatccccacgttcccacaggcACTctgtgcct	0	0	2	0	Motif	ENST00000373091_intron	protein_coding
chr1	41446100	41446200	Old01	ID_67	CTPS1	48	+	6.59237	ggtcggggcgctggcggtgtatagagctcaccacgtttgcgtggcgcccttccgtccacgctcgttacagtttcgaatcctcagcggccctgtGACgcgg	0	0	0	1	Motif	ENST00000372616_intron	protein_coding
chr1	47610600	47610700	Old01	ID_70	MTND1P34	97	-	13.3221	ctcaccctccacacgtccccgtggaGACTttgggtgagagggtggggaaACTtcatacctttgggcaaggagcgcccatcagggaaggtGACgggagtgc	0	1	1	1	Motif	ENST00000438556_intron	pseudogene
chr1	48880300	48880400	Old01	ID_71	SPATA6	39	-	5.3563	gcttttagtaatgtaaggtgtgaggagagggaggtgttctacagtcctatgatcaggttgcagtcttttggtgagcctatgcccctaaattgtGACcttc	0	0	0	1	Motif	ENST00000371843_intron	protein_coding
chr1	58863400	58863500	Old01	ID_77	OMA1	19	-	2.60948	gatgaggcccagagaaACTaaGACatgttaaggagatcaaatccacagGACgtggtgaatACTttgatgcggggtggtggggagcaataaaggggtaggt	0	0	2	2	Motif	ENST00000358603_intron	protein_coding
chr1	59252800	59252900	Old01	ID_79	Y_RNA	157	+	21.5625	atatttggggaataacACTaaaGACTctgtctccctttctgttcaccaaatgtttggtctACTctccttcccctggtggaattccctcattctttattca	0	1	2	0	Motif	ENST00000410236_unkown	misc_RNA
chr1	60203500	60203600	Old01	ID_82	FGGY	26	+	3.57087	gGACatgtgatttgggaggggccaggggcagaatgatatggtttGACTgtgttcccacccacatctcaccttgaattcctccatgtcgtgggaggGACcc	0	1	0	2	Motif	ENST00000303721_intron	protein_coding
chr1	74641300	74641400	Old01	ID_83	LRRIQ3	17	-	2.3348	tagccctccctcagaagcaccaatttagtaACTattcatggataataatgcctttgtgagaattccagaacccaggggagaggttacagcacccagtaga	0	0	1	0	Motif	ENST00000354431_intron	protein_coding
chr1	91852800	91852900	Old01	ID_92	HFM1	22	-	3.0215	gccaagcgttcatagcGACgtcgctttttgatccttcgatgtcggctcttcctatcattgtgaagcagaattcaccaagcgttggattgttcacccACTa	0	0	1	1	Motif	ENST00000294696_intron	protein_coding
chr1	94108200	94108300	Old01	ID_93	BCAR3	48	-	6.59237	tACTggtgggGACgttctggggattaacccaGACaccaccagtGACcgaaagtgccacacgttcccgtacccagtcctgcctgtctcccacctctgccct	0	0	1	3	Motif	ENST00000260502_intron	protein_coding
chr1	95149200	95149300	Old01	ID_95	RP11-86H7.1	438	-	60.1554	tgtGACctcaggcctggatgttgcccGACagcccacccaccacagcacattccacctgaagccacgggGACgtgggatcttagcttcccctggctgcctg	0	0	0	3	Motif	ENST00000414374_intron	lincRNA
chr1	96756700	96756800	Old01	ID_96	RP5-898J17.1	36	-	4.94428	cataACTcagcccctcggtcatttaccattcattatgctgctatttggggtctctgagaattccaacagttccctggcctcaagtagctcacACTtttga	0	0	2	0	Motif	ENST00000435311_intron	lincRNA
chr1	149871400	149871500	Old01	ID_108	BOLA1	16	+	2.19746	ggtcgaattcaccacgtcacgtagagaaaaggggcggtgtctcgggtctccccgtgtggcatcaaggcgggctccctataggagctggtgtgGACgtccg	0	0	0	1	Motif	ENST00000369150_intron	protein_coding
chr1	153104600	153104700	Old01	ID_109	SPRR2C	34	-	4.66959	tccatggtggtgagatttggagagagggcagaagtttgcaagggcttgggcttctACTggcacacatcatatccaccaccttctcttggccacagaaagt	0	0	1	0	Motif	ENST00000290702_intron	pseudogene
chr1	154161200	154161300	Old01	ID_110	TPM3	24	-	3.29618	tttgttttccaccACTttcagtggccaaggaaagtggtaagaattgaatatattatgccagaggttagaaacacaaACTaaatatacatcatttaaACTc	0	0	3	0	Motif	ENST00000271850_intron	protein_coding
chr1	154760100	154760200	Old01	ID_111	KCNN3	57	-	7.82844	ccacggggtgtggtgtGACTtaaggaggggtcaagcagggccctctagtgtggggGACccagagccagagctccaggtgtctggatccagggcagtacct	0	1	0	1	Motif	ENST00000271915_intron	protein_coding
chr1	156288600	156288700	Old01	ID_114	CCT3	524	-	71.9667	ctgctggattcttctctggaatacaagaaaggagaaagccaggtaaggttcttggccttgttccttaaagtagatgcaagaatctGACTgcaaatatgaa	0	1	0	0	Motif	ENST00000295688_intron	protein_coding
chr1	156530100	156530200	Old01	ID_116	IQGAP3	519	-	71.28	ctcccgagtagctgggttGACaggcacctgccaccatggcaGACTaattttggtatttttagtagaggtagggttcttcgtgttggccaggtgggtctca	0	1	0	1	Motif	ENST00000361170_intron	protein_coding
chr1	161179100	161179200	Old01	ID_118	NDUFS2	78	+	10.7126	gaggtatgtccccccaACTttttctgtggcccACTgtgagcatagcatagtgccttttccaccACTtccccgttgaacccaagcttagtgttcaGACccc	0	0	3	1	Motif	ENST00000367993_CDS	protein_coding
chr1	168003700	168003800	Old01	ID_120	DCAF6	1288	+	176.895	aaggtgccaccacgctaccgtgggtgatagagcaaGACcctgtctatggaaaggatggagtgggggaggaaaagtccgtaACTagagaaaaaattaagct	0	0	1	1	Motif	ENST00000312263_intron	protein_coding
chr1	172792000	172792100	Old01	ID_123	RP1-15D23.2	31	+	4.25757	gttttcACTtgcccatctgcttctagctcagaGACcaagttgtgttgctttggccttttctcctattccaaccgttcctgtggatttatgtcttttgaaa	0	0	1	1	Motif	ENST00000432694_intron	antisense
chr1	183738800	183738900	Old01	ID_127	RGL1	66	+	9.06451	ACTcaccagtttacaaacacgttcacgtggctacACTttgtttaccctgataggtaatctaatgaaggctgaGACccaaaattttgggtaaggtcgtttc	0	0	2	1	Motif	ENST00000304685_intron	protein_coding
chr1	184566900	184567000	Old01	ID_128	C1orf21	120	+	16.4809	agaaggctgttaaaagtcacagGACaggaaacacagagcaagtgctgctcaGACatgcgtcctcccacgttccagtggaattgtgttttcagaggtgtat	0	0	0	2	Motif	ENST00000235307_intron	protein_coding
chr1	204215500	204215600	Old01	ID_137	PLEKHA6	233	-	32.0005	tgtcccgtggccaagcctcACTtgaaacacaGACattttagtaggggggatagggttgtggtcaagggcgctaACTtcgggtccaaataGACccatattg	0	0	2	2	Motif	ENST00000272203_intron	protein_coding
chr1	204421600	204421700	Old01	ID_138	PIK3C2B	195	-	26.7815	gcattaaatggcccttgagttccaccattcccttgggattttttggtcacaattACTgctgctgtcaagagaaggggtgccagcctgggcaacaagggag	0	0	1	0	Motif	ENST00000367187_intron	protein_coding
chr1	206268600	206268700	Old01	ID_141	C1orf186	25	-	3.43352	atgtACTctgaaaatatgtttctgggcatagatattaaaaACTcaatttACTgaattccagcatgtcccctgaaacaccacaACTggaggtggtctttac	0	0	4	0	Motif	ENST00000331555_intron	protein_coding
chr1	216799500	216799600	Old01	ID_146	ESRRG	16	-	2.19746	aggaagaaaacccaagagaacgtggtattgcagaaACTcaagaatggagatttaaggaagaagtagtaaaaagaaatgtgaagcACTgcagaattgtcaa	0	0	2	0	Motif	ENST00000359162_intron	protein_coding
chr1	223402600	223402700	Old01	ID_150	SUSD4	36	-	4.94428	gagatttcgtctgccacccgcggccttgtgagcgctacaaccacggaACTgtggtggagttttACTgcgatcctggctacagcctcaccagcGACTacaa	0	1	2	0	Motif	ENST00000343846_CDS	protein_coding
chr1	223741200	223741300	Old01	ID_154	CAPN8	372	-	51.0909	gccacctggctggtctgcatgcagggcctgtgtgcagcggcctgggcctgggtacgggtgcataatgccagccacgggcaggtggtgGACcccgaggggc	0	0	0	1	Motif	ENST00000366872_intron	protein_coding
chr1	230886400	230886500	Old01	ID_161	AGT	45	-	6.18034	tggctttgtgctctgcccaccctccccaagtacagctgtgtttGACaagaaggtggtgctgaggaggagggccgtccagccccacggtcccacgggctgc	0	0	0	1	Motif	ENST00000366667_intron	protein_coding
chr1	230886400	230886500	Old01	ID_162	CAPN9	45	+	6.18034	gcagcccgtggGACcgtggggctgGACggccctcctcctcagcaccaccttcttgtcaaacacagctgtACTtggggagggtgggcagagcacaaagcca	0	0	1	2	Motif	ENST00000271971_intron	protein_coding
chr1	233790800	233790900	Old01	ID_164	KCNK1	64	+	8.78982	cacagagcaacctttggggagggccaccacgcccgtgggttgggaaagcagGACcacagccctagtgggcctggggGACagagcattgagccaaagaaga	0	0	0	2	Motif	ENST00000366620_intron	protein_coding
chr1	236856900	236857000	Old01	ID_169	ACTN2	373	+	51.2282	acaccacggccgttgggtcaccacctcccgtggagtcctctgGACcctgcctcttcccctccctgtgtgctccaaggccttcaggctttccaccttccct	0	0	0	1	Motif	ENST00000366578_intron	protein_coding
chr1	237266800	237266900	Old01	ID_173	RYR2	23	+	3.15884	tctgggccgtgggccttctGACcaccaccttcctttggtttctgcccattttccaggctacattgtccagtgtccctgtttttttgaGACagaatttcac	0	0	0	2	Motif	ENST00000360064_intron	protein_coding
chr1	246965600	246965700	Old01	ID_176	RP11-439E19.8	58	-	7.96578	tcatcccacgggaggtggatttcttcttgaggcattctttttctgtcttgaatcttctttttctttcagtgttctggctGACgcagctatggggaagaag	0	0	0	1	Motif	ENST00000504864_intron	pseudogene
chr1	247117700	247117800	Old01	ID_178	ZNF695	273	-	37.4941	gaaataatagtatcacctttggggaacggtGACTgccagttttggatcaatcttaggccACTggaaggttggtggatcttctccagcaattcgggctgaa	0	1	1	0	Motif	ENST00000366504_intron	protein_coding
chr10	415300	415400	Old01	ID_182	DIP2C	207	-	28.4296	agttattaaatgcttttctaacacatgtcaccaaagcctgcgttcccacgttcccgcgttcccgtggtgtgccctcaggctgagagcctcACTcccagtc	0	0	1	0	Motif	ENST00000280886_intron	protein_coding
chr10	957200	957300	Old01	ID_183	LARP4B	36	-	4.94428	tttttccttccaaaaaaacaatagccaaagtatcagctttttatACTtctGACcgtagaACTctgaaaaagaatgttttcaaatcttatcatcagatttc	0	0	2	1	Motif	ENST00000316157_intron	protein_coding
chr10	3126200	3126300	Old01	ID_188	PFKP	203	+	27.8802	tgtattccaccattcctgtggtattgcACTatttagctttctccccgttttttaagctattgtaacACTgcaagatctatgttaatattcaaagcgattt	0	0	2	0	Motif	ENST00000381075_intron	protein_coding
chr10	13361100	13361200	Old01	ID_199	SEPHS1	19	-	2.60948	aggtcgcaccacaagtggccACTcaaaatgtgaatcccacacccggggccacctcttaatctaGACagaaatagctgtttggttttgtttttaaatagat	0	0	1	1	Motif	ENST00000327347_3UTR	protein_coding
chr10	14030900	14031000	Old01	ID_201	FRMD4A	2978	-	409.001	ttctcaagcgtcagtttataatggaatcatctgggggttttACTaaatgcagatgcagtctgcattcctccaagttcccgtgtagttgctgaggctggag	0	0	1	0	Motif	ENST00000264546_intron	protein_coding
chr10	14564100	14564200	Old01	ID_202	FAM107B	24	-	3.29618	cttgcctttctttcgtgctggtgaatttcttagatcaccatgttgcctgctgtagcctagtaggtatcatACTaattttgtaGACcACTtttccgtggtt	0	0	2	1	Motif	ENST00000181796_intron	protein_coding
chr10	15263000	15263100	Old01	ID_204	FAM171A1	620	-	85.1514	gtggtgtgcttgtagctaacatctctttctcaattccacaggaacgtggctgaagagcggtctgggtcttgtgcaccaggaaggcagccagctGACgtgg	0	0	0	1	Motif	ENST00000378116_CDS	protein_coding
chr10	28224000	28224100	Old01	ID_213	ARMC4	82	-	11.262	ggccttgggagaatgctgccaagaacgtgaaaaccgagtcattgtccggaaatgtggtggcattcaaccACTtgtgaacctccttgttggaataaaccaa	0	0	1	0	Motif	ENST00000305242_CDS	protein_coding
chr10	28537000	28537100	Old01	ID_214	MPP7	28	-	3.84555	cACTagcaggctgtgcacagctctgtgaaatgctcttttctgtaaccatttcccgtggtttttgGACaatGACTggcatgttACTttccttagcaACTta	0	1	3	1	Motif	ENST00000337532_intron	protein_coding
chr10	29948600	29948700	Old01	ID_218	SVIL	24	-	3.29618	ttgtctgtgtttaccgcaaccatctctgtggcttacaagaatgagttcatGACTgtctgaattccaccaggcagtggtGACaataatttattttttaacc	0	1	0	1	Motif	ENST00000375398_intron	protein_coding
chr10	33491800	33491900	Old01	ID_224	NRP1	3104	-	426.306	cccaacgggaACTtggtggatgaatgtgatGACGACcaggccaACTgccacagtggaacaggtgatGACTtccagctcacaggtgcagaaaccatcttca	0	1	2	2	Motif	ENST00000265371_CDS	protein_coding
chr10	37637000	37637100	Old01	ID_229	ATP8A2P1	303	+	41.6143	gtaaaatgtcaaaatgatggcatcttagaaaGACaaccagataatgtttttttcaACTgtttgctttggtaattttctccatattagcttaaaattccac	0	0	1	1	Motif	ENST00000420453_intron	pseudogene
chr10	43173500	43173600	Old01	ID_230	AL022344.4	22	-	3.0215	cacctcttagctgctacctcctACTtcccccacgttcctgtgtcttcataggcaaccACTgatttattttcttttattgtagttttgcctaatctgGACc	0	0	2	1	Motif	ENST00000411439_intron	lincRNA
chr10	45489500	45489600	Old01	ID_242	RASSF4	22	+	3.0215	ctgcccgctcaatgcccagcagcagctctggaaggcagtgctcagccccatcaccACTgtcccgtggatgcctgtgtacctcttgccttttctgggcttg	0	0	1	0	Motif	ENST00000334940_3UTR	protein_coding
chr10	49711100	49711200	Old01	ID_246	ARHGAP22	23	-	3.15884	tatttttacattggtgatggcaccacgttccttggtgttttccagtctcagccatgcattcttACTgcggaggcctggccaagtcctggcttctccaagg	0	0	1	0	Motif	ENST00000249601_intron	protein_coding
chr10	55654600	55654700	Old01	ID_249	PCDH15	325	-	44.6358	accaagctcaaccacgtttccagtggaagagcACTGGACTGACattctaatcacctggatttagttctgggcatgctcttatctctctgtgaGACTttat	1	1	1	1	Motif	ENST00000320301_intron	protein_coding
chr10	60404200	60404300	Old01	ID_251	BICC1	462	+	63.4515	cgatccttttctcctgttagtctgtgcagcacagaaacagaACTccacccgtccccgtgcctgggaagtctctggtttttgtttaaggcatgtgtatcct	0	0	1	0	Motif	ENST00000373886_intron	protein_coding
chr10	61960800	61960900	Old01	ID_255	ANK3	18	-	2.47214	tttcctgtggaatctgtcttcacgtgtccttccatggaagtaggtggcctataaagcaaaGACcaatttataaaggcagtttaaaagtgagcatcaccta	0	0	0	1	Motif	ENST00000280772_intron	protein_coding
chr10	77385900	77386000	Old01	ID_263	C10orf11	61	+	8.3778	tgagccaccacacccggccaagaggatgctctattttagctACTcaccacctacccgtggcacaGACatgcctcagccccACTgagaacagcatgcgtgg	0	0	2	1	Motif	ENST00000372499_intron	protein_coding
chr10	78065700	78065800	Old01	ID_266	C10orf11	16	+	2.19746	ctattaaACTattttccaccatttcccttggctccaatctACTatattaACTatattttataataaacacattagtattgtgaaaattaatatttaataa	0	0	3	0	Motif	ENST00000372499_intron	protein_coding
chr10	95759500	95759600	Old01	ID_271	PLCE1	23	+	3.15884	gctctgctcccgcctctgcctgtttattggatttgcctcattcctGACTctttgctccagcccggaattccaccacctctgggccctccagtgctcaaac	0	1	0	0	Motif	ENST00000260766_intron	protein_coding
chr10	97210800	97210900	Old01	ID_273	SORBS1	59	-	8.10312	tggtgaatgttagaatcccacaagttccgtggaagatggcatcaggtggctctgccatgttctaatgGACatGACTgtcagtggcatttttagcttgtct	0	1	0	1	Motif	ENST00000306402_intron	protein_coding
chr10	98479800	98479900	Old01	ID_274	PIK3AP1	52	-	7.14173	tcttcagggtctccttcgctccctccacctctggccctaggagtgtctgagcgtcgcttcccctgtccctccGACTctgaagcgagaggcgagttgagag	0	1	0	0	Motif	ENST00000339364_intron	protein_coding
chr10	100931000	100931100	Old01	ID_275	HPSE2	53	-	7.27907	ctgcatcttagagttagaataACTttagttaatgtagtgcgatattctacccaatgtgtgaattccaccaagtgtggtttaaaatggccccagatacACT	0	0	2	0	Motif	ENST00000370546_intron	protein_coding
chr10	101180600	101180700	Old01	ID_277	GOT1	106	-	14.5581	gaacaaACTtttctccaatttccttcACTgttctgttttGACcggaaggtggtgggattctcctggttcacagttacaaACTcttaACTtgGACacagca	0	0	4	2	Motif	ENST00000370508_intron	protein_coding
chr10	102746500	102746600	Old01	ID_278	MRPL43	17	-	2.3348	ctagcatccagggccagtggcaccccttcaccaacaagccGACcacgttccgcgggctacgcccccgagaggttcaggatcctgccccagcccaggtgca	0	0	0	1	Motif	ENST00000299179_3UTR	protein_coding
chr10	105313400	105313500	Old01	ID_280	NEURL	81	+	11.1246	ggagcagcagggtcttgagctgcgggctcagGACccagtccagtcccttacagggcccaggcctctgagttccatctgctgtggGACagcctccaccttt	0	0	0	2	Motif	ENST00000369777_intron	protein_coding
chr10	105812500	105812600	Old01	ID_283	COL17A1	35	-	4.80693	gcctagggctgagaacccatctGACatccctggaatccaccgggaaagtggtcacaggagcagtggccttcctggagttgggtggtgagggtgaggagtc	0	0	0	1	Motif	ENST00000353479_intron	protein_coding
chr10	116290600	116290700	Old01	ID_286	ABLIM1	26	-	3.57087	tatttttcccgtggtgaatttttgccatgtcctttaaccaaaaatgttaaaGACTtcacatACTctttaggcctaaACTtctcatccctttACTaaatac	0	1	3	0	Motif	ENST00000277895_intron	protein_coding
chr10	116316100	116316200	Old01	ID_287	ABLIM1	159	-	21.8372	agggatggaaacccttgccGACTggaACTatctgtcccgtataaagtgagcagtcaccacgtgtctctaaacagtgattcccgtggtggaatccacatgt	0	1	1	0	Motif	ENST00000277895_intron	protein_coding
chr10	121087600	121087700	Old01	ID_293	GRK5	22	+	3.0215	agggcttagctggtgccctcgtcgggaGACcaggggcccatgcccctctgcacACTggcgtgctttccggagttcccacaGACaccacggtgccgtggat	0	0	1	2	Motif	ENST00000369108_intron	protein_coding
chr10	125213600	125213700	Old01	ID_300	RP11-282I1.1	88	+	12.086	agcaggggtGACagaacccaACTgtgctgtcACTctcaatgcacctaattcccttaagccattcacctaataacctgtggttcagagttctacaggctaa	0	0	2	1	Motif	ENST00000448347_intron	lincRNA
chr10	129006500	129006600	Old01	ID_302	DOCK1	141	+	19.3651	attgctttaaatgGACggtcatatatgtttggctccttagtccaataattttattcaccacgttcccctgagagaaGACTtGACaaGACaatcctgGACa	0	1	0	4	Motif	ENST00000280333_intron	protein_coding
chr10	131479000	131479100	Old01	ID_306	MGMT	74	+	10.1632	ccctGACcctcctttgcccccgtgggGACgtggctgctgcttcccccgtgtgcctgtggccccttgtgcccagcgccatcgccACTccgtgagggtagat	0	0	1	2	Motif	ENST00000306010_intron	protein_coding
chr10	131654200	131654300	Old01	ID_308	EBF3	22	-	3.0215	agtgtggcccaccccagagcacagGACagggatgcctctgtcctcaaccctggcaggGACacctctggcctcgggaggggcttgggctttgccaACTcct	0	0	1	2	Motif	ENST00000355311_intron	protein_coding
chr10	134937000	134937100	Old01	ID_319	GPR123	40	+	5.49364	caccccctgtgagcagcagcacgcccgtcctgtaACTgtgtgtagctggggttcaccgcacagctggggccgcaccgccttcccgtggctgctgtggcca	0	0	1	0	Motif	ENST00000392606_intron	protein_coding
chr11	761800	761900	Old01	ID_321	TALDO1	187	+	25.6828	caagtggctgggatGACaagcacacataccACTcctgggtaatttcaccacgttccccaggctggtctcgaacccctgggctcaagagatctctacccat	0	0	1	1	Motif	ENST00000319006_intron	protein_coding
chr11	3597600	3597700	Old01	ID_327	AP006294.2	264	-	36.258	gaagctctccctgctgagatatagatatttccctggcgatgatctttcaagctGACatgaaGACatGACcacccgctggaacgtggtgtgtctgccgtgg	0	0	0	3	Motif	ENST00000415407_unkown	pseudogene
chr11	10710200	10710300	Old01	ID_329	MRVI1	25	-	3.43352	ataaatgagtcaggtcattccaccacggcttggtggaaatcgggttgtatgaACTtggtggaatccaggtattggtgagtgcagggtgttggggaagttg	0	0	1	0	Motif	ENST00000423302_intron	protein_coding
chr11	12842800	12842900	Old01	ID_331	TEAD1	49	+	6.72971	gatttgccatttcttatatgaaaacgagaagttcagagttttgaattctggccccagttccatcACTttcttgccctgtGACcctgttctcctcccaaaa	0	0	1	1	Motif	ENST00000334310_intron	protein_coding
chr11	17454000	17454100	Old01	ID_335	ABCC8	668782	-	91851.2	acagccagccaACTctcccatccttctcccaccACTttcccgtggggctaACTtcaccctgtccacacggagtGACTtaacagtttaagccccagagtcg	0	1	3	0	Motif	ENST00000302539_intron	protein_coding
chr11	19258300	19258400	Old01	ID_337	E2F8	26	-	3.57087	tgtgttgggcacaagttattcctcctgcccctttttACTctgttcaaaGACctgaatctatttggagctaaaaaggggcccgtggtgaatttggggtacc	0	0	1	1	Motif	ENST00000250024_intron	protein_coding
chr11	26457700	26457800	Old01	ID_340	ANO3	61	+	8.3778	GACcACTtttccagtagatgggtgctctgtgctgaggGACcaGACcagccACTgttcccgtggattctccagaACTggaGACagcaagggctagtgctgt	0	0	3	4	Motif	ENST00000256737_intron	protein_coding
chr11	27805200	27805300	Old01	ID_342	BDNF	26	-	3.57087	aattccACTacatgtttattttaaaattcaccacggggtccccctagtgtatttgaaatacaattttatttgcagaatttaattaaaaatctgtaattct	0	0	1	0	Motif	ENST00000314915_intron	protein_coding
chr11	31512400	31512500	Old01	ID_344	IMMP1L	28	-	3.84555	GACagtgtaACTccaggctGACTtcattttcacattgttcttttctctgtgtcttcctgtgtccttttctgtctctaatgagGACgttcccgttggattt	0	1	1	2	Motif	ENST00000278200_intron	protein_coding
chr11	44587500	44587600	Old01	ID_349	CD82	83	+	11.3993	ctctacctggctctgGACctcccgggttccagcaggaggaagtgaaccaggtgaattccacgctcccgttgccctttctcACTtaaaacgccggaaggtg	0	0	1	1	Motif	ENST00000227155_5UTR	protein_coding
chr11	49764300	49764400	Old01	ID_355	RP11-707M1.1	21	+	2.88416	ggttctaaaatggaagccaagggcctcagaataaaagGACagagttggagtctgctcctctACTcaccatctcgatgaatgttgtatgttgttatcccgg	0	0	1	1	Motif	ENST00000527477_intron	pseudogene
chr11	57259200	57259300	Old01	ID_360	SLC43A1	20	-	2.74682	ACTttcctgtggagcctcctcaccatgggcatGACccagctgcggatcatcttctacatggctgctgtgaacaagatgctggagtaccttgtGACTggtg	0	1	1	1	Motif	ENST00000278426_3UTR	protein_coding
chr11	61343700	61343800	Old01	ID_362	SYT7	22	-	3.0215	ctgcctgccttgccagggaaccccagctggtgatgccaggtgaattctgccagttccgtgggcatggaggtccctGACcttccaggcagcaggggcagcc	0	0	0	1	Motif	ENST00000263846_intron	protein_coding
chr11	62850700	62850800	Old01	ID_365	SLC22A24	16	-	2.19746	gaatcatatgggtcgtcgaataagccagatattgttcacgttcccggtgGGACTtttcattctggtcaacacctttttgccccaaggtgagagaGACagg	1	0	0	1	Motif	ENST00000417740_intron	protein_coding
chr11	65307900	65308000	Old01	ID_367	LTBP3	1230	-	168.929	caagcagggcttctACTacGACgggaacctgctggaatgcgtgggtgagctccgccccccggcggccgtggggaagcggcagggaGACacgcgccaccgc	0	0	1	2	Motif	ENST00000301873_5UTR	protein_coding
chr11	66903300	66903400	Old01	ID_368	KDM2A	120	+	16.4809	taatctatgtgaataaagatgcccttggaattcaatggtgcacaccctgtagaACTatgaACTgatgtttctacccACTACTgaagtctagattctagat	0	0	4	0	Motif	ENST00000398645_intron	protein_coding
chr11	68213200	68213300	Old01	ID_370	LRP5	149	+	20.4638	ctccctttgtagggctggttgtgtgctgcctgGACctggggggcacgttcacgtggtgaatttgtctatttACTatccccgctttggggctggtgccagc	0	0	1	1	Motif	ENST00000294304_intron	protein_coding
chr11	70526500	70526600	Old01	ID_375	SHANK2	68	-	9.33919	tggGACgatgggagcggaggctggagtgatctgaggaatgatcatgggtcagggaacgtggtggccACTagaaaccagagaacacaagcagcccctcctc	0	0	1	1	Motif	ENST00000294018_intron	protein_coding
chr11	70916100	70916200	Old01	ID_377	SHANK2	104	-	14.2835	ggaACTtgggtctgagtagctcattacacaagggtgctacggaatccagggctgGGACTccctgggcACTtggggccttcctgcctctggtgttaACTgg	1	0	3	0	Motif	ENST00000413503_intron	protein_coding
chr11	78129700	78129800	Old01	ID_383	RP11-452H21.2	20	+	2.74682	atgtatttcataacgaattggaaggcaaggtcaagtgcagaagaacaagaaattggggtccaaattccccaacgttcccgctcattGACacaggctatga	0	0	0	1	Motif	ENST00000527030_intron	antisense
chr11	87874700	87874800	Old01	ID_387	RAB38	349	-	47.932	atGGACTgtagaagtctgaACTcaaagattcaacagtttcttagtaatgtccaaaaatcaaaggatGACcatatttgatttttattaaaaGACaaatgcc	1	0	1	2	Motif	ENST00000243662_intron	protein_coding
chr11	88619400	88619500	Old01	ID_388	GRM5	21	-	2.88416	gtatgttgttatcccgGACgagcccccattataaagcagctatgtctggggtgtaaacccagggtttgtcatcacgcaccaggaaaatttagGACacaga	0	0	0	2	Motif	ENST00000305432_intron	protein_coding
chr11	95822000	95822100	Old01	ID_389	MAML2	49	-	6.72971	atcagttgcttgcagttcacctcatagatatgcaaggtGACcttccctttacctgtcggaACTctgaacccaGACagatccatatttgcagctagaGACT	0	1	1	2	Motif	ENST00000440572_intron	protein_coding
chr11	115560300	115560400	Old01	ID_397	AP000797.3	20	+	2.74682	ACTcatcttttctaagaaggtggccctggtgaACTagctccctgagtctgagaatcagagtccatctgaagcttggaattcaattgctccaacaatgggg	0	0	2	0	Motif	ENST00000539305_intron	lincRNA
chr11	117282300	117282400	Old01	ID_400	CEP164	18	+	2.47214	gggggcagagggcctccaccACTttcccgtttgggaACTgttctggaggggcagatgttttgaagctttgaattgctaggGACctcggagaagctgctct	0	0	2	1	Motif	ENST00000278935_intron	protein_coding
chr12	284400	284500	Old01	ID_414	IQSEC3	62	+	8.51514	tctgaaGACacacctcACTctcccagggccctacacagccaGACccggcgaggcctcctcttcccctggccaccACTttcccccattgGACcatGGACTg	1	0	2	3	Motif	ENST00000326261_3UTR	protein_coding
chr12	330600	330700	Old01	ID_416	SLC6A13	64	-	8.78982	ttctccctgataaagtacACTccgctGACctacaacaagaagtacacgtacccgtggtggggcgatgccctgggctggctcctggctctgtcctccatgg	0	0	1	1	Motif	ENST00000343164_CDS	protein_coding
chr12	1920700	1920800	Old01	ID_417	CACNA2D4	230	-	31.5884	gctggGGACTcaccacgctcccctgggtgtgaGACcccctctccctccccttggatgctccACTgccttgaggctctcaggatgccctcccggcccctac	1	0	1	1	Motif	ENST00000280663_intron	protein_coding
chr12	1992100	1992200	Old01	ID_418	CACNA2D4	371	-	50.9535	gccttccacacccacgcggccttccccaccgcaggctACTacacgcagatctcaacgctggcgGACacccaggagaacgtgatggaatacctgcacgtgc	0	0	1	1	Motif	ENST00000280663_CDS	protein_coding
chr12	2081300	2081400	Old01	ID_420	DCP1B	3986	-	547.441	gagtggagtttgaaggaattttaaattttggtttatccttagatgcccagaagaggtttgtgtaatgtcacACTaccacgtttccgtggctttccaagta	0	0	1	0	Motif	ENST00000280665_intron	protein_coding
chr12	3793100	3793200	Old01	ID_422	EFCAB4B	209	-	28.7043	ggagtgcaacaaaaGACatcACTttcccgtggctctggggcatgaACTctcagtACTgctgctgtagatgcctcatgttctaggttctggaaggttgcca	0	0	3	1	Motif	ENST00000252322_intron	protein_coding
chr12	9681900	9682000	Old01	ID_427	RP11-726G1.1	436	+	59.8807	gaaggagaatgttACTctcccaccacgttcaagtggaaccatctatggatcagattcctcaatttgtgaaattaaGACcacacaACTggtaaagaatctt	0	0	2	1	Motif	ENST00000518709_intron	pseudogene
chr12	13957500	13957600	Old01	ID_429	GRIN2B	20	-	2.74682	gtgttatataggaaatcagaagttttaattagtgtGACcagagaaagcacACTggagaaaatgttatttgaattctacaggttcccttgggcACTGACaa	0	0	2	2	Motif	ENST00000279593_intron	protein_coding
chr12	20704400	20704500	Old01	ID_431	PDE3A	29	+	3.98289	ggtggtggtgcatggccgttcttagttggtggagcgatttgtctggttaattccgataacgaacgaGACTctggcatgctaACTagttacgcGACccccg	0	1	1	1	Motif	ENST00000359062_intron	protein_coding
chr12	33015100	33015200	Old01	ID_438	PKP2	21	-	2.88416	ttttgaaaggtattttcACTggctttagaattccaggttaacagtttctaaatattagtACTgaaagttggccacggcgtggtggctcacgcctgtaatc	0	0	2	0	Motif	ENST00000070846_intron	protein_coding
chr12	48299400	48299500	Old01	ID_444	VDR	71	-	9.75121	ggGACcaggGACcagggaagctgaGACTcagctcccttgggtgagattcgcGACaggccgggaacgtggtcagccgcggtcgctgccaaggtgatatcgg	0	1	0	3	Motif	ENST00000229022_intron	protein_coding
chr12	49418200	49418300	Old01	ID_447	MLL2	16	-	2.19746	tcccattatgaggatttaggatacagatcagagttcccgtggagaaaatggggaatcACTcttaGACTtcctaattagagggcatgcaggtattagtagg	0	1	1	0	Motif	ENST00000301067_intron	protein_coding
chr12	52470900	52471000	Old01	ID_448	C12orf44	29	+	3.98289	agatcACTgatgccctgggcacctcagtcaccaccaccatgcgcaggctcatcaaaGACacccttgccctctgagcgtcgctggatctctgggagctcct	0	0	1	1	Motif	ENST00000336854_CDS	protein_coding
chr12	52708400	52708500	Old01	ID_453	KRT83	46	-	6.31769	tggtggtgagcACTggtttgtgcaagccctgtggccagctgaacaccacctgtggagggggctcctgcggccaggggaggcattaagtggcccaaaagag	0	0	1	0	Motif	ENST00000293670_3UTR	protein_coding
chr12	65343600	65343700	Old01	ID_459	RP11-766N7.1	273	-	37.4941	cctgaACTtattcataagttggggtgcttctctagaACTctagcaagctagttatgaaACTgaattatcataggaatatttccACTggaaggttggtgga	0	0	4	0	Motif	ENST00000481157_unkown	pseudogene
chr12	65343600	65343700	Old01	ID_460	RP11-766N7.3	273	+	37.4941	tccaccaaccttccagtggaaatattcctatgataattcagtttcataACTagcttgctagagttctagagaagcaccccaACTtatgaataagttcagg	0	0	2	0	Motif	ENST00000535058_intron	lincRNA
chr12	86995700	86995800	Old01	ID_464	MGAT4C	142	-	19.5024	acgtaccgcggcttccgctgcaggcgccagtttctgGACaacgggaacgcggtggcaccccaaagctcggaGACaccaggaaccacagagccccaaagag	0	0	0	2	Motif	ENST00000549405_intron	protein_coding
chr12	90327000	90327100	Old01	ID_466	RP11-654D12.2	523	+	71.8293	aacaggtgattaaacctatcacagtattaccttgcaGACTggaggcACTcaccacattctcgtggtttctaaggcaACTgattaaggattctaagaACTg	0	1	3	0	Motif	ENST00000547370_intron	lincRNA
chr12	94659400	94659500	Old01	ID_468	PLXNC1	8550	+	1174.27	tattttagaatgataacacaaGACaaattccaccacgttccccatgcaacgtGACgccctttattttcatggattagttacaaatgtttggtgtcatgca	0	0	0	2	Motif	ENST00000258526_intron	protein_coding
chr12	98542400	98542500	Old01	ID_472	RP11-690J15.1	245	-	33.6485	aaaaacccttctttagtagaattccacctcctctcgtggttcatcatgttaaatgatgtattcctttggttgatggcttcttgtctGACTtctacACTag	0	1	1	0	Motif	ENST00000548344_intron	lincRNA
chr12	100559000	100559100	Old01	ID_473	GOLGA2B	26	-	3.57087	tgagttgatagcaatagagcaaataacatgggaacgtgggggagtttattgaatagcttgtttACTcatgtggtcctaaGACcaacctttgattatccac	0	0	1	1	Motif	ENST00000266746_intron	pseudogene
chr12	104636400	104636500	Old01	ID_477	TXNRD1	24	+	3.29618	cagctaggtgaaagaaaggatatgtttttcttcttccatttggtccttcagtacctcttccacgttccctgtggtagagcccaaccctGACaggaGACTc	0	1	0	1	Motif	ENST00000429002_intron	protein_coding
chr12	106492700	106492800	Old01	ID_479	NUAK1	22	-	3.0215	aaaagaaagaaatctctggcaccatctcaaagaggGACccctgtttccagtcaaaggaattccattctctcagcagggaggtaattGACaatatggaaaa	0	0	0	2	Motif	ENST00000261402_intron	protein_coding
chr12	107024200	107024300	Old01	ID_481	RP11-482D24.2	19212	-	2638.6	ggtGACTggcacccaggcctttggcagtgggcatcagcctctggcagcaaacccttctccccgtgggaacgtggctaaatcccaaacaaaACTgtgatgt	0	1	1	0	Motif	ENST00000547531_intron	processed_transcript
chr12	118014000	118014100	Old01	ID_484	KSR2	27	-	3.70821	gtatctagtcccaccacattccgtgggggtaatggcaACTcttacatcctcatacctgccgtgtggaggctttgaaggcaggtaattagatGACagggat	0	0	1	1	Motif	ENST00000302438_intron	protein_coding
chr12	122480900	122481000	Old01	ID_489	BCL7A	321	+	44.0865	tcccctcccccaACTtttttttttttttaaatatgatACTGACTttaagggagtgGACcacgtgtcccgtggaatatgccacctcccgctgtctctctct	0	1	2	1	Motif	ENST00000261822_intron	protein_coding
chr12	125814500	125814600	Old01	ID_491	TMEM132B	21	+	2.88416	cggaagtgGACaaagggaaggggagagagggtttcaatgcagtagccctgctggcagcctgtggccattgttccgtggccGACgctgtggtccGACgatc	0	0	0	3	Motif	ENST00000299308_intron	protein_coding
chr12	127235400	127235500	Old01	ID_494	RP11-173C20.2	18	-	2.47214	aacgtggtacaaatacaccatggaatACTatgcagccataaaaaggaaagagatcttgtcctttgcaggaacgttggtggagctgaaagccatcatcctc	0	0	1	0	Motif	ENST00000536517_intron	lincRNA
chr12	130941700	130941800	Old01	ID_496	RIMBP2	116	-	15.9316	attgctccaagtggtgctcttaagggttctacagtccgagggggcgggcgccctggatgagaagaattgcatccttgcatccatggGACagcacctgagc	0	0	0	1	Motif	ENST00000261655_intron	protein_coding
chr12	133087700	133087800	Old01	ID_502	FBRSL1	22	+	3.0215	agggcccccaagctacagggggcacatgggcccatctggtgggtcagGACctgcagggGACccggaggctcccacccccacctctcaGGACTctgcctcc	1	0	0	2	Motif	ENST00000261673_intron	protein_coding
chr12	133811600	133811700	Old01	ID_504	ANHX	21	-	2.88416	ggagtaGACgaggtcgcgtccccttggcgggcgcacggcagaaagaacccctcgccagggagcgcgcagcctacctggttcttcgcggctgtgaggattt	0	0	0	1	Motif	ENST00000419717_5UTR	protein_coding
chr13	23825400	23825500	Old01	ID_507	SGCG	23	+	3.15884	tcttcaattacgcaaattctaaatccacaaagtACTctaattagcccaattcatctgtcccaccacattcctttgggtcagtcagctatgtacacccatc	0	0	1	0	Motif	ENST00000218867_intron	protein_coding
chr13	24353700	24353800	Old01	ID_508	MIPEP	18	-	2.47214	atgcctcaccctgctttggctcacACTcggtgggctgcacccACTgtcctgcccctACTgtccGACgagccccagtgagatgatcctagtacctcagttg	0	0	3	1	Motif	ENST00000382172_intron	protein_coding
chr13	28592600	28592700	Old01	ID_514	FLT3	4517	-	620.369	gaacgtgcttgtcacccacgggaaagtggtgaagatatgtGACTttggattggctcgagatatcatgagtgattccaACTatgttgtcaggggcaatgtg	0	1	1	0	Motif	ENST00000241453_CDS	protein_coding
chr13	29826400	29826500	Old01	ID_519	MTUS2	48	+	6.59237	tggctcctagttaGACcatgaaatACTcgttcccgtGGACTtattatattttctggctgagtcattaaACTaggccttattcacaaataatataaccaaa	1	0	2	1	Motif	ENST00000255289_intron	protein_coding
chr13	30498700	30498800	Old01	ID_520	LINC00572	601	-	82.5419	acctgcctccagccaggaattccacctgttccagtGACaccaaagatgtgaaggaaggatgtcctcatccacctcaaacaACTcccaaatgaatttcctt	0	0	1	1	Motif	ENST00000450264_intron	antisense
chr13	40177000	40177100	Old01	ID_526	LHFP	48	-	6.59237	gatgttcccgcccgagaaaGACagcaagttgtgtgtgcgcccggGACgcgggagggaaggtggccgccgcccgccagccatgtaagtaaatcACTcggct	0	0	1	2	Motif	ENST00000379589_intron	protein_coding
chr13	44237900	44238000	Old01	ID_529	ENOX1	20	-	2.74682	gaagcttggaattctctttcatctacatttagttaccACTaaACTctgtcaaatttctgtaattctttcatatttttACTttcctttttttaaatctacg	0	0	3	0	Motif	ENST00000261488_intron	protein_coding
chr13	44958800	44958900	Old01	ID_531	SERP2	85	+	11.674	tcctttgaacaagatacacccctatgccaggctcaagttccatttcaccaagttccagtggGACcttggaggtcatatggcctttctttgcattcatgtg	0	0	0	1	Motif	ENST00000379179_intron	protein_coding
chr13	50623100	50623200	Old01	ID_536	DLEU2	26	-	3.57087	aatgtcagcagtgccttagcagcacgtaaatattggcgttaagattctaaaattatctccagtattaACTgtgctgctgaagtaaggttGACcatACTct	0	0	2	1	Motif	ENST00000235290_intron	processed_transcript
chr13	51641600	51641700	Old01	ID_539	GUCY1B2	9091	-	1248.57	gggtgatatgccatatggtACTtaacatcagaatcaaaatgagcttgtgctttttgtgtgagatgttgaaatttatcagaaaatcagaaagcctaatttc	0	0	1	0	Motif	ENST00000389600_intron	pseudogene
chr13	53608500	53608600	Old01	ID_542	OLFM4	929	+	127.59	ggctccgtggatGACcgtggGACctgccagtgctctgtttccctgccaGACaccacctttcccgtgGACagagtggaacgcttggaattcacagctcatg	0	0	0	4	Motif	ENST00000219022_CDS	protein_coding
chr13	60695400	60695500	Old01	ID_544	DIAPH3	39	-	5.3563	gtggtccatgGACcaccaaggggtcttggtggaattcgtggtgtccttgaagaaaaaattaaatctttattttctttaatctgtaaatgaaatttagtat	0	0	0	1	Motif	ENST00000267215_intron	protein_coding
chr13	71663200	71663300	Old01	ID_551	LINC00348	161	+	22.1119	atttctaggaagggcttggagaaaattaaagcaggataaggggaaaaaagcacgttctcgtgggtgGACattattttacattaagtggtcaaaaaagcct	0	0	0	1	Motif	ENST00000428761_intron	lincRNA
chr13	88223400	88223500	Old01	ID_559	MIR4500HG	26	-	3.57087	ctggaaagtggtagaagcagttggtaggaaatattccaccagcagttcaaagaaccaatatttagtgaataccaacaatgagccagaatACTctgctaca	0	0	1	0	Motif	ENST00000436290_intron	processed_transcript
chr13	94425200	94425300	Old01	ID_563	GPC6	37	+	5.08162	aaaaaccagaattctttctACTcaaaggtcttgttctctaccatgttcccggtggGACattttctctgtagttttttccaatatatagtaggttatGACa	0	0	1	2	Motif	ENST00000377047_intron	protein_coding
chr13	96705500	96705600	Old01	ID_564	UGGT2	491	-	67.4344	gggtccgagGGACTcgcgcttttctctccgtgccatggcgccagcgaaagccacgaacgtggtgcggctgctACTaggctccacagcgctgtggctttcg	1	0	1	0	Motif	ENST00000376712_CDS	protein_coding
chr13	99143300	99143400	Old01	ID_568	STK24	5400	-	741.641	tgtacccccagctcacgggaacgtggtgaGGACTggtGACatgatgtacgccagaaacccagcgcagtgcctggcatctgaaagggaagGACaaccagtg	1	0	0	2	Motif	ENST00000376547_intron	protein_coding
chr13	99196500	99196600	Old01	ID_571	STK24	106	-	14.5581	ctcgtgggccaggcctgctggGGACTtctgtgtctgcagttgggccacgggaacgtacctgccacctcagtttcagagcctcctgcccctgtgctggcct	1	0	0	0	Motif	ENST00000376547_intron	protein_coding
chr13	102850600	102850700	Old01	ID_573	RNY1P2	36	-	4.94428	tttgtctgagaattctacagtcagaaGACACTttgcataccACTgtggtctaACTtcgttttccagttggGACaACTgGACcatcagctccaggagattg	0	0	4	3	Motif	ENST00000364820_intron	misc_RNA
chr13	112279900	112280000	Old01	ID_576	RP11-65D24.2	252	+	34.6099	atcttttgaaacctacACTttgagatgcttccagccttctctgccACTtgagctgcaagcagcttatcttctcccgttcccgtggcaggatgctgtcgct	0	0	2	0	Motif	ENST00000375713_intron	protein_coding
chr13	114087500	114087600	Old01	ID_578	ADPRHL1	19	-	2.60948	ttcctgcattttcctgctgtgccctgggttggccccaccacccgccggccaagggagccaaggaGACcacgggaaccacgggagcggctccaccccacgg	0	0	0	1	Motif	ENST00000356501_intron	protein_coding
chr13	114287300	114287400	Old01	ID_580	TFDP1	175	+	24.0347	tggatctgctgcgcccgtggGACgtggcccctttttgtgcagctcattagagctctcaggtaaaagcattcctcgattcaggctgatcctcaggagggct	0	0	0	1	Motif	ENST00000375370_intron	protein_coding
chr13	114436300	114436400	Old01	ID_582	GRK1	995	+	136.654	cgcACTggggcctcgaGACccaaaccttccaccacgtcccctggtgctggagggagcccaagatcaaatggaggccagtggctcaggccgtctgccgggg	0	0	1	1	Motif	ENST00000335678_intron	protein_coding
chr13	114526200	114526300	Old01	ID_584	GAS6	115	-	15.7942	tacgtgggctgcACTccctggcagggGACgaagggggcccgcggtgggatccccaggGACccccaaagcctctGACcagaggtctgatgagccaagcccg	0	0	1	3	Motif	ENST00000327773_intron	protein_coding
chr13	114526200	114526300	Old01	ID_585	GAS6-AS1	115	+	15.7942	cgggcttggctcatcaGACctctggtcagaggctttgggggtccctggggatcccaccgcgggcccccttcgtcccctgccagggagtgcagcccacgta	0	0	0	1	Motif	ENST00000458001_intron	antisense
chr13	114789100	114789200	Old01	ID_586	RASA3	18	-	2.47214	ctcctcaacgcctcccacgggaaacggggaaatcgcttgtgggttcacgcaggtcagGACgcgatctcaggcccaggatttagagagccccacgatcccg	0	0	0	1	Motif	ENST00000334062_intron	protein_coding
chr13	114855100	114855200	Old01	ID_590	RASA3	144	-	19.7771	tcgtgccctttaaaagcagggagttgtgtggtgtcaatcaaGACacccacacacgtgccgtgaacacctgtgtgcaggctgtggggcggccgtgcgcggc	0	0	0	1	Motif	ENST00000334062_intron	protein_coding
chr14	19500500	19500600	Old01	ID_592	CTD-2311B13.3	24	-	3.29618	gcgggaacgtgggagaagtcaccctctgtctgtggcccccgtgggtgcctctgccacccggtccagaGACagcagGGACTctggggagGACaaggctgtg	1	0	0	2	Motif	ENST00000548141_intron	pseudogene
chr14	20902800	20902900	Old01	ID_594	KLHL33	1274	-	174.972	aagcagaaattaacaaaaggcccttcttggcatcctccattcagGACacaggaaagccaggggaacatggtggaaaACTcaatgtgtgctttcaccttgg	0	0	1	1	Motif	ENST00000344581_intron	protein_coding
chr14	33691300	33691400	Old01	ID_601	NPAS3	17	+	2.3348	gaattccaacaagtcctgtgtgttcagatttttcttggcctctctgtgtagcatttcttcctctgggcatagggcatGACACTtgtcatgtaagggtctt	0	0	1	1	Motif	ENST00000341321_intron	protein_coding
chr14	37124600	37124700	Old01	ID_602	RP11-964E11.2	9159	-	1257.91	tccccattgttgttctctccatttccctaatctgcaggagcagctcacgctggagcccccaaagaagcccccatacctcaggtgtctacACTgaaagtgg	0	0	1	0	Motif	ENST00000555107_intron	antisense
chr14	44799200	44799300	Old01	ID_609	RP11-305B6.3	3456	-	474.65	cacaggaaggtggtggcttttgggaatggcttatgttattatttgtgatGACTtgtctcgattattttcccaccccttgctgccacccagcagcccatct	0	1	0	0	Motif	ENST00000553827_intron	lincRNA
chr14	55310100	55310200	Old01	ID_614	GCH1	70165	-	9636.53	aatgttagtcaccaagggaaggtggtggaatgtctatgtttttgattttACTgtgagttaaaaaggcacatttctaccttctattgtttttaaattcaag	0	0	1	0	Motif	ENST00000254299_3UTR	protein_coding
chr14	57284100	57284200	Old01	ID_616	U6	36	+	4.94428	tcgtagcggaaggagtggcagcccttggtgccgggcctggtccttgaggctgccggccctccggggcgccaGGACTcgagGACgcggtttgcccccgcag	1	0	0	1	Motif	ENST00000363948_intron	snRNA
chr14	64653200	64653300	Old01	ID_620	SYNE2	154	+	21.1505	ggcGGACTtaacccggcacgttctcgtggaagatgtgatggttttgaaggagcaaatagagcatttgcacaGACaatgggagGACctctgcttaagggta	1	0	0	2	Motif	ENST00000344113_CDS	protein_coding
chr14	69717200	69717300	Old01	ID_626	RP11-363J20.2	110	-	15.1075	ctgcacacaggcccaggtggggctgggctgtccccaagcaggccacgggaaggtggaggcaagaagatcatcgggaagccatGACagtcaGACaagcagc	0	0	0	2	Motif	ENST00000556316_intron	lincRNA
chr14	72468400	72468500	Old01	ID_629	RGS6	155	+	21.2879	gtttctgaaatggatgctagaagagataACTtgaatgagtACTtttcccctggtggaattctcttcctcatctatatttaaacagttgttttgcacctaa	0	0	2	0	Motif	ENST00000343854_intron	protein_coding
chr14	76423000	76423100	Old01	ID_632	IFT43	65	+	8.92716	taacctacaagtagagctctgaagaaaaaGACcatttggaattgcaccacgttctgttttctttggaataatccaggaaatgtatctagctgccttggtt	0	0	0	1	Motif	ENST00000238628_intron	protein_coding
chr14	77333700	77333800	Old01	ID_634	C14orf166B	24	+	3.29618	aaacaaggtccccctgaaccagtaccaggtcagggaggtgataaagaagctcgatgagaaGACaggcatggtgaACTtcaggtcagcccaggccccgcga	0	0	1	1	Motif	ENST00000216450_3UTR	protein_coding
chr14	80900800	80900900	Old01	ID_636	DIO2-AS1	72	+	9.88855	tctgtgtgcttgggggagggagtgaagaGACTgtgaGACTttacattgcaACTcagtACTgccctgtcccagcggaaagcaacacagggcaggattccac	0	2	2	0	Motif	ENST00000553979_intron	antisense
chr14	89967300	89967400	Old01	ID_640	FOXN3	145	-	19.9144	ggagggcgcattaatctgagcccttcACTgtcttccatgcagagatagagggagttcatgcatgctgagGACagttagctACTcaatcctcaacaggaga	0	0	2	1	Motif	ENST00000261302_intron	protein_coding
chr14	90554100	90554200	Old01	ID_641	KCNK13	83	+	11.3993	tggaaatgtcctatttatagagtaccctttgtacagtgtaggGGACTttgttcagagttcccgccctgctcccttgtctctgccttctcagctagtgatg	1	0	0	0	Motif	ENST00000282146_intron	protein_coding
chr14	93932700	93932800	Old01	ID_644	UNC79	57	+	7.82844	gtggatgtcacgttcacgtgGACataatttcagagtcatattctagagtgtgtcatagtggaaagatcACTggattgggatcaggaaatctaagtACTag	0	0	2	1	Motif	ENST00000256339_intron	protein_coding
chr14	97227200	97227300	Old01	ID_650	RP11-433J8.2	211	+	28.979	attagatgtttccaacaaaaaaagcccttgattccaccatgttcctgtagagctacgcttcagcacagaattgcagtagaggcttACTttACTtttaaag	0	0	2	0	Motif	ENST00000556669_intron	lincRNA
chr14	101040000	101040100	Old01	ID_653	BEGAIN	411	-	56.4472	cctgaACTccaagcccatttcccagcccttggtgtctcccctgggatggccaaggggcaccaccagccctgaattccccatgttcccctgctcaacatga	0	0	1	0	Motif	ENST00000355173_intron	protein_coding
chr14	102246900	102247000	Old01	ID_655	PPP2R5C	331	+	45.4599	cgggagGACacctcctgccattcccccacgttccctggttccctgcgtccagatcgctttgcttttggttaacacACTcctctctctcttgtattttcct	0	0	1	1	Motif	ENST00000328724_intron	protein_coding
chr14	102501900	102502000	Old01	ID_658	DYNC1H1	21	+	2.88416	gtgtgtaggtaccaagtgtgtaccagctgaaGACTggagataACTcagatggccctcctgagggcccaccacgccgtggtgctgggtagtctttgccaac	0	1	1	0	Motif	ENST00000360184_intron	protein_coding
chr14	102582800	102582900	Old01	ID_660	HSP90AA1	387	-	53.151	tctcacctGACcatgcaagggtgggggcagcacagtcacctgcctcgggaacgtggagcacagggGACccACTgccaccattcctgctcccgcagctgcc	0	0	1	2	Motif	ENST00000216281_intron	protein_coding
chr14	102973900	102974000	Old01	ID_661	ANKRD9	395	-	54.2497	tgctctacgcgctcgtgcacGACcaccaagcgtacgcgcattacctgctggccacgttcccgcggcgcgcgctcgcaccgcccagtgccggcttccgctg	0	0	0	1	Motif	ENST00000286918_CDS	protein_coding
chr14	104324800	104324900	Old01	ID_663	CTD-2134A5.4	19	-	2.60948	ccaGACgggtcgggtgggGACagcctggggcagtggctctccaagtgtggtccctgGACcagcagcatcagcagcacaggggaACTtgttagaaatgcga	0	0	1	3	Motif	ENST00000555967_intron	lincRNA
chr14	105247900	105248000	Old01	ID_669	AKT1	293	-	40.2409	tggaGACcacgccccgtggtgctggtgggaagggcattgggcagctggggccggggtaggagggagaggtcacctggccggggggtggccatgtgtcgag	0	0	0	1	Motif	ENST00000349310_intron	protein_coding
chr14	105412600	105412700	Old01	ID_670	AHNAK2	382	-	52.4643	cccccctctgcccaACTggaggtccaggctggccaggtgGACctgaagctcccagagggccacgttcccgagggagctggcctcaaagggcacctgccca	0	0	1	1	Motif	ENST00000333244_CDS	protein_coding
chr14	105413100	105413200	Old01	ID_671	AHNAK2	382	-	52.4643	ttcagcccccctccgcccaACTggaggtccaggctggccaggtgGACgtgaaACTcccagagggccacgttcccgagggagccggcctcaaagggcacct	0	0	2	1	Motif	ENST00000333244_CDS	protein_coding
chr14	105413600	105413700	Old01	ID_672	AHNAK2	382	-	52.4643	cagcattcagcccccctctgcccaACTggaggtccaggctggccaggtggatgtgaaACTcccagagggccacgttcccgagggagccggcctcaaaggg	0	0	2	0	Motif	ENST00000333244_CDS	protein_coding
chr14	106329400	106329500	Old01	ID_674	IGHJ6	43	-	5.90566	tggggtgaggatgGACattctgccattgtgattACTACTACTACTACTacatgGACgtctggggcaaaggGACcacggtcaccgtctcctcaggtaagaa	0	0	5	3	Motif	ENST00000390560_CDS	IG_J_gene
chr15	23842400	23842500	Old01	ID_678	MKRN3	83	+	11.3993	cgaaGACagcACTacaattcaaaGACTttctgagatcaGACaagatagcgcatgttcagagttcccgtatggccttagccatcagcccacatctacattc	0	1	1	2	Motif	ENST00000314520_intron	protein_coding
chr15	40540200	40540300	Old01	ID_682	PAK6	68	+	9.33919	tgtaccccaatgctctaGACTtcattattccaccaccttccccagggcgggaggtACTctttccattacatgcatcaggaaACTgaggccagaGACatgc	0	1	2	1	Motif	ENST00000260404_intron	protein_coding
chr15	43496000	43496100	Old01	ID_685	EPB42	128	-	17.5796	ttaagtgctttatatgcatcatatgcatcatcttgttagccctcacaaccacgttctgtggcaagaaccattgctatccccACTttacagatgaggagat	0	0	1	0	Motif	ENST00000300215_intron	protein_coding
chr15	45745100	45745200	Old01	ID_686	RP11-519G16.3	35	+	4.80693	aaccataagaGACaaccacgcccgtgggggaggggggggcgggggccagtttagaGACccacccccaggtgcgcattctctttctcaggGACgttccatg	0	0	0	3	Motif	ENST00000558536_intron	antisense
chr15	48009600	48009700	Old01	ID_690	SEMA6D	449	+	61.6661	gtgcgtggagggagccaggctccggctcgcctgatggattGACTtggagatggatcgaattacaccatttgccgtgcatcggtttgttttgctcctgctc	0	1	0	0	Motif	ENST00000536845_5UTR	protein_coding
chr15	51544400	51544500	Old01	ID_692	CYP19A1	342	-	46.9706	ggtctgggatcccagaattgtACTgaaACTttgcatgttgattcccgagtgtgtttctccagagcaagattccaccacgttcACTggatccttagaatgg	0	0	3	0	Motif	ENST00000260433_intron	protein_coding
chr15	51914400	51914500	Old01	ID_693	DMXL2	45	-	6.18034	gGACccgtggGACcgtgggtcctgcgtctggtgtaggaaatcacccgttaggggaaaggcttaggaatccaccgcACTctccaccccaagcaaacgggcc	0	0	1	2	Motif	ENST00000251076_intron	protein_coding
chr15	54015400	54015500	Old01	ID_695	WDR72	50	-	6.86705	aatattttctcttgtattattttgtgaagttattttgaattctgaACTctgaacattaatgtgctACTattattgagggGACattttgttcagaggaagc	0	0	2	1	Motif	ENST00000360509_intron	protein_coding
chr15	65349700	65349800	Old01	ID_696	RASL12	42	-	5.76832	cACTccccgtggtttacctccaccctttccacacattcaagttgcccgcctggccctgaagcatttGACACTgtgatgcctgaACTtgatgagtaatgcc	0	0	3	1	Motif	ENST00000220062_intron	protein_coding
chr15	65477200	65477300	Old01	ID_697	CLPX	1677	-	230.321	gggaatgcgcggcgcttcgcccggcacccaccACTttccccgtggaatggggctctgccaacctctggagcagccgttgctcaaattggaagtaaACTcc	0	0	2	0	Motif	ENST00000300107_intron	protein_coding
chr15	65502100	65502200	Old01	ID_699	CILP	19197	-	2636.54	ggtcACTggatctgagaaACTtcccagggGACcgcattccagagtcagtGACTctgtgaagcacccacatctacctcttgccacgttcccacgggcttgg	0	1	2	1	Motif	ENST00000261883_5UTR	protein_coding
chr15	65579000	65579100	Old01	ID_700	PARP16	374	-	51.3655	gttgtcattccattgtcatagcccttcccctaggccgggaacccctcccccccaccagccccagttcctttatccctgggcccaacctccccgccGACcc	0	0	0	1	Motif	ENST00000261888_5UTR	protein_coding
chr15	66338700	66338800	Old01	ID_702	MEGF11	25	-	3.43352	gagctctaaagaaagcctGACcaccacgtcccgtgaggtgcctacACTgcatgcagcctgggtacctacACTtctggagtctggggtgtgcttcctccat	0	0	2	1	Motif	ENST00000288745_intron	protein_coding
chr15	66617700	66617800	Old01	ID_703	RP11-352G18.2	25	-	3.43352	ctgaacaaatttgaaatgagttcatatgtGACattacaaaccttACTttatgtcctccatttttttcttgagatggagtcttgctctgttgcctaggtgg	0	0	1	1	Motif	ENST00000565993_intron	antisense
chr15	66617700	66617800	Old01	ID_704	DIS3L	25	+	3.43352	ccacctaggcaacagagcaaGACTccatctcaagaaaaaaatggagGACataaagtaaggtttgtaatgtcacatatgaACTcatttcaaatttgttcag	0	1	1	1	Motif	ENST00000319194_intron	protein_coding
chr15	67357300	67357400	Old01	ID_707	SMAD3	234	+	32.1378	ctccACTtctgagGACccACTtctcaccccctcctcctccgcacacgttcccgaggctctcggccggtgtgatctcaccGACTagagaataaaaacagcc	0	1	2	1	Motif	ENST00000327367_intron	protein_coding
chr15	71160900	71161000	Old01	ID_711	LRRC49	1896	+	260.399	aaACTcagatttctggctcccattctcagagtttctGACTcagtaggtctagggtagagcctgagaatttgcttttctaccacgttcccgggtgatgctg	0	1	1	0	Motif	ENST00000544974_intron	protein_coding
chr15	71759300	71759400	Old01	ID_714	THSD4	28	+	3.84555	aatccggtgtcccctgtgaggcattgccctcgcgtttgtaACTcacatccccggaagtcttattcaattcaaatggaaaggcctaggagatccaaaccat	0	0	1	0	Motif	ENST00000261862_intron	protein_coding
chr15	73910400	73910500	Old01	ID_716	NPTN	100	-	13.7341	cgaggcagaaagaattccaggcaggcggctagtaatgaatattgattgtgagctatgtggtACTtgcttccctgcagagctaccACTtACTgtggagtag	0	0	3	0	Motif	ENST00000287226_intron	protein_coding
chr15	74953900	74954000	Old01	ID_717	EDC3	489	-	67.1597	tcccgggttcaagcgattctcgtgcctcagcctcctgagtagctgggattacaggtgtattccaccacgcccagtgctggtctcgaACTtctGACctcag	0	0	1	1	Motif	ENST00000315127_intron	protein_coding
chr15	75985300	75985400	Old01	ID_718	CSPG4	31	-	4.25757	tccccctgagatctgggcgggattcggggtgggattccttctctagctttgagtgaaccccagctggctgtgtGACcttgtgtaagtcACTtttatcttg	0	0	1	1	Motif	ENST00000308508_intron	protein_coding
chr15	78730400	78730500	Old01	ID_722	IREB2	21	+	2.88416	cgcgagaacagcggcGACggcgcgagaaatcgctttctggttagctccgccccttccctttctttgttttcctgtccGACgatctcgcgggagttaggcg	0	0	0	2	Motif	ENST00000258886_intron	protein_coding
chr15	79382100	79382200	Old01	ID_724	RASGRF1	77	-	10.5753	cACTcccaccgcccagccctaatagccccgatcgtctgttctacaccgggaacgtgtaattccccgcgcttaggcatgggaagggcaaGACggaggcgtc	0	0	1	1	Motif	ENST00000419573_intron	protein_coding
chr15	81605600	81605700	Old01	ID_726	STARD5	289	-	39.6915	tcagcggttacctcccacagaacgtggtGGACTccttcttcccccgcagcatGACccggttttatgccaaccttcagaaagcagtgaagcaattccatga	1	0	0	1	Motif	ENST00000302824_3UTR	protein_coding
chr15	84884300	84884400	Old01	ID_732	AC103965.1	112	-	15.3822	gaacgttggtttcctcttagcaatggctgtttcagtagaaacccctGACccaGACTcctttacagaagggctaccttaagctgtataaggtGACcacaga	0	1	0	2	Motif	ENST00000316967_intron	pseudogene
chr15	85763400	85763500	Old01	ID_734	RP11-561C5.4	111	-	15.2449	ggtttcctcttagcaatggctgtttcagtagaaacccctGACccaGACTcctttacagaaaggctaccttaagctgtataaggtGACcacagaACTgcag	0	1	1	2	Motif	ENST00000357253_intron	pseudogene
chr15	101918800	101918900	Old01	ID_741	PCSK6	835	-	114.68	agggaagagggGACctcaggtagggctgggcctgggtgagaatcaaggagccaggccccctgctccaaggtaccacgggatcgtgctgggcagtctcttt	0	0	0	1	Motif	ENST00000331826_intron	protein_coding
chr16	151700	151800	Old01	ID_742	NPRL3	612	-	84.0527	tgtgggcaagggcaaatgccagggccctgagcacagcggGACctgagtGACTgggcacagggagtgaggccacaggaacgtgggtgttgcaggcccatgg	0	1	0	1	Motif	ENST00000399951_intron	protein_coding
chr16	1536500	1536600	Old01	ID_746	PTX4	34	-	4.66959	cctccctcctctgtttctagtttgcggcgtgggccccaccctcgttttcccaaacgcctccaccaggaacgtggtcttcctcagccctggtttcgtcACT	0	0	1	0	Motif	ENST00000293922_CDS	protein_coding
chr16	1575300	1575400	Old01	ID_747	IFT140	470	-	64.5503	gcccctcagcccacccggttcccgtggggctgggatgggagggaacgagGACctctgtctccttctctcacagctacgagaagtcgGACacgcaccgctt	0	0	0	2	Motif	ENST00000361339_3UTR	protein_coding
chr16	1664300	1664400	Old01	ID_750	CRAMP1L	23	+	3.15884	ctcccataGACcccggggccggggccggggccggggccgggcagggtccgccgagctgtcgcgccctcccgccgccggcccgggcgtctgGACgcgagcc	0	0	0	2	Motif	ENST00000397412_intron	protein_coding
chr16	1931000	1931100	Old01	ID_752	MEIOB	60	-	8.24046	cagggtcccaatagcatccagtaattcacaaagtaattttttcaagattagcaccatgttcccacgggagctcacgttgctgtcatccacACTgcacACT	0	0	2	0	Motif	ENST00000470044_intron	protein_coding
chr16	2405100	2405200	Old01	ID_754	ABCA17P	17	+	2.3348	caggaaACTtataatcatagcctaaGACaaagtgagttccaccACTtccctggctggagcaggaggaagagagtgggggaaatgctacacACTtctacca	0	0	3	1	Motif	ENST00000466730_intron	pseudogene
chr16	3640400	3640500	Old01	ID_759	SLX4	18	-	2.47214	gggtctcatcacacaagtgggtcgtccctgtcaacaccccggtcccgtggcggaACTtcccaggtgggctccccaaccttgctgtctccagctgtgccat	0	0	1	0	Motif	ENST00000294008_CDS	protein_coding
chr16	7095800	7095900	Old01	ID_762	U6	54	+	7.41641	cgcattccaccacgtgtggctaatttttttgtatttttagtagaGACagagttttaccatgttggccaggttcttctggaACTcctGACctcagatgatc	0	0	1	2	Motif	ENST00000363999_intron	snRNA
chr16	11806600	11806700	Old01	ID_768	TXNDC11	103	-	14.1461	aagtgccgggattacaggcgtccaccACTcctggccaaatttttctattttttttgtagagatgtagtttcaccacgttaccctggctgatcttgaACTc	0	0	2	0	Motif	ENST00000283033_intron	protein_coding
chr16	20071400	20071500	Old01	ID_773	GPR139	201	-	27.6055	cattccagcctcaccacagttcagctccacggagctgctGACaagaaccatcatctgcctcctgaaagaaagcagtgtcttccctggaatgtggtggaat	0	0	0	1	Motif	ENST00000326571_intron	protein_coding
chr16	20081900	20082000	Old01	ID_775	GPR139	42	-	5.76832	gaGACatgggtgggaACTgagggatggatggggagcgcctgaatgtttagcaacagcagagctagtatcacaggaaagtggtggatgtctctGACTacct	0	1	1	1	Motif	ENST00000326571_intron	protein_coding
chr16	23444200	23444300	Old01	ID_777	COG7	18	-	2.47214	cctaatgtGACaatgccgcctgttgtccagcaagggagcctgtggaattcctgaaggccattttcttcccatctaaaagcaggaggcccctcgtcaggtg	0	0	0	1	Motif	ENST00000307149_intron	protein_coding
chr16	25020300	25020400	Old01	ID_780	ARHGAP17	69	-	9.47653	tgccttttctaggggaACTctgaacagtatttctgagaagggataggtaatgtgtgctttgcttcaatctgagtggattccatcaacctctccatagagc	0	0	1	0	Motif	ENST00000289968_intron	protein_coding
chr16	25114600	25114700	Old01	ID_782	RP11-449H11.1	69	-	9.47653	ggaACTctgaacagtatttctgagaaggggtaggtaatgtgcgctttgcttcagtctgagtggattccatcaacctctgcatagagcaggggtggaaaga	0	0	1	0	Motif	ENST00000563176_intron	lincRNA
chr16	25121200	25121300	Old01	ID_783	RP11-449H11.1	38	-	5.21896	caagcatcatctcccagcttagcagtgtccacattccacgggtgttagtggatagtaagtgttaacagcaagtACTatacggtgttaatcccacaggtct	0	0	1	0	Motif	ENST00000563176_intron	lincRNA
chr16	27186200	27186300	Old01	ID_785	RP11-673P17.4	36	-	4.94428	ttccttagcgtggaACTctgaacacacattcttcttaGACcatagcgtcattctcagggtattgctccagttaagcgcttgctctcaggtgcatctgctg	0	0	1	1	Motif	ENST00000564381_intron	lincRNA
chr16	27938600	27938700	Old01	ID_786	GSG1L	62	-	8.51514	tcgccaaaatatccttctgccaaGACcagcctgggcaacaccgtgaGACcccatctctacaaaaaaattgaaaaattaggcacgtacccgtggtcccagc	0	0	0	2	Motif	ENST00000380897_intron	protein_coding
chr16	29419800	29419900	Old01	ID_789	SLX1B	25	+	3.43352	aaaaaagtttcagcaaattccatctaagaattccaccacagttctgttgtctccaatgtcatcttccacagatttcaagttgtgaagccctgaACTgtta	0	0	1	0	Motif	ENST00000330181_intron	protein_coding
chr16	30565300	30565400	Old01	ID_792	ZNF764	85	-	11.674	caattcaccgtggcccggccacccatccccaccACTcccgtgggctcctGACcaagcaccacgtgccattcatcatggcttgcttttagtgtttttggtg	0	0	1	1	Motif	ENST00000252797_3UTR	protein_coding
chr16	50745600	50745700	Old01	ID_804	NOD2	19	+	2.60948	agggagtacggcgcccctggaattccttcacatcACTttccagtgcttctttgccgcgttctacctggcACTcagtgctgatgtgccaccagctttgctc	0	0	2	0	Motif	ENST00000300589_CDS	protein_coding
chr16	52558300	52558400	Old01	ID_806	TOX3	62	-	8.51514	cgtacccgtggtgattggaaatcatttgcatttACTgctccatacatgtaaatcatagtaattttaggaagaaagaattgcaaacatctaaaaaattcat	0	0	1	0	Motif	ENST00000219746_intron	protein_coding
chr16	55328900	55329000	Old01	ID_810	RN7SL841P	20	-	2.74682	tgttggtgaGACgcggggcctggaattcACTgGACgctctggtgcagaGACTgaacagaagtcagtgaatcagcaccaggcagggcctcACTggggaaac	0	1	2	2	Motif	ENST00000470547_intron	misc_RNA
chr16	55700800	55700900	Old01	ID_811	SLC6A2	40	+	5.49364	agcGACTcctagctttttccttccccacgttcccttgggccACTGACTtccatcttcaggcctatcaaagattttttgtttatttgtttgttttgttttc	0	2	1	0	Motif	ENST00000219833_intron	protein_coding
chr16	70369000	70369100	Old01	ID_821	DDX19B	90	+	12.3607	GACTgccaattctaccacattcccctggtgggtACTcGACTatgtagttttctctatgcttctggtcaACTctGACacatcttggaattcttgtaataag	0	2	2	1	Motif	ENST00000288071_3UTR	protein_coding
chr16	70369000	70369100	Old01	ID_822	RP11-529K1.2	90	-	12.3607	cttattacaagaattccaagatgtgtcagagttGACcagaagcatagagaaaACTacatagtcgagtacccaccaggggaatgtggtagaattggcagtc	0	0	1	1	Motif	ENST00000562077_intron	processed_transcript
chr16	73023600	73023700	Old01	ID_823	ZFHX3	16	-	2.19746	acctggaaattcatgcagggtggagctggaatggattACTcagcttttggcaattcttcctgggctgtagaACTctgtgtgctgcatcttgcttctcctg	0	0	2	0	Motif	ENST00000268489_intron	protein_coding
chr16	75641600	75641700	Old01	ID_829	ADAT1	120	-	16.4809	gctgctgtgtagaACTatgaacatttcatgtaccACTttttgcatggccatatgttttcaattttcttgggtatacctaggagtagtgttACTgggtcat	0	0	3	0	Motif	ENST00000307921_intron	protein_coding
chr16	78302000	78302100	Old01	ID_832	WWOX	3910	+	537.003	ccgccgtgtctggcttgctccacgattttcctctatgaattccacctttcccatggtggGACcaaggctggaagtACTtcacaaaggctccatttgaaaa	0	0	1	1	Motif	ENST00000355860_intron	protein_coding
chr16	85729300	85729400	Old01	ID_845	C16orf74	114	-	15.6569	gtccatcaGACccACTgctgctagccagaaacACTgggccatgggcacctggtggaatcggccctgcaggaggtcacgtggttgccccctcgcaGACcga	0	0	2	2	Motif	ENST00000284245_intron	protein_coding
chr16	87724000	87724100	Old01	ID_852	JPH3	74	+	10.1632	gcgagcctgcggctgggcggggccgagccccggttgctgcgttgGGACTtGACcttctccccgccccagaaatccttgcctgtcgctctagagtccGACg	1	0	0	2	Motif	ENST00000284262_CDS	protein_coding
chr16	88768100	88768200	Old01	ID_855	RNF166	58	-	7.96578	ccctgcgccccacagcccacccaggtgttgtcgccacgtgaacgtgaacctggtagcccgagctggggcctcctgcctatgggagctcctctggcccACT	0	0	1	0	Motif	ENST00000312838_intron	protein_coding
chr16	88989100	88989200	Old01	ID_857	CBFA2T3	3466	-	476.024	cctgtgccacgggaacagtggtgtcaccgtctccgaggtcgggatgggattccaggaaggggccgtccaccaccctccGACggctgcaagctggGACccg	0	0	0	2	Motif	ENST00000268679_intron	protein_coding
chr17	140400	140600	Old01	ID_863	RPH3AL	6298	-	864.974	tgtgagatggcggcgtctgctttcagagcagtttccttccctccccctacattggcACTaagccccttcccgtcttctgatctgcgggagcgtggtggaattcctcatcatgaaatggatcggtgaGGACTcaaaggccagcctgggcatgaagtacctgaACTttggagtggcccagcagaaccttctgtcgcattgtg	1	0	2	0	Motif	ENST00000323434_intron	protein_coding
chr17	3627400	3627500	Old01	ID_865	GSG2	50	+	6.86705	tcgcagtccGACgatcctGACgatcccGACGACcccGACTtccccggcagcccggtgaggcggcggcggaggcgtcccggcggccgagtgcccaagGACc	0	1	0	5	Motif	ENST00000325418_CDS	protein_coding
chr17	3627400	3627500	Old01	ID_866	ITGAE	50	-	6.86705	ggtccttgggcACTcggccgccggGACgcctccgccgccgcctcaccgggctgccggggaagtcggggtcgtcgggatcgtcaggatcgtcGGACTgcga	1	0	1	1	Motif	ENST00000263087_intron	protein_coding
chr17	4082500	4082600	Old01	ID_867	ANKFY1	22	-	3.0215	ACTcACTgcagatgtgaaacacatgtttgtgctggtcctacggtcaccACTgggtcACTggaacgtggtgtaacaggaagtGACatttagtcatttctct	0	0	4	1	Motif	ENST00000341657_intron	protein_coding
chr17	4082500	4082600	Old01	ID_868	CYB5D2	22	+	3.0215	agagaaatGACTaaatgtcACTtcctgttacaccacgttccagtGACccagtggtGACcgtagGACcagcacaaacatgtgtttcacatctgcagtgagt	0	1	1	3	Motif	ENST00000301391_intron	protein_coding
chr17	11323100	11323200	Old01	ID_872	SHISA6	53	+	7.27907	tccaccaccttttccctggatGACcttgaacagtaataacaatcatatagtgctcttcaaattattttgcagttttgtgttcatgatctcatctgaaccc	0	0	0	1	Motif	ENST00000343478_intron	protein_coding
chr17	16386800	16386900	Old01	ID_878	FAM211A	21	-	2.88416	ctgagattccaccaggtgcctgtggttttggaaaGACccattcattcccatgtgtggtcagttatttcttccaggccctgagccagattcacattcgaac	0	0	0	1	Motif	ENST00000409083_intron	protein_coding
chr17	17620100	17620200	Old01	ID_884	RAI1	25	+	3.43352	ACTctgttgtggtcaccacggccccgtgggcttagcgtggggcACTggtggggctgatgttgccACTtaacctcagggtgggatggcatggagcaggccc	0	0	3	0	Motif	ENST00000353383_intron	protein_coding
chr17	26203000	26203100	Old01	ID_887	LYRM9	19	-	2.60948	tgaGACatcatggtgggtggagaaaataggggtggaggtggaggggatgaggcttgaatacaccacgggaaccaaatcgtgcagagccctgcaggccttg	0	0	0	1	Motif	ENST00000379102_intron	protein_coding
chr17	26818700	26818800	Old01	ID_889	ALDOC	93	-	12.7727	cgaagctgaaccaggaggcgaagttcaccacgttgccgttttgggggaagagcctgaaggaggaacatgggctgccgtgtGACattgccccgagaACTgc	0	0	1	1	Motif	ENST00000226253_intron	protein_coding
chr17	32042300	32042400	Old01	ID_891	ASIC2	17	-	2.3348	acgttcccatgggaatttagtcattacaaatcagggccttatttccattctACTttcttatttttaaaagtttaaaaatgggctatgcacagtggctgat	0	0	1	0	Motif	ENST00000225823_intron	protein_coding
chr17	33686700	33686800	Old01	ID_894	SLFN11	288	-	39.5542	aaACTgcctgcccttgccagattttccacgggagtggtggttgtaaataagagaaaacaatataaatctaggtcaagatggaaaacaaaacatttaaaat	0	0	1	0	Motif	ENST00000308377_intron	protein_coding
chr17	37761800	37761900	Old01	ID_896	NEUROD2	23	-	3.15884	accacgagaaaagctaccACTACTctatgcACTACTcggcgctgcccggttcgcggcccacgggccacgggctagtcttcggctcgtcggctgtgcgcgg	0	0	4	0	Motif	ENST00000302584_CDS	protein_coding
chr17	43394100	43394200	Old01	ID_905	MAP3K14	34	-	4.66959	gccaggccagcgcagtccGACgtaccccgtccaacccACTcgcagcggtccgcgggcgcgccctcgcacgcgctgccggtgccgcgctcgccccgggcct	0	0	1	1	Motif	ENST00000344686_intron	processed_transcript
chr17	63569600	63569700	Old01	ID_913	AXIN2	2310	-	317.258	acACTtccctggcttatccaGACACTttgggataaagaaaacaccACTttcccgtggcccacagtgctctgccaagccggcctaggccagtctgccccac	0	0	3	1	Motif	ENST00000307078_intron	protein_coding
chr17	70538700	70538800	Old01	ID_915	LINC00511	232	-	31.8631	cacaGACaaagtggggctgGACggtaggagggaagccaggggatcgtggtgtcctggatgctgggaGACaagaggcttccaggagtgcaaatgtcagggc	0	0	0	3	Motif	ENST00000453722_intron	processed_transcript
chr17	70565900	70566000	Old01	ID_916	LINC00511	1912	-	262.596	acaaggcaatgttgcctgtGACcatgcagggctgctctgggccccacgttccgtggtctcgcaggtgttctgtacctgccagggttcgctgttgggatcc	0	0	0	1	Motif	ENST00000453722_intron	processed_transcript
chr17	70836000	70836100	Old01	ID_917	SLC39A11	42	-	5.76832	ttttggaaaggtgaaattcttgccttttttaagcttgccacattaaacgttaatgtctgcagcaccacgttggcgtggttctcACTccagctgcatcaga	0	0	1	0	Motif	ENST00000255559_intron	protein_coding
chr17	72832500	72832600	Old01	ID_921	TMEM104	66	+	9.06451	gcacgtacccgtgggtggtgGACcgcgtcgtgtttcccaccatcaccctggtgccgcctgtgctggtggccttctgcacccacGACctggagtccctggt	0	0	0	2	Motif	ENST00000335464_CDS	protein_coding
chr17	73780800	73780900	Old01	ID_923	UNK	154	+	21.1505	aattccagccgGACatagaaccacaACTcccagcaacccctgctgccgtgtggggggtcttcacgttctcgtggcgcggcgcaggcgcACTgggtcctcg	0	0	2	1	Motif	ENST00000293218_intron	protein_coding
chr17	73780800	73780900	Old01	ID_924	H3F3B	154	-	21.1505	cgagGACccagtgcgcctgcgccgcgccacgagaacgtgaaGACcccccacacggcagcaggggttgctgggagttgtggttctatgtccggctggaatt	0	0	0	2	Motif	ENST00000254810_intron	protein_coding
chr17	74635100	74635200	Old01	ID_926	ST6GALNAC1	42	-	5.76832	aattcatgctttatgcagagtACTctgtcaatagattacaggatggatgatcgggggaacgtggttttagaggggatagtttagaGACcattgcaacggt	0	0	1	1	Motif	ENST00000156626_intron	protein_coding
chr17	79037300	79037400	Old01	ID_936	BAIAP2	502	+	68.9452	cctgcgggatgaattccacaaggccccgtggggttgtgcggcagccACTtgggcagtaagtgaaggaggcgttcgtctcACTccccaggccgggggctca	0	0	2	0	Motif	ENST00000321280_intron	protein_coding
chr17	79237500	79237600	Old01	ID_938	SLC38A10	18	-	2.47214	tgcgctgccccctcatggatgaggcatgGACccaaggcgctatcacaagtgcccatgcggcctcctcgttcccacgggtcccctcaagctgggcagtgct	0	0	0	1	Motif	ENST00000288439_intron	protein_coding
chr17	80791100	80791200	Old01	ID_945	ZNF750	65	-	8.92716	tcggccccaggggaggcagcagcatccatggtcttgggttctacaggccGACggcaggggcgcacagcACTtgggagagctcccagccagcaggtaggag	0	0	1	1	Motif	ENST00000269394_intron	protein_coding
chr18	1941500	1941600	Old01	ID_946	RP11-161I6.2	71	-	9.75121	ACTttcccttggcACTgccctagtagaggctctctgttggggctctgccattgtggaaggtttctgtgtagccACTgaggctttcccatacgtcctctga	0	0	3	0	Motif	ENST00000579097_intron	lincRNA
chr18	13407800	13407900	Old01	ID_948	LDLRAD4	3688	+	506.514	tgtgtgtttcttatACTagggtctgtcccaccacgttcctgagggtagGACctaggtccctttgtattaattgttctaagaACTccatgtttaagaaacc	0	0	2	1	Motif	ENST00000359446_intron	protein_coding
chr18	28681300	28681500	Old01	ID_954	DSC2	246	-	33.7859	cggggcgggagtgcgccggggccgtccagctggcctctggcaccttccccgggaacgtgcggctccctgtgcctcgggaacgtgcggctccctgtgcctcgggaacgtgcggctccctgtgcctcagcgcctgcccaggccacggaaaggggaaccgctgggcggccggGACggagagcgagtgtccttgggtgaaaaag	0	0	0	1	Motif	ENST00000251081_intron	protein_coding
chr18	34877000	34877100	Old01	ID_955	CELF4	30	-	4.12023	tccagtggcctttccACTggcctcccagttcACTgcaccccctgatgcctagcctggccttcaatctcccctgctcccctcttctctccctgctcgctgt	0	0	2	0	Motif	ENST00000334919_intron	protein_coding
chr18	43608700	43608800	Old01	ID_959	PSTPIP2	24	-	3.29618	tttcatcatctgaagttgttttcagcttattagtctctgcccaggcaggtACTcctcccacggcatgctggaattcttcttaaagtcgcttcttaagttt	0	0	1	0	Motif	ENST00000409746_intron	protein_coding
chr18	44701700	44701800	Old01	ID_960	IER3IP1	17	-	2.3348	gtGACccattttggagcatcagtagttcACTaACTgatggaaggcaataagtgttcctgggctttaggaattacaggaagggaacgtgttggagttatca	0	0	2	1	Motif	ENST00000256433_intron	protein_coding
chr18	60812100	60812200	Old01	ID_972	BCL2	121143	-	16637.9	acagggccaGACcacagtcaagggcttccagagtgtgccgcacacgttcccgtgggatccagccttgcacagtgcccagggcggcgggggcgggggtgat	0	0	0	1	Motif	ENST00000333681_intron	protein_coding
chr18	65446500	65446600	Old01	ID_975	RP11-638L3.1	38	+	5.21896	ttgcattctaacacagagtattcttcttctccagaatgtcacaACTgaaaatgcaacaagaaagaattcctccatgttccccctctctttcaatttcgta	0	0	1	0	Motif	ENST00000583687_intron	lincRNA
chr18	70238800	70238900	Old01	ID_976	CBLN2	22	-	3.0215	ACTgaatcgccacgGACagtggtgGACacaagtagttaaggggcctgttcacatcagaattaaatctcatcatgttcttagaatatgtacagctaattgt	0	0	1	2	Motif	ENST00000269503_intron	protein_coding
chr18	72247500	72247600	Old01	ID_980	CNDP1	46	+	6.31769	agaacaggtggGACcttaagatcttctGACTggccaatctgcACTgGGACTcaggggtggtacccgtggGACcgtgggtaaagcaGACACTtttaaaACT	1	1	3	3	Motif	ENST00000358821_CDS	protein_coding
chr18	77741800	77741900	Old01	ID_986	TXNL4A	154	-	21.1505	gcctcatacatggtggattctcaagtgttcatgaaACTggtctgtggtgaaatcagaggatgttcacgttctcgtggcacgtgagctttatgtggtagtt	0	0	1	0	Motif	ENST00000269601_intron	protein_coding
chr18	77772900	77773000	Old01	ID_987	TXNL4A	19	-	2.60948	aaaccccGACccagaagcaggtcgtcGACgaatgctttagcaccaggttccccaggaacgtgcgttgcgtGACgggcgagggggcggccggccgcctttc	0	0	0	3	Motif	ENST00000269601_intron	protein_coding
chr19	881200	881300	Old01	ID_992	MED16	48	-	6.59237	agggagcctggggaACTtggtggaACTccttcctgggtaggcggcatgtgtcctctctgtgctgcagcagccataatgtggtcctgagctcaaaccgtgg	0	0	2	0	Motif	ENST00000269814_intron	protein_coding
chr19	2115500	2115600	Old01	ID_994	AP3D1	37	-	5.08162	accccgggcgtggagcacattcccgtggtgcagattGACctctccgtccccttgaaggttccaggcaagtgtctccggtgtgtcggcgccgcatttgtca	0	0	0	1	Motif	ENST00000345016_intron	protein_coding
chr19	3525200	3525300	Old01	ID_995	FZR1	950	+	130.474	ttgggagggcagttggggtcttgtgctccctggctctgtcccctccgccatggcccccattcctgccACTccaccccgtcccgtggccctgccctcacca	0	0	1	0	Motif	ENST00000313639_intron	protein_coding
chr19	5322300	5322400	Old01	ID_998	PTPRS	17	-	2.3348	gcctctgcctgcccacgGACgtggtgctgcgctGACgggccagcctcctgagtgctgtggggtttttaaaaatatagctggtgttaggtgatattacctc	0	0	0	2	Motif	ENST00000262963_intron	protein_coding
chr19	6375700	6375800	Old01	ID_1000	PSPN	31	-	4.25757	ggctggggccccgatgcccgtggggttcccgtggccgatggagagttctcgtctgaacaggtggcaaaggctggaggGACctggctgggtaaGGACTtcc	1	0	0	1	Motif	ENST00000245810_CDS	protein_coding
chr19	7262900	7263000	Old01	ID_1001	INSR	60	-	8.24046	taaccattttaagtccacagttttcagtggcattaagcacgttcacgtggttttgcaaccatcaccaccaccatctcccaaACTttctcatcctcccaaa	0	0	1	0	Motif	ENST00000302850_intron	protein_coding
chr19	10209600	10209700	Old01	ID_1002	ANGPTL6	33	-	4.53225	caggatctaagcagaagagcaGACgggtctggctgatggattagatctgctgagatgggttggatctgctggggttttggtctgagGACgtggaagatgg	0	0	0	2	Motif	ENST00000253109_intron	protein_coding
chr19	11534600	11534700	Old01	ID_1004	CCDC151	311	-	42.7131	aGACccaccgcgagcacctgctgctacagtccGACGACaccatccagGACagcctgcatgccaaggaggaggagctgcggcagcgctggagcatgtacca	0	0	0	4	Motif	ENST00000356392_3UTR	protein_coding
chr19	12471500	12471600	Old01	ID_1005	ZNF442	64	-	8.78982	tgcctcagcctcctgattagctgagattacaggcgcccaccaccaccacgggcgtggtggcccacacctgaagtcgcagctACTtgggaggctgaggcag	0	0	1	0	Motif	ENST00000242804_intron	protein_coding
chr19	12881500	12881600	Old01	ID_1007	HOOK2	523	-	71.8293	tgagccctacagaacgcccaaggccacattgcACTatcctgaattccaccatatcccctgGACcccacACTgccccccccttatcccacagtatgcttcc	0	0	2	1	Motif	ENST00000264827_intron	protein_coding
chr19	13470000	13470100	Old01	ID_1009	CACNA1A	35	-	4.80693	aaaagatagagtaatatctttgGACgtaggcgaggggtccctgccctgaggctcacccagtccttctccagccataccACTccccgtgggatgagaagtt	0	0	1	1	Motif	ENST00000360228_intron	protein_coding
chr19	14270000	14270100	Old01	ID_1010	LPHN1	16	-	2.19746	gttctgcagcctgagcccctGGACTgggaacaGACcccaACTgtgtatgccttgccttcccctgtccccacagtcctggaggtcacagtcctgaacacag	1	0	1	1	Motif	ENST00000340736_CDS	protein_coding
chr19	14270000	14270100	Old01	ID_1011	CTB-55O6.12	16	+	2.19746	ctgtgttcaGGACTgtGACctccaGGACTgtgggGACaggggaaggcaaggcatacacagttggggtctgttcccagtccaggggctcaggctgcagaac	2	0	0	2	Motif	ENST00000588387_intron	antisense
chr19	15481300	15481400	Old01	ID_1013	AKAP8	239	-	32.8245	tggtggaacccattttctatgaagaatgccagaACTggcatcccccaagtgaGACTctatctccctacggttggtgaacaggctccattcatagaattgt	0	1	1	0	Motif	ENST00000269701_intron	protein_coding
chr19	16199300	16199400	Old01	ID_1015	TPM4	18	+	2.47214	cgtGACacattcctggcgggaaggtgagaagcttaaccagaatcccacaagcaagcaccgaaaaacaaaacacctgtcctcttggccccgggtgaggaat	0	0	0	1	Motif	ENST00000300933_intron	protein_coding
chr19	17413000	17413100	Old01	ID_1016	ABHD8	259	-	35.5713	ctggggggagggggtgtcttccggctggtccacatttgccacaatgtccccttctccaggaacatccccacacaaGACgccaccaccttccctgtgGACa	0	0	0	2	Motif	ENST00000247706_intron	protein_coding
chr19	17973500	17973600	Old01	ID_1017	RPL18A	1536	+	210.956	ctcaaagtgaatttggaggttccacaACTctagtggccagtGACTgcaggGACccaggccttgggctatctcgcttccccaccaccaccttcccgtgagc	0	1	1	1	Motif	ENST00000222247_intron	protein_coding
chr19	28203400	28203500	Old01	ID_1021	LINC00662	76	-	10.4379	tGACaatggtgcccaaaACTtcattagcaattttaatttcaccacggtcctgtggtcctgtgatctcgccctgcctccatttgccttgtgatattctatt	0	0	1	1	Motif	ENST00000561521_intron	lincRNA
chr19	31137700	31137800	Old01	ID_1023	ZNF536	170	+	23.348	ttacacctgcaggagaattccaccacgtttgggcgcatttccgaagcaaggctattgatgttgtacgtttaaaaaaattaattaaaaaaACTcagatctc	0	0	1	0	Motif	ENST00000355537_intron	protein_coding
chr19	37624600	37624700	Old01	ID_1029	CTC-454I21.4	26	-	3.57087	ccagaaattcaccacgggatcccagcctcaggcccgcctaGACagtgtgcgggtgagtctccccaaaagttgtccctcttgtcaccttgaGGACTggcct	1	0	0	1	Motif	ENST00000587645_intron	antisense
chr19	38033600	38033700	Old01	ID_1032	ZNF793	45	+	6.18034	ggaattccacaatgttctcttgagtgaaaaatgcaaggtagatattaagtatgttaaatatGACTccatttttttaaatcattaacaaaatgtctctagg	0	1	0	0	Motif	ENST00000445217_3UTR	protein_coding
chr19	38303400	38303500	Old01	ID_1033	ZNF573	64	-	8.78982	agtgaaACTccgtctcaaaaaaacaacaacagaaaaagtgccaggtggcaccacgggcgtggtggctcacgcctgtattcccagcACTttgggtggccga	0	0	2	0	Motif	ENST00000392138_intron	protein_coding
chr19	40424400	40424500	Old01	ID_1037	FCGBP	754	-	103.555	tgcgtgtgtaccagagcgGACcacgggccgtggtggagctggtctttgggctggtggtcACTtatGACTgGGACTgccagctggcACTcagcctgcctgc	1	1	2	1	Motif	ENST00000221347_CDS	protein_coding
chr19	42728400	42728500	Old01	ID_1041	ZNF526	34	+	4.66959	gggatcacggaaGACTgaagcagaaacagtggattaaGACTtcctgagcgatagctggtgagtagtgggatgtgcaagagaattccacctccccttggtt	0	2	0	0	Motif	ENST00000301215_5UTR	protein_coding
chr19	44079300	44079400	Old01	ID_1043	XRCC1	232	-	31.8631	tccggcgtctagggaACTtccggagagaaaaggaggaatagggaagctttcttggagagcccataggtgaACTtccacgggaaagtgttgtaggggaaac	0	0	2	0	Motif	ENST00000262887_intron	protein_coding
chr19	44079300	44079400	Old01	ID_1044	L34079.4	232	+	31.8631	gtttcccctacaacACTttcccgtggaagttcacctatgggctctccaagaaagcttccctattcctccttttctctccggaagttccctaGACgccgga	0	0	1	1	Motif	ENST00000600242_intron	antisense
chr19	46215600	46215700	Old01	ID_1046	FBXO46	1900	-	260.948	cctccgccccctgcccgGGACTgcggagcgtcaggcttccacgtgGACgtggtggtGACgggcgtggtagatgagtgcatcttctttggcaagGACggca	1	0	0	3	Motif	ENST00000317683_CDS	protein_coding
chr19	50461500	50461600	Old01	ID_1052	SIGLEC11	41	-	5.63098	cgctgtaaggcctggaacgtccacggggcccagagtggctctgtcttccagctgctaccaggtgaggGGACTgtggggggctgaggttcagggagaaagg	1	0	0	0	Motif	ENST00000426296_intron	protein_coding
chr19	52272300	52272400	Old01	ID_1053	FPR1	21	-	2.88416	aaagaggaaaACTggcaaggtaaGGACTagagcaagaatccaaggtccGACgatcaccttcatggccaGACTcacagtgcggtggttctgggcccaGACT	1	2	1	1	Motif	ENST00000304748_intron	protein_coding
chr19	52646400	52646500	Old01	ID_1054	ZNF836	61	-	8.3778	tttttaggtgcctcattccaccagttccggtggtattttgtcttttagccttggcACTccagttatACTttctcttgcgcttggcagcgtagccacattt	0	0	2	0	Motif	ENST00000322146_intron	protein_coding
chr19	53499300	53499400	Old01	ID_1055	ZNF702P	51	-	7.00439	aGACcacacaatgtatatatgtgttgtgtagtaaaaattcaaagaaaagttcACTtacgcatcccctttcctgtccagccttccacccgttcccatggct	0	0	1	1	Motif	ENST00000270443_intron	pseudogene
chr19	54725500	54725600	Old01	ID_1059	LILRB3	34	-	4.66959	tgttgaagGACgggctgaaggcatgagggaGACcccatggggaggctctGACatgggaggaggagccctcGACcacgttcacctggaaggggaGGACTca	1	0	0	4	Motif	ENST00000245620_intron	protein_coding
chr19	56904800	56904900	Old01	ID_1060	ZNF582	1636	-	224.69	cacggcgaatccaccggtaccgtggtggaagcgcgccctgggctgccgggggcgcggccgcggtggcACTtgGACccgaggaggcggcaggtgagaggtt	0	0	1	1	Motif	ENST00000301310_intron	protein_coding
chr2	2277100	2277200	Old01	ID_1064	MYT1L	20	-	2.74682	cagtcctacaggaacatgatggaatttgaGACTtctccatggccacccACTttctgtattggtctctgttgtttccaaacatctcatttatcaggggtca	0	1	1	0	Motif	ENST00000399161_intron	protein_coding
chr2	2937400	2937500	Old01	ID_1066	AC019118.2	9195	-	1262.85	cctgcttcgggccagcattgccGACggtgggcGGACTcaccctaggcttcatcaatcacGACcccgtggaacgtggtcaGACaggcgtgaagtgagatcc	1	0	0	3	Motif	ENST00000457478_intron	lincRNA
chr2	27321900	27322000	Old01	ID_1079	KHK	733770	+	100777	taaagaaaaaagaaaaccacgttcccgtggGACagtgagatgctacgttggggatctatgtgGACatgttgggggagtcgtgttgtaatgggggcaacgc	0	0	0	2	Motif	ENST00000260598_intron	protein_coding
chr2	27321900	27322000	Old01	ID_1080	CGREF1	733771	-	100777	gcgttgcccccattacaacacGACTcccccaacatgtccacatagatccccaacgtagcatctcACTgtcccacgggaacgtggttttcttttttcttta	0	1	1	0	Motif	ENST00000402550_3UTR	protein_coding
chr2	28863600	28863700	Old01	ID_1081	AC074011.2	676	-	92.8425	ggaacggggtgggggatagaaaccagcgaagtggctggtttttggcccacagcaggGACccagcagcctggggctgagcgggagttGACTtatGACacac	0	1	0	2	Motif	ENST00000431376_intron	antisense
chr2	28863600	28863700	Old01	ID_1082	PLB1	676	+	92.8425	gtgtgtcataagtcaACTcccgctcagccccaggctgctgggtccctgctgtgggccaaaaaccagccACTtcgctggtttctatcccccaccccgttcc	0	0	2	0	Motif	ENST00000327757_intron	protein_coding
chr2	29456300	29456400	Old01	ID_1083	ALK	4310	-	591.94	gttcctgtgcatctgcaatgtcagagcctcatGACagccctgggatagaaacacctcagatgctcttatccccgtgtaaagatgagcagggccaggtaca	0	0	0	1	Motif	ENST00000389048_intron	protein_coding
chr2	29788500	29788600	Old01	ID_1084	ALK	86	-	11.8113	gcagtgtgctgaggcgaggtgaggctggctgcctttgtctgtggccctgctcttctttgtGACaagccttgcccagggcaacgtggtggctggtgattag	0	0	0	1	Motif	ENST00000389048_intron	protein_coding
chr2	40374500	40374600	Old01	ID_1090	SLC8A1	22	-	3.0215	ttatttcttaggtattcaagtctacagggaatgtttccctatttcgggagcttggaattctgtcagtcctacaattagttaagggtaagagaacACTctg	0	0	1	0	Motif	ENST00000332839_intron	protein_coding
chr2	46337600	46337700	Old01	ID_1095	PRKCE	130	+	17.8543	tcaaatttgtgggcataaagttctttacagcattcatttattACTgttttcacgttcccgtgatcaacagtgatGACACTgcttacatttcttatattgg	0	0	2	1	Motif	ENST00000306156_intron	protein_coding
chr2	46372300	46372400	Old01	ID_1097	PRKCE	203	+	27.8802	caaggaagggattctgaatggtgtGACGACcaccacgttctgtgGGACTcctGACTacatagctcctgaggtaaGACctgtgtgcaaaggttcacctcct	1	1	0	3	Motif	ENST00000306156_CDS	protein_coding
chr2	48030400	48030500	Old01	ID_1098	FBXO11	31	-	4.25757	tgttttataggtcttctttatataacacatttcattataaGACataACTttcaattacagtccaacgatctcccccatcaaaatACTtaccctctaacat	0	0	2	1	Motif	ENST00000316377_intron	protein_coding
chr2	70939900	70940000	Old01	ID_1104	ADD2	434	-	59.606	acctgcccgtggttcagcaagGACagaagcccctttacagcatcctgtgctcACTctGACTcccagcagggagaACTccccacctGACaaggcagcctgt	0	1	2	2	Motif	ENST00000264436_intron	protein_coding
chr2	72424600	72424700	Old01	ID_1108	EXOC6B	35	-	4.80693	gctACTgccaaatttatcccACTaaataaattgctACTgaaatgttaccACTccccgtggaatatagattatttttaagtccttaGACTgagagtcagta	0	1	4	0	Motif	ENST00000272427_intron	protein_coding
chr2	74733300	74733400	Old01	ID_1112	PCGF1	29	-	3.98289	tcatACTtcaccttcttctaggtgaagagaaacggattcgggaattctaccagtcccgaggtttgGACcgggtcacccagcccACTggggaaggtatgtc	0	0	2	1	Motif	ENST00000233630_intron	protein_coding
chr2	86470800	86470900	Old01	ID_1116	REEP1	17	-	2.3348	ggcaaccatttttaaacaccaagattatctaaACTgtatgGACaaACTgctgaaaaagtttggaagtattccctaccctccagtctcccaaatattagtc	0	0	2	1	Motif	ENST00000165698_intron	protein_coding
chr2	96153400	96153500	Old01	ID_1121	AC009237.5	23	-	3.15884	acacgttgtggttctacagtccgagatcttcccaaatctctttcatatctcatcccttgatttctttatcACTgggggtctgaaacctaaaatgatttgc	0	0	1	0	Motif	ENST00000414112_unkown	pseudogene
chr2	97702300	97702400	Old01	ID_1124	AC018892.3	23	-	3.15884	acagtccgagatcttcccaaatctctctcatatctcatcccttgatttctttatcACTgagggtctgaaacctaaaatgatttgcttctctgatgttcac	0	0	1	0	Motif	ENST00000457656_intron	pseudogene
chr2	106761600	106761700	Old01	ID_1129	UXS1	19	-	2.60948	catgagaACTtcgagttgattaaccacGACgtggtggagcccctctacatcgagggtgagtgaaaACTgcacattgttattattcagagctccgcaggtg	0	0	2	1	Motif	ENST00000283148_5UTR	protein_coding
chr2	119603000	119603100	Old01	ID_1137	EN1	119	-	16.3436	cccgcgcggcgctttccttttttcacccgcacatccagcaGACTtctggcatccgtaggcctgtttttctcggctttccttccaccACTtttccgtgtgc	0	1	1	0	Motif	ENST00000295206_intron	protein_coding
chr2	121983400	121983700	Old01	ID_1139	TFCP2L1	907.5	-	124.637	ccgtgttcccgtgtgtgtaGACaccgtggcagtggtgtttaccgtgttcccgtgtgtgtaGACaccgtggcagtggtgtttaccacgttcccgtgtgtatgGACaccgtggcagtggtgtttaccgtgttcccgtgtgtgtgggcaccgtggcagtggtgtttaccgtgttcccgtgtgtgtaGACaccgtggcagtggtgtttaccacgttcccgtgtgtgtgGACaccgtggcagtggtgtttaccgtgttcccttgtgtgtgggcaccgtggcagtggtgtttaccgtgttcccgtg	0	0	0	5	Motif	ENST00000263707_intron	protein_coding
chr2	122329300	122329400	Old01	ID_1140	CLASP1	29	-	3.98289	gtcctaaacatgccattctttgcttttcttccaccacgttccctccatACTgtagccacACTgatttggtgcatcctcctgccaccccattctctttcct	0	0	2	0	Motif	ENST00000263710_intron	protein_coding
chr2	133012300	133012400	Old01	ID_1149	ANKRD30BL	29	-	3.98289	gaacgaGACTctggcatgccaACTagttatgtGACcctggagcggtcggcatcccccaACTtcttagaggGACaagtggcgttcagccacctgagattga	0	1	2	2	Motif	ENST00000295181_intron	protein_coding
chr2	133246600	133246700	Old01	ID_1151	GPR39	16	+	2.19746	acctctttGACctggaattccaccagggcctgtGACACTtgctgccagggtcctcctctccttagatGACatcgaACTccacagtcattccatatcctac	0	0	2	3	Motif	ENST00000329321_intron	protein_coding
chr2	135068200	135068300	Old01	ID_1153	MGAT5	17	+	2.3348	ggagggaACTtcctattgctgtggggccctggttctggaattcatgtacatGACTtagttacagaaatcaaattACTttttttatggtgcaaaagtaaag	0	1	2	0	Motif	ENST00000281923_intron	protein_coding
chr2	135345600	135345700	Old01	ID_1154	TMEM163	82	-	11.262	tcacgtggtgaattctcttggttccaaaaatgccaattgtagGACcacagggtaagtaGACTttggcttatggagatgttacaagttgggtaggaacctg	0	1	0	1	Motif	ENST00000281924_intron	protein_coding
chr2	136268400	136268500	Old01	ID_1155	ZRANB3	362	-	49.7174	acagtcaccaACTcttcattggcaacctgcctcatgaagtgGACaaatcagagcttaaagatttctttcaaaattatgggaacgtggtggagttgcacat	0	0	1	1	Motif	ENST00000264159_intron	protein_coding
chr2	145919000	145919100	Old01	ID_1160	AC074093.1	1907	+	261.909	tcttcccttcctatctacccttacgtagatagttaggtaaACTtatctaagttccacgttccgtggctttaatACTagcaattcaccattgtacccaaaa	0	0	2	0	Motif	ENST00000414195_intron	lincRNA
chr2	161265200	161265300	Old01	ID_1162	RBMS1	39	-	5.3563	tgcacaggttcggggcttcatacgtccacggaaaggtggtcgagaaaaggGACggcttgagcagccgtaggtcatttacatcgggaaacaaagggaagtc	0	0	0	1	Motif	ENST00000348849_intron	protein_coding
chr2	177054300	177054400	Old01	ID_1166	HOXD1	16	+	2.19746	aGACgcgttcccgggcgaattccatggagtctgcctcgagtacagattcggaaaatgtgccaggcattgagaaaatttcaggaaggagctctccgtggaa	0	0	0	1	Motif	ENST00000331462_intron	protein_coding
chr2	178892400	178892500	Old01	ID_1167	PDE11A	23	-	3.15884	tgcccaattatagtatcttGACagtcttctgttctttgttctttgtgattttcaggcaataccaccaagttcctttggcattctgggtagcaggtcaatt	0	0	0	1	Motif	ENST00000286063_intron	protein_coding
chr2	179494300	179494400	Old01	ID_1168	TTN	178	-	24.4467	tcgctGACcttgtacgtcagaacgaaagggcccctacatatACTcgctctctggctaccagctctccccttctcagcgccgtggggccacgttcacgtgg	0	0	1	1	Motif	ENST00000342175_intron	protein_coding
chr2	181936300	181936400	Old01	ID_1169	UBE2E3	24	+	3.29618	tattttatggatgtggtggtcagagaagGACatagtGACcaatttctgtGACcctcACTtccaccattggtcccgtggcaaGACTcagttacaagccttc	0	1	1	3	Motif	ENST00000392415_intron	protein_coding
chr2	182781500	182781600	Old01	ID_1173	SSFA2	517	+	71.0053	ttaaagttctttctctctttctctctgctatttgaacatgttGACTaccttttccttttccaagttttctccctgttggcttctgtggcaccacgttctc	0	1	0	0	Motif	ENST00000320370_3UTR	protein_coding
chr2	201745900	201746000	Old01	ID_1178	PPIL3	20	-	2.74682	gtcggggaGACTtgagaaatggtgatcctagcctGACatgtgtACTggaatcccaccaccacgtggctcttgatagtaagtgagttcatctttgaatcta	0	1	1	1	Motif	ENST00000286175_intron	protein_coding
chr2	228159700	228159800	Old01	ID_1186	AC097662.2	364	-	49.9921	aaagataatgagcaagttgtacccgtttctcccttttctccggctgGACcaggaattccatcacgtccttggtcacctcttatacccattggtccaggag	0	0	0	1	Motif	ENST00000396588_intron	antisense
chr2	231311900	231312000	Old01	ID_1188	SP100	23	+	3.15884	tcagtgtgaagttgcaaagggttaagaaccacagcccgtggcccgtggtcaacatcaaagaggaGACccctggggaaagaaaggctcctgttttacctgt	0	0	0	1	Motif	ENST00000264052_intron	protein_coding
chr2	238533000	238533100	Old01	ID_1195	AC096574.5	22	+	3.0215	tcccttgccaaggcttccctggctgcctccACTttctcgtggaggcttcctgaaggtggcatctgtatttttgtgaagGGACTtggtaccaggcttggag	1	0	1	0	Motif	ENST00000417947_intron	lincRNA
chr2	238614800	238614900	Old01	ID_1197	LRRFIP1	75	+	10.3006	tgggGACcaacccagaattccacgttcccacacagtgggagaggggtatgcagggcgtgtacaccagagtcttgggGACcaacccagaatttggccGACT	0	1	0	2	Motif	ENST00000244815_intron	protein_coding
chr2	240884800	240884900	Old01	ID_1199	NDUFA10	29	-	3.98289	cgttccggttggggtgtccgctcttcccccgaggggcctcccagcgtctttgaaaggagctggagcGACgctcagaggtgaggagcttggtctgggtagc	0	0	0	1	Motif	ENST00000252711_intron	protein_coding
chr2	241719400	241719500	Old01	ID_1201	KIF1A	21	-	2.88416	tcgcgggggcctgagaggagccacgtgagcccccgtctgaggcACTgtgagaggatctgcttgagaaACTgtttgtggaACTgtgaaACTgtgaaagtgg	0	0	4	0	Motif	ENST00000320389_intron	protein_coding
chr20	4224200	4224300	Old01	ID_1206	ADRA1D	1910	-	262.321	gtggtgatgcccagttgagctgcctgctccgtgcatagtGACccagGACagtcccgttccttgcctgtGACcggtgggatagctagtagtgctccccttt	0	0	0	3	Motif	ENST00000379453_intron	protein_coding
chr20	15565300	15565400	Old01	ID_1209	MACROD2	423	+	58.0952	tcttcatgttcccttccttgcgtagtgtacccacagggggcACTggtacccatgccggggctggttaccaccttcccgtgggccacagcagcttcccagc	0	0	1	0	Motif	ENST00000217246_intron	protein_coding
chr20	25341400	25341500	Old01	ID_1221	ABHD12	59	-	8.10312	ttcagtgaggtagaagcccaGACgggtttttccagttgtccgcctgatcctggcctccacctgatcctcccgccacgggtacctggtgctgttggttcat	0	0	0	1	Motif	ENST00000339157_intron	protein_coding
chr20	34797400	34797500	Old01	ID_1225	EPB41L1	19	+	2.60948	tggccatagagagcagggctgagggagggctccgaggagaaagtcaaaccaccacgtccccgggccccagagagtGACacaggcgatgagGACcagGACc	0	0	0	3	Motif	ENST00000202028_intron	protein_coding
chr20	35094000	35094100	Old01	ID_1227	DLGAP4	374	+	51.3655	tcttgaatttaaaaggaggctatctggaggctgggtggGGACTgagtcaccacctcccgtggctttctcatcctgagcagcaaccaGACacacccagagg	1	0	0	1	Motif	ENST00000339266_intron	protein_coding
chr20	35854200	35854300	Old01	ID_1229	RPN2	75	+	10.3006	accaggtcaggaaGACacctaGACagttctcttaacctgaaatgtgaatggatACTagagtttacaatgtggtctataacatGGACTagagagaattcca	1	0	1	2	Motif	ENST00000237530_CDS	protein_coding
chr20	36682300	36682400	Old01	ID_1231	RPRD1B	17	+	2.3348	catgccattttgtaagggatcttgagtatccctagattttgatatccgtagcggtcctggaaccaatcccccatggatACTgaggGACaACTgtatagtc	0	0	2	1	Motif	ENST00000373433_intron	protein_coding
chr20	36874800	36874900	Old01	ID_1232	KIAA1755	336	-	46.1466	atcctctttccctttGACcctGACctgaatgcccaccccccacccctattcctccacgtctccgtggatcagcagatGACatttgagcaaaGACctgcaa	0	0	0	4	Motif	ENST00000279024_intron	protein_coding
chr20	41817500	41817600	Old01	ID_1234	PTPRT	40	-	5.49364	aaaagttcggggaACTcatatttgggtttggccacgggaaggcggtgagcagaggtagttccccagagtagggggagcgggggcgggggggtggtgcctg	0	0	1	0	Motif	ENST00000356100_intron	protein_coding
chr20	45812100	45812200	Old01	ID_1240	EYA2	61	+	8.3778	aagggctccttccatgatttcctccACTccccgtggctggctgggtcctccttcccaggctccttgcttgccagtccattccatttgcaaattgcagaag	0	0	1	0	Motif	ENST00000317304_intron	protein_coding
chr20	51107600	51107700	Old01	ID_1247	RP5-1022J11.2	1213	-	166.595	caacaACTcttacctttcttttcctttttgattatcttcctatggccctttcatgtatagtatgaggaagtagcctttgtccaccacgttcacgtgcaca	0	0	1	0	Motif	ENST00000416237_intron	lincRNA
chr20	61810400	61810500	Old01	ID_1259	RP5-963E22.4	28	-	3.84555	cccgaggaagggcaGACTtagcggtGACctcaGACcctgccccacctcctcccacgttgccgtggcaACTgtccagggcgcccgctgtgggggcgagggc	0	1	1	2	Motif	ENST00000423020_intron	lincRNA
chr20	62818000	62818100	Old01	ID_1263	MYT1	2442	+	335.387	ctgtgtgagctttgggGACccttgttcccaccacagagtgtccatggagcagcatGACTtctggaagggcgtctttatggaacacctccacgtttccgtg	0	1	0	1	Motif	ENST00000328439_intron	protein_coding
chr21	15502400	15502500	Old01	ID_1266	LIPI	31	-	4.25757	tctcttaaacattatggctaaACTttgggagaatatggGGACTgGGACTctagaACTctgaagagtgtctaaaagtagcaattttttaaaaACTaACTtt	2	0	4	0	Motif	ENST00000344577_intron	protein_coding
chr21	15502400	15502500	Old01	ID_1267	AP001347.6	31	+	4.25757	aaagttagtttttaaaaaattgctACTtttaGACACTcttcagagttctagagtcccagtccccatattctcccaaagtttagccataatgtttaagaga	0	0	2	1	Motif	ENST00000428809_intron	processed_transcript
chr21	34069600	34069700	Old01	ID_1271	SYNJ1	18	-	2.47214	ttttgctcattttacaattttgctaaggattggcattcttgagcttcagtttatatagaaaaacgggaACTtttggaattcattgtgcatacccttgcac	0	0	1	0	Motif	ENST00000322229_intron	protein_coding
chr21	36076600	36076700	Old01	ID_1274	CLIC6	21	+	2.88416	gaagcacattaaagtaataaaattaggcagcaagtcatcccagtcACTcccaccatgttcccgtaaccccctcatttacaacaGACTgaGACagaaagga	0	1	1	1	Motif	ENST00000349499_intron	protein_coding
chr21	36535000	36535100	Old01	ID_1275	RUNX1	107	-	14.6955	gaattaaattgaaccccaaacctaccctgcttgggaacACTaggttcccgtggGACACTctgaagagctttcaccaggctcacctctccccaACTctcag	0	0	3	1	Motif	ENST00000467692_intron	protein_coding
chr21	37171400	37171500	Old01	ID_1276	AF015720.3	16	-	2.19746	gtggaattcctggtcagagatgGACataccaaagaagatgggctgtcatttagtcatcatctcagtagtctggtcattcacctgtatgggcaaaaatatc	0	0	0	1	Motif	ENST00000412240_intron	processed_transcript
chr21	37259500	37259600	Old01	ID_1278	RUNX1	22	-	3.0215	tccacACTcccgtggagctgttaggccGACaccgccgtagaggaagtcatagaggaagttgttcttgaggttctccttgattggccggtgcgaggctgtc	0	0	1	1	Motif	ENST00000460207_intron	protein_coding
chr21	41000800	41000900	Old01	ID_1281	B3GALT5	94	+	12.9101	cttttccattcttatttttagagaaaatcaagtcttaagaggttaACTgtgcccagagtcttgtaACTaaaaagtggttGACTtgagattccacccagtt	0	1	2	0	Motif	ENST00000380620_intron	protein_coding
chr21	42839600	42839700	Old01	ID_1282	TMPRSS2	311	-	42.7131	tgtgatggtattcacGGACTggatttatcGACaaatgagggtaACTatcctgtcctccttctGACTgtgttctccgattcctcgagccaaagccaGACat	1	1	1	2	Motif	ENST00000332149_intron	protein_coding
chr21	42851500	42851600	Old01	ID_1284	TMPRSS2	174	-	23.8973	aacagcaggggtgaattacacagcaaagcccccccatcacagtccaggaacctggtggaattgataACTggggccatgttaacatctgtaccttttatta	0	0	1	0	Motif	ENST00000332149_intron	protein_coding
chr21	43702800	43702900	Old01	ID_1287	ABCG1	289	+	39.6915	atGACaccaagttccccgtggctcagccACTctgagggccaaggtcatggGACGACctgggaaacggtgtgtcttcaggtgtgttctggaaacgccctgc	0	0	1	3	Motif	ENST00000340588_intron	protein_coding
chr21	45928900	45929000	Old01	ID_1292	TSPEAR	155	-	21.2879	caccacccttcccgtggaaaGACTggcctgggGACcttcctgtggaaagaatggcctgggGACcttcctgtggaaagaatggcctggGGACTttcctggc	1	1	0	2	Motif	ENST00000323084_intron	protein_coding
chr21	47836700	47836800	Old01	ID_1304	PCNT	207	+	28.4296	agtgggccgagtctccgccggctGACGACcaccatgtgcagagGACggctgtggtaggtgcctgctctgctcccaggcctgctgttcccgtgggaatgtg	0	0	0	3	Motif	ENST00000359568_CDS	protein_coding
chr22	19069700	19069800	Old01	ID_1308	DGCR2	43	-	5.90566	tccaGACcagccagggcaacgtggtgaaatcctgtctctatgaaaaaaaaaaaaaaaaaaaaaaagaaataattagccagatgtggtggtacacACTtgt	0	0	1	1	Motif	ENST00000263196_intron	protein_coding
chr22	23471200	23471300	Old01	ID_1314	RTDR1	17	-	2.3348	ggggggtggcgagggcatctatttcagtggctctgttcttaccagcgtgtGACcttgggcagtaccatcacctgtgggaacgtgggtgtcacctgtgtgg	0	0	0	1	Motif	ENST00000216036_intron	protein_coding
chr22	26711500	26711600	Old01	ID_1319	SEZ6L	4888	+	671.323	cagaGACTtacacagcttgaatagctgccccttgtGGACTtggggccaggccaatctaagaaagaattccacctccttcccatgtGACTttgggctgggc	1	2	0	0	Motif	ENST00000248933_intron	protein_coding
chr22	29710300	29710400	Old01	ID_1325	RASL10A	163	-	22.3866	gaaaGACcagcaggtgcttacgctacggtcataaacggttacagctGACaatctgggggcgtggtgGACcacgGGACTcgggccaagggctttggaatta	1	0	0	3	Motif	ENST00000216101_intron	protein_coding
chr22	29733000	29733100	Old01	ID_1327	AP1B1	357	-	49.0307	cgtggggtgtcagggccagcagggccacgggaacgtagaatcgcggcataacgtacagcatgtgcagttGACTtACTacctggattagctgcaccaaggc	0	1	1	0	Motif	ENST00000317368_intron	protein_coding
chr22	39146600	39146700	Old01	ID_1329	SUN2	187	-	25.6828	tcctccccaccccacgagtctatggcaacctaaggccaacatccttgcattcaggcccattccagcACTttcctgtggggctcacacatggtgggtgctc	0	0	1	0	Motif	ENST00000216064_intron	protein_coding
chr22	39995800	39995900	Old01	ID_1331	CACNA1I	25	+	3.43352	ctcaccACTggcctagccctggcacacagtaggtatgtggcacctgtttgttgaattgagttggctgcagccctcACTaatcctggaaacaggaattcca	0	0	2	0	Motif	ENST00000336649_intron	protein_coding
chr22	42427000	42427100	Old01	ID_1333	WBP2NL	7236	+	993.799	agttacctgaaaagcgtagcaggttcgagtttcttaaaggtggaattccaccatgttctcctgtgcaaagggtacctgtttacctggtccaccaaACTgc	0	0	1	0	Motif	ENST00000329620_3UTR	protein_coding
chr22	45078300	45078400	Old01	ID_1337	PRR5	25	+	3.43352	cagctgcctgGACatagcctctggtgctgggctctggattccaccatgtccccgctggcctctctgtgcccataggtgaaatgaaGACcccctgcgcctc	0	0	0	2	Motif	ENST00000006251_intron	protein_coding
chr22	46372400	46372500	Old01	ID_1342	WNT7B	136	-	18.6784	gggcgtccccgtgggGACgtggGGACTggagggggccACTgcagctctctgggctccggggctggcccgtgtgtcaGACcctcgccccacgccagcagag	1	0	1	2	Motif	ENST00000339464_intron	protein_coding
chr22	51148900	51149000	Old01	ID_1352	SHANK3	17	+	2.3348	taccaggaatgtgctggggccacaggtcagtggaGACccaggccagggaaggccctgtggcgggtccaagcccttcctgtgtattcacgttcccgggaga	0	0	0	1	Motif	ENST00000262795_intron	protein_coding
chr3	11635500	11635600	Old01	ID_1355	VGLL4	877	-	120.448	tctggcatgtgttaggtgctaaataattttatgttGACTtgaattgGACcctgtctctaggggaagtgctgtttgagcccacgttcccgttggagcaggc	0	1	0	1	Motif	ENST00000273038_intron	protein_coding
chr3	12203000	12203100	Old01	ID_1357	SYN2	23	+	3.15884	gatgggcacACTctGACagtttattcatttctcttctgatttcagctGACACTgcccacgttccctgtggtggtgaagattggccacgctcACTcaggca	0	0	3	2	Motif	ENST00000426379_intron	polymorphic_pseudogene
chr3	12906600	12906700	Old01	ID_1359	CAND2	209	+	28.7043	ttgttctgaaACTcaACTttcttgttctcccttgcccctagttaccgtaaacagcctaccACTtcccgtgggctctaatcaataacacatctgttccctt	0	0	3	0	Motif	ENST00000454887_intron	protein_coding
chr3	15106600	15106700	Old01	ID_1363	MRPS25	592	-	81.3059	tgcccatgaagggccgcttccccatccgccgcaccctgcaatatctgagccaggggaacgtggtgttcaaGGACTccgtgaaggtcatGACagtgaatta	1	0	0	1	Motif	ENST00000253686_CDS	protein_coding
chr3	16491400	16491500	Old01	ID_1367	RFTN1	18	-	2.47214	tctttcccctgctgcgcctccctggggcctcctgcagccctcctcctgctgcttcctggtcACTtctagagatggggccattttctagaaccagctctct	0	0	1	0	Motif	ENST00000334133_intron	protein_coding
chr3	18015100	18015200	Old01	ID_1368	TBC1D5	16	-	2.19746	gcagaaaaagcacccccacccccaccattggcatatttgtGACatgggaaattgctggaattctcagattgctaaggtgcaggcaaatgattaacacgtc	0	0	0	1	Motif	ENST00000253692_intron	protein_coding
chr3	22394800	22395100	Old01	ID_1372	ZNF385D	40.5	-	5.56231	tgaataACTgcaacaaggaaggggggatagtgctacagtccgagGACataggattgatctccacattctattgttgtgatggcagggtctggcacatagcaagcaattatatcagGACatcgtgaattcaaattgggcacatctcctgtACTtggagggctaccaaatatacagaGACTgcaacaataaatcagggagaagtgattgtattttgcatgaaattttctgaaccACTGACctggatGACaacctgatgctgcttgggcatggtcatggtccaggaGACatggtggaattcaa	0	1	3	5	Motif	ENST00000466511_intron	protein_coding
chr3	25666900	25667000	Old01	ID_1374	TOP2B	23	-	3.15884	ACTGACaaatttgtgttgggccacatgcagcccacgggccacgggttgGACaagcttggcctagagcaagaagaatggtaagggagcagagtgatttgct	0	0	1	2	Motif	ENST00000264331_intron	protein_coding
chr3	27168500	27168600	Old01	ID_1377	NEK10	82	-	11.262	gggtacgtggaattcattgaattgttatctttACTtttgtaaatgtttgaagttttttataataaaaatatttatgggttttttgtttgtttgtttgttt	0	0	1	0	Motif	ENST00000295720_intron	protein_coding
chr3	42789800	42789900	Old01	ID_1385	CCDC13	105	-	14.4208	cctGACaaccaacgttcctgtggccacaatgcccagcattaacagcagcttaaattggaagagtcagccagggcaggggaagGACaagtattctttctca	0	0	0	2	Motif	ENST00000310232_intron	protein_coding
chr3	43540000	43540100	Old01	ID_1386	ANO10	373	-	51.2282	tgtgctaagctttGGACTtgggatcttttaggcaggctttgaaagccacgggaggtggtgtttattccctACTcttccctccatatgccatcccatcaga	1	0	1	0	Motif	ENST00000292246_intron	protein_coding
chr3	53261000	53261100	Old01	ID_1400	TKT	154	-	21.1505	GACcagatgccccagtgcaaggggttggcaagcatgagctcagccatgggaacgaggtggcaagtggttctccctggGACaggGACaggcccgcaggctg	0	0	0	3	Motif	ENST00000296289_intron	protein_coding
chr3	55597600	55597700	Old01	ID_1403	ERC2	1948	-	267.54	ggctgggggaaagatagaaatttctccacgttccgtggccctttctgctttggattctgaagggatcctctgtcACTgtctctgtctctctctctcagtg	0	0	1	0	Motif	ENST00000288221_intron	protein_coding
chr3	57742000	57742100	Old01	ID_1406	SLMAP	49	+	6.72971	tgcgcgttcccgtggcggtgcaccgggtaggtttcagtcagagtcACTatggcggccggcgctggcaaggtaagctgaggcggtggtggcggctagggag	0	0	1	0	Motif	ENST00000295951_intron	protein_coding
chr3	63654700	63654800	Old01	ID_1413	SNTN	16	+	2.19746	tttaaatcaaatgcaggaggtggcatggtataaaatggaaattttagcatgttttatACTcccacacACTtgaggaataccacacgttcctgttacaagt	0	0	2	0	Motif	ENST00000343837_intron	protein_coding
chr3	70266700	70266800	Old01	ID_1415	AC134025.1	18	-	2.47214	cagaaaggtggtggatatgaaaacaccttctacctcttacagtgaaaaACTgttttttcagctctaggaaaaattgGACACTtaaatcaaagttcctttt	0	0	2	1	Motif	ENST00000410683_intron	miRNA
chr3	76048100	76048200	Old01	ID_1420	ROBO2	23	+	3.15884	tttctccgcccttttACTaaaccttagtcgtgattgttaatatgtcctcaagtatcatatatgcaccacgttccttggaggtggtagagtgtagtgaata	0	0	1	0	Motif	ENST00000332191_intron	protein_coding
chr3	98617500	98617600	Old01	ID_1428	DCBLD2	46	-	6.31769	gaattccttttaagccagtcttcccagtctaacagatgttctttagggtctACTgatattccctcacataacctgaaaagaagtctgtttaaaacacctt	0	0	1	0	Motif	ENST00000326840_intron	protein_coding
chr3	128352200	128352300	Old01	ID_1441	RPN1	30	-	4.12023	tagattgcttgaGACcagcttggggaacatggtgaaattccatgtctacaaaaaatacaaaaaattagctgggcgtggtggcatgcacctggaatcccag	0	0	0	1	Motif	ENST00000296255_intron	protein_coding
chr3	131485100	131485200	Old01	ID_1447	CPNE4	223	-	30.627	ccaccacggggataattataaagaagtaataaacaaaagctaacACTtcttgagtACTtgtaaaacACTttgcttaatcttcaaaacaaccctacaaACT	0	0	4	0	Motif	ENST00000429747_intron	protein_coding
chr3	134475900	134476000	Old01	ID_1451	EPHB1	762	+	104.654	acaGACcaccatgttcccatggagatatcaagcaagcagatgctttcctttttcatcttttgcatgaagGACcagctgcttacccacagccACTgatgat	0	0	1	2	Motif	ENST00000460895_intron	protein_coding
chr3	137728600	137728700	Old01	ID_1455	CLDN18	96	+	13.1847	gaaaatgtgaaaagtctggtttaaGACagagcacggtgggtgcttcccaggggccatcttaagcgaggtcagccaaagtggtctgcagtcacgttccccg	0	0	0	1	Motif	ENST00000183605_intron	protein_coding
chr3	140672800	140672900	Old01	ID_1456	SLC25A36	74	+	10.1632	GACACTatctcaaaagaaaaaaagaaaagggatattgaacagtttttgttattccaagaattcccccacaccccttgaagtcACTttcttccctctcctc	0	0	2	1	Motif	ENST00000324194_intron	protein_coding
chr3	149039900	149040000	Old01	ID_1459	TM4SF18	159	-	21.8372	cccACTtcccaggattcaatgaggctttttgaaaaGACTctagaattccatcACTttccccccatttctattgccctcatctttattcaagctctaatat	0	1	2	0	Motif	ENST00000296059_intron	protein_coding
chr3	160122500	160122600	Old01	ID_1462	TRIM59	26	-	3.57087	agcacagtaatattggtgtttaatatatatttcACTacgccaatatttacgtgctgctagagtggaacaagtatgtcagttcatccaaacataaaacgaa	0	0	1	0	Motif	ENST00000309784_intron	protein_coding
chr3	160122500	160122600	Old01	ID_1463	SMC4	26	+	3.57087	ttcgttttatgtttggatgaACTGACatACTtgttccACTctagcagcacgtaaatattggcgtagtgaaatatatattaaacaccaatattACTgtgct	0	0	4	1	Motif	ENST00000344722_intron	protein_coding
chr3	174945600	174945700	Old01	ID_1466	NAALADL2	120	+	16.4809	taattgtagaACTatgaACTcatatgatctcctgaaatcattttcttaaacaagagaagcatgtacattaaACTtgataaatttaaaataaaattttaaa	0	0	3	0	Motif	ENST00000454872_intron	protein_coding
chr3	188080500	188080600	Old01	ID_1470	LPP	128	+	17.5796	ttgtggccgagtagagataaggtcACTgcggaagaaaataaatcgctaaaatctgttagaatacgtcagcttccaggtttgtctgaggatgcagtggaaa	0	0	1	0	Motif	ENST00000312675_intron	protein_coding
chr3	188915200	188915300	Old01	ID_1472	TPRG1	461	+	63.3142	ggttggggttggggaACTggtGACTtagtcttatttattctACTccccagaattccaccACTtttctgtcccttttctgtcccacagtcttcagggtcag	0	1	3	0	Motif	ENST00000345063_intron	protein_coding
chr3	189745100	189745200	Old01	ID_1476	LEPREL1	104	-	14.2835	taagaatgggttACTgtattttccacagtggtggaattcgctggctgtgaaaccctgttcttgcccttgtggatagaacacagagataaaatgccacaag	0	0	1	0	Motif	ENST00000319332_intron	protein_coding
chr3	189835900	189836000	Old01	ID_1477	LEPREL1	17	-	2.3348	tatgtgggtttccctggttctggaattctgcttgcttcACTgttaatgtcagcatttgtcagtcatttcccctccggttccctggttggaggtcaaagaa	0	0	1	0	Motif	ENST00000319332_intron	protein_coding
chr3	194078000	194078100	Old01	ID_1480	LRRC15	30	-	4.12023	cccgctccacaaGACacctgtgctttggaaatccaccaccaatcccgatcggctcttattagctccccgctccacaaGACacctgtgatctggaaatcta	0	0	0	2	Motif	ENST00000347624_3UTR	protein_coding
chr3	195477800	195477900	Old01	ID_1483	MUC4	19	-	2.60948	tcattGACTtcctgaacaaccagctgctggccgcggtggtggaggcgttcttataccacgttccacggaggagtgaggagcccaggaacGACgtggtctt	0	1	0	1	Motif	ENST00000308466_3UTR	protein_coding
chr3	195602700	195602800	Old01	ID_1485	TNK2	719	-	98.7482	cccgGACgggaacgtggtgctgagatttccagagctggggcagccttaggcagttctcagcaccggcctctgttttccatcttgtctaccccagagatgt	0	0	0	1	Motif	ENST00000316664_intron	protein_coding
chr4	1312500	1312600	Old01	ID_1490	MAEA	54	+	7.41641	aatgtaaaccccggctgcgctggtcaGACctGGACTtcctgtagggggcgccatggaattcccacgtggGACcccagtttcctacctgtgcaccaaaatt	1	0	0	2	Motif	ENST00000264750_intron	protein_coding
chr4	1977800	1977900	Old01	ID_1495	WHSC1	611	+	83.9154	gtcACTgccgcccacctgtgcccacgttcctgtggaatttcctaatgaggaGACcctgggtggcgggcgggagctgttctgcctgtggtggcctcctttg	0	0	1	1	Motif	ENST00000312087_intron	protein_coding
chr4	3252800	3252900	Old01	ID_1500	MSANTD1	65	+	8.92716	ggctggcttgcGACgtgagggctgaggtgtgagcctgggtatcttcagaggttcggtgGACacaggcagctgcccgcggccccACTgttcccgtggcctc	0	0	1	2	Motif	ENST00000438480_intron	protein_coding
chr4	5529300	5529400	Old01	ID_1507	C4orf6	25	+	3.43352	tcctcttgagtttgatttGACaagatgccttcccacccaggtaaccccgtgggaacgtgccagtacctcaccgcacGACctcACTgagtcctcacaacaa	0	0	1	2	Motif	ENST00000195455_3UTR	protein_coding
chr4	6163700	6163800	Old01	ID_1508	JAKMIP1	60	-	8.24046	atggctggcctgtgcaatccacccctttccttcctgctcggctccatcaaggaggcaccatgtacccgtggtgtgaggcaGACaccgtggggaACTttga	0	0	1	1	Motif	ENST00000282924_intron	protein_coding
chr4	6718100	6718200	Old01	ID_1510	BLOC1S4	23	+	3.15884	ccgcGACctgccgctgcttcgccgcgccgctgcgggctacgccgcctgcctgctgcccggggccggggcgcggcccgaggtcgaggccctgGACgcgagc	0	0	0	2	Motif	ENST00000320776_CDS	protein_coding
chr4	10102800	10102900	Old01	ID_1521	WDR1	47	-	6.45503	gtgttgaaccttgggaagggctgcgcacctgggagcctccggcACTctgggagcccacattcccacggggcagtcctcagtgcacaggtcatttcggggg	0	0	1	0	Motif	ENST00000264785_intron	protein_coding
chr4	54134400	54134500	Old01	ID_1538	U6	31	-	4.25757	GACaccatccttatcttgctcaggttgtgatcccctgccctggatcctcACTtccaccaccttccacgtggatgccctttccatccccttgggttccaac	0	0	1	1	Motif	ENST00000384655_intron	snRNA
chr4	68809900	68810000	Old01	ID_1542	TMPRSS11A	2032	-	279.077	ttctaACTcagctaccttatttaaaggtaagagaattgaggccaagatatcctagcccatttcttccccaattccaccacgtttcccctgtagaaaagcc	0	0	1	0	Motif	ENST00000334830_intron	protein_coding
chr4	82394300	82394400	Old01	ID_1547	RASGEF1B	311	-	42.7131	caaccacaacagcagggcagggccacccagcctctgtgtttcACTctgcatggctggcccaccaagttcccttggccttatggcttctcatttaaACTgc	0	0	2	0	Motif	ENST00000264400_intron	protein_coding
chr4	90004900	90005000	Old01	ID_1549	FAM13A	296	-	40.6529	aataataataataaacctgtctttgtccattACTGACTgtagaagtctgaACTtctctaagtctcagtctctcatttggcacatttgaataataatacat	0	1	2	0	Motif	ENST00000264344_intron	protein_coding
chr4	107924400	107924500	Old01	ID_1553	DKK2	20	-	2.74682	cttggtggaggtttgtagtggtcctgatgtgcagatcggtcatctGACctgggtaaaagagtgaaaGACggaatcttctagtagttggtttcctgcaagt	0	0	0	2	Motif	ENST00000285311_intron	protein_coding
chr4	112907400	112907500	Old01	ID_1556	RP11-477G18.1	23	-	3.15884	tcaccaccaccttcctttggagtgagcgtggcagcaccatttctcgttgtggaACTGACagaatcctaagagataaccagctgcaacagccACTtcccat	0	0	2	1	Motif	ENST00000497190_unkown	pseudogene
chr4	122834000	122834100	Old01	ID_1561	TRPC3	562	-	77.1856	agaacatACTtgataaatctaccaaatgtacctaattcttGGACTgtgggggcccttggGACaggaggaatggtttttcattttcacgggaacgtggGAC	1	0	1	2	Motif	ENST00000264811_intron	protein_coding
chr4	128554400	128554500	Old01	ID_1562	INTU	34	+	4.66959	ggggaACTgcaagggtgttggcgtggttggaatcgagtatttggggttctataataagtgggatttaattgcaccacgttccattgtatggtggtgtgag	0	0	1	0	Motif	ENST00000296461_intron	protein_coding
chr4	144550100	144550200	Old01	ID_1569	FREM3	44	-	6.043	ccacgggaatctggtggttggctcccagcttcctttctgtggaaaccctgttgcctccttaACTggccctACTgGACagatGACccacctctagtccata	0	0	2	2	Motif	ENST00000329798_intron	protein_coding
chr4	144550100	144550200	Old01	ID_1570	GUSBP5	44	+	6.043	tatGGACTagaggtgggtcatctgtccagtagggccagttaaggaggcaacagggtttccacagaaaggaagctgggagccaaccaccagattcccgtgg	1	0	0	0	Motif	ENST00000396724_intron	pseudogene
chr4	144699000	144699100	Old01	ID_1572	RP13-578N3.3	56	+	7.6911	gccacaagaggcctctgaggaggaaagcctcctaatttccatcacgttcccatgctcagagggaGACccgctctcttatgggtaaacaccgtattcaagg	0	0	0	1	Motif	ENST00000499587_intron	antisense
chr4	154204900	154205000	Old01	ID_1577	TRIM2	489	+	67.1597	gcctcagcctcccaagtagctgGGACTacaggtgcatgccaccacgccccgtgaattttttgtatttttagtagaGACggggtttcatcatcttggccag	1	0	0	1	Motif	ENST00000338700_intron	protein_coding
chr4	158159400	158159500	Old01	ID_1581	GRIA2	120	+	16.4809	catgtcataaACTgtgtatttttggccaaccgtcagggaaatttataaatctttaaccACTttattttgtagaACTatgaACTtaatgtgggcttattga	0	0	4	0	Motif	ENST00000264426_intron	protein_coding
chr4	166414300	166414400	Old01	ID_1587	CPE	16	+	2.19746	tggttatttttGACcttcacagatacaccgaggagttaaaggatttgtccgaGACcttcaaggtaacccaattgcgaatgccaccatctccgtggaagga	0	0	0	2	Motif	ENST00000402744_CDS	protein_coding
chr4	172734900	172735000	Old01	ID_1593	GALNTL6	2054	+	282.098	ggaaggGACgtcgcggcgccaccACTtcctggctGGACTccgctGACatctgtagcctcctttccaccaggttcccggggctcccagccgctgcctgcag	1	0	1	2	Motif	ENST00000504379_5UTR	protein_coding
chr4	173466300	173466400	Old01	ID_1594	GALNTL6	81	+	11.1246	agaaataagtatttaatgGACaacacaGACattACTaaatgtataatggggtgggggggtaACTaaggccccagaggtaatatgatatggctacagcagt	0	0	2	2	Motif	ENST00000457021_intron	protein_coding
chr4	173928000	173928100	Old01	ID_1597	GALNTL6	23	+	3.15884	aaatgtccaccACTttccttggattctcagagaaatctgtaggcaaaaccaggttaagaACTgttcccctgtACTctgcattatttcacattaccttgtc	0	0	3	0	Motif	ENST00000506823_intron	protein_coding
chr4	174221700	174221800	Old01	ID_1599	GALNT7	16	+	2.19746	acatgaatgaaggccttaaGACagaaaggaggctggcacgttcccggtgggagcagagccgtgaaGGACTcaacgggaagagagtccatggtgagcccag	1	0	0	1	Motif	ENST00000265000_intron	protein_coding
chr4	185377600	185377700	Old01	ID_1607	IRF2	96	-	13.1847	gaggtgcgagGACacatggctGACTctgaACTcgcagcttcagggaaaccttccagcagtttctccaccgcggctctcacgttccccgtggcgcagcttc	0	1	1	1	Motif	ENST00000393593_intron	protein_coding
chr4	187549400	187549500	Old01	ID_1608	FAT1	295	-	40.5156	cctgtaaaacgcaACTttgcaaggattgtggtcaatgtcagcGACacgaatGACcacgccccgtggttcaccgcttcctcctacaaagggcgggtttatg	0	0	1	2	Motif	ENST00000441802_CDS	protein_coding
chr5	1800100	1800200	Old01	ID_1613	MRPL36	139	-	19.0904	ttgtaatttctttttcgttgcggatatccattttcgttcctggtttttgcattttttttcccgagagcgctccaaacagcacGACgatcccggtggcccg	0	0	0	1	Motif	ENST00000382647_intron	protein_coding
chr5	9229900	9230000	Old01	ID_1619	SEMA5A	16	-	2.19746	ataattGACTggaggcccttgctttctcttcaccagggctgtagaACTctgctgtgaaatcacatcttttcaatccagatgattctcctggaacaaatta	0	1	1	0	Motif	ENST00000382496_intron	protein_coding
chr5	12798400	12798500	Old01	ID_1622	CT49	453	+	62.2155	agagcagaagggaagccaaaagctgtgtttcctacacccagaattcccccatttcccttgtcACTtccattccatctccttctcttaaGACccttctata	0	0	1	1	Motif	ENST00000505196_intron	processed_transcript
chr5	17145700	17145800	Old01	ID_1627	Y_RNA	18	-	2.47214	acgtggtggaatcccctctcGACTaaaaatacaaaaattagctgggcatggtggcaggcgcctgtaatcccagctACTcagaggctgaGACaggagaatc	0	1	1	1	Motif	ENST00000384087_unkown	misc_RNA
chr5	31425600	31425700	Old01	ID_1635	DROSHA	450	-	61.8034	ctggaaatagtggaattctccagtggaaatggtaatgaataggtcaggcaagggcccgaagtttgataaatgtccACTtagggtgaaaggaggaagaaaa	0	0	1	0	Motif	ENST00000344624_intron	protein_coding
chr5	33794000	33794100	Old01	ID_1638	ADAMTS12	22	-	3.0215	ggggaggaggaattctctagctgaACTttgtaacaatttgaaagcggcgagaagcctcctGACcagaACTtgcgggagagtgcaaatcgggcatgcaGAC	0	0	2	2	Motif	ENST00000352040_intron	protein_coding
chr5	38346000	38346100	Old01	ID_1640	EGFLAM-AS3	21	-	2.88416	agggccacagaaacgtgttgaattcagtgatttcaccttcACTtcctcccctGACatctctcctctcaaatggaatcctcaatgtattgtaACTtgtgat	0	0	2	1	Motif	ENST00000505267_intron	antisense
chr5	38346000	38346100	Old01	ID_1641	EGFLAM	21	+	2.88416	atcacaagttacaatacattgaggattccatttgagaggagagatgtcaggggaggaagtgaaggtgaaatcACTgaattcaacacgtttctgtggccct	0	0	1	0	Motif	ENST00000322350_intron	protein_coding
chr5	39046700	39046800	Old01	ID_1642	RICTOR	16	-	2.19746	atgaaaaggattgaGACagtgtagttgcagaaaccacgggaaatatggtggatttggttagcatgggtcagtagtgtgatggaaaagtcaaaaagttttg	0	0	0	1	Motif	ENST00000296782_intron	protein_coding
chr5	60557600	60557700	Old01	ID_1645	RPL3P6	17	-	2.3348	gttcccgccgaaggtgctggggaggaggccattaGACccccctagcttcctgcagcctcaggggctcctgggcttagctgcctccctcaaatcctccttc	0	0	0	1	Motif	ENST00000474162_unkown	pseudogene
chr5	61700100	61700200	Old01	ID_1648	IPO11	22	+	3.0215	ggggatgagcttgctcttttgtgggaatgcattttttgctgcttgccctggggaaaagaACTgcgagaatggaattaacgtctggtttcgctagggctac	0	0	1	0	Motif	ENST00000325324_intron	protein_coding
chr5	68313600	68313700	Old01	ID_1657	RN7SKP251	68	-	9.33919	gttccaagagcagcatcccaagagaacgtggtagaaACTgtgaaccttttatgaACTagtcttagaagtacatagtgtcACTtgcattagagtcataagc	0	0	3	0	Motif	ENST00000410830_unkown	misc_RNA
chr5	74957300	74957400	Old01	ID_1662	ANKDD1B	25	+	3.43352	gaaaacacaacacagaatgttatcACTtgtgtggaattccaccACTttcaccagttgtgcctggttaatttggtttaacatttagccttagtatttttta	0	0	2	0	Motif	ENST00000504514_intron	protein_coding
chr5	78195900	78196000	Old01	ID_1663	ARSB	42	-	5.76832	ggcaggaacccctagccagtcttcccacACTgctGACTaggggttcctgcctaggagcctgtagaacatacctgggataatccctttggtGACTccccca	0	2	1	0	Motif	ENST00000264914_intron	protein_coding
chr5	81022200	81022300	Old01	ID_1664	SSBP2	53	-	7.27907	tctggccctgggcttgaattccacccctttcACTtgccggtttgtgagcttggaatattatttcACTtACTgtACTgttgtttctcctctgaaatggaaa	0	0	4	0	Motif	ENST00000320672_intron	protein_coding
chr5	82959800	82959900	Old01	ID_1665	HAPLN1	23	-	3.15884	ccacagtACTttataagtggtccagagttcagagttcaGACTttattccaaaatcatttgaaaatgtttaaaaggtttgtttgagcaaagggtGACataa	0	1	1	1	Motif	ENST00000274341_intron	protein_coding
chr5	89530500	89530600	Old01	ID_1667	RP11-61G23.1	21	-	2.88416	gagattatggtggagctggtggtgtgggaaggcACTGACagtACTttggaagattcatctccacagaaacgtggtcggttattgatcaatgttaaataaa	0	0	2	1	Motif	ENST00000505712_intron	processed_transcript
chr5	128882100	128882200	Old01	ID_1679	CTC-575N7.1	182	-	24.9961	catttgctttctgcttACTtttttaacACTctttccgtctttataattctacagtcccacgaagatgggtcaaggtACTgattttgtttttatttatctt	0	0	3	0	Motif	ENST00000503616_intron	antisense
chr5	131312300	131312400	Old01	ID_1681	ACSL6	663303	-	91098.7	gcgatgctcacccatgggaacgtggtggctgatttctcaggctttctgaaagtGACagaggtgaataaagtagcattACTgttgcaggtgtctcttgagg	0	0	1	1	Motif	ENST00000296869_intron	protein_coding
chr5	135210300	135210400	Old01	ID_1683	SLC25A48	36	+	4.94428	ttctgctctcccacctgagccctGACcccaGACctctggtcgtggctgaggaggcagcctccaacacgtttccctgggctgtgtctcctctgttcttcct	0	0	0	2	Motif	ENST00000412661_intron	protein_coding
chr5	138321500	138321600	Old01	ID_1686	SIL1	74	-	10.1632	gattgcagggtttgccttcatcagcgggctctACTtcACTggccagtcgctgagggaggaagtccacgttcccgcccacagctctgccaccACTtatctc	0	0	3	0	Motif	ENST00000265195_intron	protein_coding
chr5	140718200	140718300	Old01	ID_1687	PCDHGA12	29	+	3.98289	ccttgaaagtcaacaaaggcaaacaaacaagaagtaACTtaggttttcctgagcaggtgcagaaattatttaggcctctgagcgtcgctgttGACcacct	0	0	1	1	Motif	ENST00000252085_intron	protein_coding
chr5	140719100	140719200	Old01	ID_1690	PCDHGA2	2092	+	287.317	ggaacaagtacccagaACTggtgctggagcgctctctgGACcgcgaggaagaggctgttcaccacctcgttctcgtggcttctgatgggggtGACccagt	0	0	1	2	Motif	ENST00000394576_CDS	protein_coding
chr5	140739400	140739500	Old01	ID_1691	PCDHGA12	29	+	3.98289	acaaatgaaGACTttataaattaaaaaagaaaagaaaagaaaaaagttcttagcaaatattGACaagccattagtgcagtttcctgagaaaacctctgag	0	1	0	1	Motif	ENST00000252085_intron	protein_coding
chr5	143589800	143589900	Old01	ID_1695	CKS1BP5	120	+	16.4809	tcagtgtgtgttttgttagtgtagaACTatgaacaatgaaaaagtcaacaggtatttgtatgtgcttaagaggcaggtaagaaatgtgtttgtctacatc	0	0	1	0	Motif	ENST00000434172_intron	pseudogene
chr5	150484800	150484900	Old01	ID_1698	ANXA6	45	-	6.18034	accacgttccccgcatctctctgctcttcctaccagttcaaagtgtcaagaacaagcctctcttctttgccGACaaACTttacaaatccatgaaggtaag	0	0	1	1	Motif	ENST00000354546_intron	protein_coding
chr5	154276700	154276800	Old01	ID_1702	GEMIN5	17	-	2.3348	gagcccaaggaacgtggtacatggggaggtagctttctaggaacagcagaataaaaatggaggtgaaaatagGACaccctaaaagataatgccACTgggc	0	0	1	1	Motif	ENST00000285873_intron	protein_coding
chr5	169376000	169376100	Old01	ID_1707	FAM196B	17	-	2.3348	cttttatccacatgctctgcttttcctttaataatcatccttcatatcagggaacgtggtgattctaaggttgggagGACatgcagaggcttctattgca	0	0	0	1	Motif	ENST00000377365_intron	protein_coding
chr5	170066600	170066700	Old01	ID_1709	CTC-265N9.1	412	-	56.5845	agaggaaggttccaagggccacgggGACgtgggagggaaattatccttgaaaccacaggtggtccagcagttgctgggtatggatattcacctgtattac	0	0	0	1	Motif	ENST00000523591_intron	antisense
chr5	170066600	170066700	Old01	ID_1710	KCNIP1	412	+	56.5845	gtaatacaggtgaatatccatacccagcaACTgctgGACcacctgtggtttcaaggataatttccctcccacgtccccgtggcccttggaaccttcctct	0	0	1	1	Motif	ENST00000328939_intron	protein_coding
chr5	176964900	176965000	Old01	ID_1723	FAM193B	421	-	57.8206	gggaACTcgggaGACTgggatcctagctcgttcctgtcggcacataagctctcgggcctctggaattccccacattccagtggggccatgccaggcagct	0	1	1	0	Motif	ENST00000329540_3UTR	protein_coding
chr5	178609700	178609800	Old01	ID_1726	ADAMTS2	256	-	35.1593	gagccacggtGACcagccacgctcccgtgggtctgatgagttgtcccttgcctataggaaagagaggtgggagttgtggggagcccatttacaatcagat	0	0	0	1	Motif	ENST00000251582_intron	protein_coding
chr6	5456200	5456300	Old01	ID_1741	RP1-232P20.1	103	-	14.1461	atttttgtaattttggagaGACagggtttcaccacgtttccctggctggtcttgtACTcctgggctcaagcaatttgcttGACTtggcctctcaaagtgc	0	1	1	1	Motif	ENST00000602284_intron	antisense
chr6	13198300	13198400	Old01	ID_1746	PHACTR1	30	+	4.12023	gagttccaccttttcccgttgccctgaaGACatgatgaaaagataaacaaacgtttattgggtatctACTatgcACTaggcttagttcattctagcaggt	0	0	2	1	Motif	ENST00000332995_intron	protein_coding
chr6	16328200	16328300	Old01	ID_1752	ATXN1	62	-	8.51514	tgtccacagggctGGACTACTccccgcccagcgctcccaggtctgtccccgtggccaccacgctgcctgccgcgtacgccaccccgcagccaggGACccc	1	0	1	1	Motif	ENST00000244769_CDS	protein_coding
chr6	16697200	16697300	Old01	ID_1754	ATXN1	520	-	71.4173	ccACTgtaacgtggtggtgttggtgctACTcattgtGACagtgtggtgtcccaaagagtgagcaagcctcgccaacgcttccttaaaACTcttACTgatg	0	0	4	1	Motif	ENST00000244769_intron	protein_coding
chr6	20689500	20689600	Old01	ID_1763	CDKAL1	43	+	5.90566	gagtcatcctggagtttttaACTttACTctaaaagttgtccacACTgagcctccagcaatacataaattacagtttagattttcctaccctaacACTcgt	0	0	4	0	Motif	ENST00000274695_intron	protein_coding
chr6	25469900	25470000	Old01	ID_1769	LRRC16A	211	+	28.979	ttaccctcctgagtagctgGGACTgcaggcgtgcgcagtctggGACcccaccccACTACTttttgtatattttgtaGACatggaatttcaccatgttccc	1	0	2	2	Motif	ENST00000329474_intron	protein_coding
chr6	26444800	26444900	Old01	ID_1773	BTN3A3	45	+	6.18034	attagaaatcatctctttagtGACTggtacacagtcattttggtttagtcatgtaacaGACggcttctgttgtgtctccaagtgcacgttaccgtgggtc	0	1	0	1	Motif	ENST00000244519_intron	protein_coding
chr6	31868700	31868800	Old01	ID_1775	ZBTB12	49	-	6.72971	ttcgctgttaggGACatcgtcaACTaccttacagccgcctcctacctgcagatggagcacgtggtggagaaatgccggaatgccctcagccagttcattg	0	0	1	1	Motif	ENST00000375527_CDS	protein_coding
chr6	35029500	35029600	Old01	ID_1780	ANKS1A	16	+	2.19746	aagttaaACTgaatgtatttatggttcttatGACctaACTcctGACTcaccacgttcctcggggaaggatGACaaACTcggggtggagagggggctcagg	0	1	3	2	Motif	ENST00000360359_intron	protein_coding
chr6	38277100	38277200	Old01	ID_1786	BTBD9	60	-	8.24046	aataaaccaccACTttttcgtggtttttttgtttgtttgtttgtttgtttatttgggagatggaatctcACTccgtcaccaaggccagagtgcaatggta	0	0	2	0	Motif	ENST00000314100_intron	protein_coding
chr6	39318300	39318400	Old01	ID_1788	KIF6	17	-	2.3348	gaaggattcgctgttggcattcccacgttcccaagggaGACagcACTggccttctcctctGACggcaataatatctcgtagcctttgtagagggccctcc	0	0	1	2	Motif	ENST00000229913_intron	protein_coding
chr6	45904300	45904400	Old01	ID_1793	CLIC5	23	-	3.15884	aGACaccagctttgcctcttgtccttgtaacatggcacaggttACTtcaACTctgtaatgcctcagtttcctcatctgtgaaatgggggtaataACTgtg	0	0	3	1	Motif	ENST00000185206_intron	protein_coding
chr6	52237900	52238000	Old01	ID_1801	PAQR8	40	+	5.49364	gattaacaaACTcccacgGACatGACTgttgatttctatgaattcaaccattttcccattgctgcaaattgggttcatttaggtacacaggGACagaata	0	1	1	2	Motif	ENST00000360726_intron	protein_coding
chr6	62578700	62578800	Old01	ID_1805	KHDRBS2	35	-	4.80693	cccagGACctttacatgctccagtccaaggatccccggaaaaggcGACTgcaACTcaggcaagcccggaggtccataataccccttggaagggggctgaa	0	1	1	1	Motif	ENST00000281156_intron	protein_coding
chr6	65618200	65618300	Old01	ID_1806	EYS	28	-	3.84555	cACTgctgtctgtgaatggtggaACTaaaggagcACTgtaaaatcccctctggggcttcagtgtcacaggcaccctcacctgggttccaccatgttcccg	0	0	3	0	Motif	ENST00000370616_intron	protein_coding
chr6	80358300	80358400	Old01	ID_1814	SH3BGRL2	29	+	3.98289	cttctcctggcctcaatgcagtcaaggttctttgagttcttagttcttcacggttaggGACctgttctgtttatcttttaattcccccacgtttcctttt	0	0	0	1	Motif	ENST00000369838_intron	protein_coding
chr6	84655900	84656000	Old01	ID_1821	CYB5R4	18	+	2.47214	cttgcaaACTgaatccagcagcacattaaaaagcttttccaccacgatcaagtgggctttatccctgggatgcaaggctgattcaacatacacaaatcaa	0	0	1	0	Motif	ENST00000369681_intron	protein_coding
chr6	86352200	86352300	Old01	ID_1822	SYNCRIP	214	-	29.391	cgctttgggaggaggcgcctccacggtcccgtggcccgcacgGACcgcgagcggcttcagagttggtgctgtcgtggcggtcgccgcggcgcgggagtgg	0	0	0	1	Motif	ENST00000355238_intron	protein_coding
chr6	90422300	90422400	Old01	ID_1827	MDN1	72	-	9.88855	gctctctttgctACTgaagattcacacctgtctacagtccgaagagatgGACagatcttagtatattgtctcaacaggatgagcatgaaaaccagcagct	0	0	1	1	Motif	ENST00000369393_CDS	protein_coding
chr6	101316200	101316300	Old01	ID_1832	ASCC3	244	-	33.5112	caagcagaggaaaccACTggaaagtggtgtaatttgaaatcagtgagcataaaacaaaattagggaaaaagatgaacaggtggtttcatctctttaaata	0	0	1	0	Motif	ENST00000324696_intron	protein_coding
chr6	139350400	139350500	Old01	ID_1841	ABRACL	23	+	3.15884	ccccgaggaacgtggtggcctcagggcagtGGACTctgcagcgccggaggtgggtgcggctctgtgcgctccagatcagggggtgcagagtcgtgagggg	1	0	0	0	Motif	ENST00000367660_intron	protein_coding
chr6	139488300	139488400	Old01	ID_1842	RP1-225E12.2	19	-	2.60948	agttccatccaccagtgggaACTgttcgaacaccgggagcgcccggtggcacagggcacagtttaccacgtttctgtggctggcACTgagcgcggccaga	0	0	2	0	Motif	ENST00000415194_intron	antisense
chr6	144269200	144269300	Old01	ID_1843	PLAGL1	42	-	5.76832	aaaaggaaggtgtgagaagcaaagcccatggccacgttcccctgccagttatgtggcaaGACgttcctcaccctggagaagttcacgattcacaattatt	0	0	0	1	Motif	ENST00000354765_CDS	protein_coding
chr6	144622800	144622900	Old01	ID_1846	UTRN	23	+	3.15884	gctgggattacaggtgcctgccaccatgcttggctACTttttgtatttttagtagaagtggagtttcaccacgttgccgaggctggtcctgagctcctaa	0	0	1	0	Motif	ENST00000367545_intron	protein_coding
chr6	147668000	147668100	Old01	ID_1848	STXBP5	65	+	8.92716	cagcaggctttccaGGACTgtcatccttgagaaaatggagatacatgaggtgagccccacgtttctcccacctttctgctcagctttctgcGACagagca	1	0	0	1	Motif	ENST00000179882_intron	protein_coding
chr6	153043100	153043200	Old01	ID_1852	MYCT1	150	+	20.6011	agtctcaccttccagcGACaagcttccctggaacaagcaaattcctttccaagaaaatcaagtttcagagcttctACTttccatccctttctgcaatgtc	0	0	1	1	Motif	ENST00000367245_intron	protein_coding
chr6	155367200	155367300	Old01	ID_1854	TIAM2	23	+	3.15884	ttaACTccgagtttGACacccacACTcccgtggaaggaggcttcccacctcccgaggtttgggctgtggttttccctgtgtctttgctgttggtatgatt	0	0	2	1	Motif	ENST00000431620_intron	protein_coding
chr6	157981300	157981400	Old01	ID_1858	ZDHHC14	17	+	2.3348	cacaacagctacagtacaccttcttcaaaagcctgtggggcagcaggtgcccggctgaaGACcACTtatcccagagagatggccaaccaccacgtcctcg	0	0	1	1	Motif	ENST00000341375_intron	protein_coding
chr6	159107600	159107700	Old01	ID_1861	SYTL3	160	+	21.9746	taggtgGACaggcaggaattccaccacgctcctatttgtggccctaaaagagaaccaggtgcagtcattgaggagttgaattgaatttgtgctgcagcag	0	0	0	1	Motif	ENST00000297239_intron	protein_coding
chr6	161560200	161560300	Old01	ID_1863	AGPAT4	33	-	4.53225	tgagtgcgaggccctcgaataccaggcctggGACcccctccgcagcctgGACggtccagcctcccacctggggctggattccacacgttccctgttgggt	0	0	0	2	Motif	ENST00000320285_intron	protein_coding
chr6	166902200	166902300	Old01	ID_1869	RPS6KA2	121111	-	16633.5	ccaccacgggaacgtgcagggcgctgccccgcaagctacagtggagatgtggagggccaccctcctgctccggcccaatgccaaccaaggtcACTgaaaa	0	0	1	0	Motif	ENST00000265678_intron	protein_coding
chr7	899900	900000	Old01	ID_1877	SUN1	3889	+	534.119	tgcagctgcagatcctgcggaacgtcacccaccacgtttccgtGACcaagcagctcccaacctcagaagccgtggtgtctgctgtgagcgaggcgggggc	0	0	0	1	Motif	ENST00000389574_CDS	protein_coding
chr7	1080600	1080700	Old01	ID_1879	AC073957.15	24	+	3.29618	acagtgcctcccggggtcaacccgaagccagaggctcggcagtatgctggaGACccatcctgggcacctcccacgttccctgtgggaacagctgcttctg	0	0	0	1	Motif	ENST00000418941_intron	antisense
chr7	1080600	1080700	Old01	ID_1880	C7orf50	24	-	3.29618	cagaagcagctgttcccacagggaacgtgggaggtgcccaggatgggtctccagcatACTgccgagcctctggcttcgggttGACcccgggaggcACTgt	0	0	2	1	Motif	ENST00000357429_intron	protein_coding
chr7	2609700	2609800	Old01	ID_1882	IQCE	17	+	2.3348	gtcctgttcACTcagcaagtgtttttctccaaggcctggtcaacctgcttgtaggtttgcagctcccaccacgttccgaggcttttcatcgtcctggtca	0	0	1	0	Motif	ENST00000325979_intron	protein_coding
chr7	4109100	4109200	Old01	ID_1885	SDK1	41	+	5.63098	ggttgagtgagttgcccgtcctGACgcgagcggtcagtttggagctgagctgcgtctccgctccgtggtggcagcgttctcagctgcctgcgggagccat	0	0	0	1	Motif	ENST00000389531_intron	protein_coding
chr7	5428700	5428800	Old01	ID_1888	TNRC18	1622	-	222.767	cttttcggcaagaagGACccgcgcgcccggggcgaggaggcctcggggccacggggcgtggtgGACctGACccaggaggcgcgcgccgagggccgccagg	0	0	0	3	Motif	ENST00000399537_CDS	protein_coding
chr7	7241800	7241900	Old01	ID_1890	C1GALT1	117	+	16.0689	tgggcACTcagagttttttggctgtctcagggGACcagcagctgtaaACTgcttcctttgaaaggtctatggattctctcggctttcctggtacgttccc	0	0	2	1	Motif	ENST00000419721_intron	protein_coding
chr7	8153800	8153900	Old01	ID_1891	ICA1	59	-	8.10312	cacaagagcttgttattctcggagcttcaggccctggtttggaaatgttaACTggccaaccagccacgggagttggaattccctaACTattgtcagagag	0	0	2	0	Motif	ENST00000265577_intron	protein_coding
chr7	8153800	8153900	Old01	ID_1892	AC006042.6	59	+	8.10312	ctctctGACaatagttagggaattccaACTcccgtggctggttggccagttaacatttccaaaccagggcctgaagctccgagaataacaagctcttgtg	0	0	1	1	Motif	ENST00000449931_intron	antisense
chr7	14588200	14588300	Old01	ID_1898	DGKB	20	-	2.74682	ttccaagcttcctatcatgttctgggcctgcctcaatctccaatctcatctccagaaACTgcctgtagtttctaagatgcttttACTttACTctattcct	0	0	3	0	Motif	ENST00000258767_intron	protein_coding
chr7	14779500	14779600	Old01	ID_1900	DGKB	28	-	3.84555	gcaGACacacggccatgtgccccagcacggcgggaacgtgggggagggcagggagccaccACTtccgcatctatcctatgtggcagcagttggggttggg	0	0	1	1	Motif	ENST00000258767_intron	protein_coding
chr7	18394300	18394400	Old01	ID_1903	AC091697.1	50	+	6.86705	atttgttttattttagttatccaggcccagatttcctccACTttccctttgccttgatcccaaaacctGACctctgtgaaaaaggcaattcatcaattgg	0	0	1	1	Motif	ENST00000411098_intron	miRNA
chr7	27875300	27875400	Old01	ID_1906	JAZF1	22	-	3.0215	aataaACTttggtggatcttttcagagctcctctggtcttgtaaagagGACgttcccgcggcctgtaACTgaatggctggatggaggaaatgtcttaata	0	0	2	1	Motif	ENST00000283928_intron	protein_coding
chr7	29974400	29974500	Old01	ID_1909	SCRN1	784	-	107.675	ctggtcACTaggtGACTattgctcctctacccccagcccctctgtgaaacaagcccaccaccctcccgtggcacccgtcagcctttatctgtgagcctca	0	1	1	0	Motif	ENST00000242059_intron	protein_coding
chr7	39044900	39045000	Old01	ID_1913	POU6F2-AS2	874	-	120.036	tggcaggaagcagttgtcggctgcattcgtgaaaaataacaACTgtaGACACTgaGACacatgccacaatgttcccgtggaaatcaaACTctgagaaatt	0	0	3	2	Motif	ENST00000420243_intron	antisense
chr7	47085300	47085400	Old01	ID_1918	AC004870.3	20	-	2.74682	tacgaggtggaattcagaatccaaACTtgggtgcagaagtcagagctgtgctcggaagctgtgtctgcctggattccattttctatcctACTaacaatca	0	0	2	0	Motif	ENST00000412996_intron	processed_transcript
chr7	47607800	47607900	Old01	ID_1920	TNS3	62	-	8.51514	cagctgcatctcgaaggtgaaggaaGACgatcccgtggcctgctcaGGACTatgtgcctgctgctgtggcctggctcgcctctccctaccctctcctgca	1	0	0	1	Motif	ENST00000311160_intron	protein_coding
chr7	48065300	48065400	Old01	ID_1921	SUN3	22	-	3.0215	gaatGACTcatatttgtaaataaatgccacggaaagtgctggaggtGACctgcacattctcaaagctttttcgtttgttttttatttctgattgtaagag	0	1	0	1	Motif	ENST00000297325_intron	protein_coding
chr7	67566500	67566600	Old01	ID_1936	RP5-945F2.2	26	+	3.57087	aagaattcaaccacatcgtgggaaagtgatccacccatttgaaaagattctgttcaataatgtatctatttagtctctcACTataaattctgtgctgggc	0	0	1	0	Motif	ENST00000424888_intron	lincRNA
chr7	70061700	70061800	Old01	ID_1938	AUTS2	23	+	3.15884	agccaaccctggggcacaccagcctttaaaacccccgagcctggaGACgcatggagctagagaagagGACccaACTcctGACcacgtaaGGACTctgatt	1	0	1	3	Motif	ENST00000342771_intron	protein_coding
chr7	72859400	72859500	Old01	ID_1943	BAZ1B	1726	-	237.051	tggtggagagcctggagctaaatcctcatggcattgtttcccagggctcACTgaggaatgccagttggcttgatggtgagcacctgttgtaaacctgaga	0	0	1	0	Motif	ENST00000339594_intron	protein_coding
chr7	72891900	72892000	Old01	ID_1946	BAZ1B	22	-	3.0215	tacccctgaagggctgcccaacacgctgtttggggatgtggccatggtggtggaattcttgagctgttattctgggctACTtttaccagatgctcagtat	0	0	1	0	Motif	ENST00000339594_CDS	protein_coding
chr7	74183100	74183200	Old01	ID_1947	GTF2IRD2	3487	-	478.908	caagaattcccccacgtcccgagtgctaataggaagggccccccgcaccccgccgccctgccctacgtcaggcACTattctaggtgctttctatttatga	0	0	1	0	Motif	ENST00000361071_intron	protein_coding
chr7	74197300	74197400	Old01	ID_1948	GTF2IRD2	2436	-	334.563	ctcgctcttctctacGACctccaccacgtcccccgtgGACagagccatctcggagcccgaggtcttctcgtagttggcaatggcgcggtacgtctgcagg	0	0	0	2	Motif	ENST00000361071_intron	protein_coding
chr7	74469300	74469400	Old01	ID_1949	WBSCR16	1620	-	222.492	tccttttcttggttacatctcttACTccaccacagttaccgtgggttcaatttgctgctctttagttGACTcgaatagtaaaACTgtcctgaattaattt	0	1	2	0	Motif	ENST00000329959_intron	protein_coding
chr7	74578700	74578800	Old01	ID_1950	NCF1C	2436	-	334.563	aGACgtaccgcgccattgccGACTacgagaaGACctcgggctccgagatggctctgtccacggggGACgtggtggaggtcgtggagaagagcgagagcgg	0	1	0	3	Motif	ENST00000297905_intron	pseudogene
chr7	74777000	74777100	Old01	ID_1955	AC118138.2	1620	+	222.492	gggtaaggaatgtgtccttttcttggttacatctcttACTccaccacagttaccgtgggttcaatttgctgctctttagttGACTcgaatagtaaaACTg	0	1	2	0	Motif	ENST00000417840_intron	pseudogene
chr7	75334200	75334300	Old01	ID_1957	HIP1	29	-	3.98289	aacgcatttgtACTtatttaaagatgtattaaaacatgggataaggtggaattccaagcttttaaaaaatctgtttctggaACTggagaatttgcattat	0	0	2	0	Motif	ENST00000336926_intron	protein_coding
chr7	78710600	78710700	Old01	ID_1959	MAGI2	32	-	4.39491	tttaaatatatgaaggcataaataaacACTgcaaagtgagcaaataaaatccctcctaggagaatttgtGACaaaggaacctggttgaattcttgcgtgc	0	0	1	1	Motif	ENST00000354212_intron	protein_coding
chr7	78898300	78898400	Old01	ID_1960	MAGI2	463	-	63.5889	tttGACTtccaataaaagcgtattgaaatttACTtttccttccctctttcatcaACTccaccatttcccgtgattgtgggaatGACgtggggaagagcat	0	1	2	1	Motif	ENST00000354212_intron	protein_coding
chr7	88752300	88752400	Old01	ID_1963	ZNF804B	232	+	31.8631	aACTcatccctGACcgaaccctatGGACTgagccctGACaccatgatcccgtggtgtctataaaACTtgtcacggtatACTtgaaaggtggatttgtttg	1	0	3	2	Motif	ENST00000333190_intron	protein_coding
chr7	92248600	92248800	Old01	ID_1965	CDK6	150	-	20.6011	gttaaaattatttgttccagtatttgaatagctatgtaccccgtccACTaaACTatgattttatttttggttcagagttatacagtctgtgtgagaaagaagtccctgcatcctctgattttctctgttcaaacctACTtacGACctatatgtaaACTataaataatatctatacaatgtataagttatgtaagtccatt	0	0	4	1	Motif	ENST00000265734_intron	protein_coding
chr7	92772900	92773000	Old01	ID_1967	SAMD9L	482	-	66.1984	tggtggaattctggctgagaaatatttttatgttatatgttatcatACTaacacatgatgtagtaacagaagaaaagtgaagaagcaggtcggtaggtag	0	0	1	0	Motif	ENST00000318238_intron	protein_coding
chr7	98460900	98461000	Old01	ID_1973	TMEM130	159	-	21.8372	accgatagccctgccaccacgggagcggtggtGACcatctcggccagcctggtggccaagGACaacggcagcctggccctgcccgctGACgcccacctct	0	0	0	3	Motif	ENST00000339375_intron	protein_coding
chr7	113547000	113547100	Old01	ID_1978	PPP1R3A	65	-	8.92716	ACTtgcgtgctttgaaaacatttttttccttgtctcttACTattccatttccaccttccacaggaacgagtttgatttttccctcttACTtgaggctttc	0	0	3	0	Motif	ENST00000284601_intron	protein_coding
chr7	129733800	129733900	Old01	ID_1986	KLHDC10	20	+	2.74682	tcgcccagagtggaattcagtggcacgatctcggctcACTgcaacctccgcctcttgggttccagcaattctcctgtctcagcctcctgagtagctgggt	0	0	1	0	Motif	ENST00000335420_intron	protein_coding
chr7	130581900	130582000	Old01	ID_1987	AC058791.1	21	-	2.88416	gtccccgtggtggaatttttttagtggctctgcccacgtggtggtgagcgccggtgaggatggGACgcattttctgctaaaatggctgtgcgaggctgcc	0	0	0	1	Motif	ENST00000418546_intron	processed_transcript
chr7	146546600	146546700	Old01	ID_1993	CNTNAP2	24	+	3.29618	gggctctgGACcgGACctcaaatatctgaACTctgctccaacACTttctcgtggtgtgtatttaACTatgttaatcaacctACTatgggtcttagttgcc	0	0	4	2	Motif	ENST00000361727_intron	protein_coding
chr7	150793400	150793500	Old01	ID_1996	AGAP3	132	+	18.129	ggcccaggggaaggGACctgagggggcagggctgtcacagggcctgcacgttcccgtgaacacccagggtcatctttgatgttttgcctgttgttttttt	0	0	0	1	Motif	ENST00000335367_intron	protein_coding
chr7	151441300	151441400	Old01	ID_1997	PRKAG2	1638	-	224.965	ccagcaccacgttagtggGACaacatgtgccacatgtcctggcACTtccccgatgccgtgggaacgtggccccggggcaccggctgagaacctccagcaa	0	0	1	1	Motif	ENST00000287878_intron	protein_coding
chr7	157384200	157384300	Old01	ID_2003	PTPRN2	46	-	6.31769	tagcagaacgcaggcagaggaagaacacctgtctttaaaacctcccacggaaggcagaACTtttccaaacccacggtaacgtgtatttttaagGACaaag	0	0	1	1	Motif	ENST00000389413_intron	protein_coding
chr7	157461200	157461300	Old01	ID_2005	PTPRN2	582	-	79.9325	caccacgttctcttggtgccacgtccagtctggagagtggcctttattcctccccagcagagcccagtgaacccACTttttcctgcccagctttgtacgt	0	0	1	0	Motif	ENST00000389413_intron	protein_coding
chr7	157845500	157845600	Old01	ID_2008	PTPRN2	211	-	28.979	gtagcccagggagctttgtcctaggctgggGACagcctgggtggagcctggcctcgagggaacgtggtgGACcccgagtggctgggaACTgtggccaggt	0	0	1	2	Motif	ENST00000389413_intron	protein_coding
chr8	331700	331800	Old01	ID_2012	FAM87A	64	-	8.78982	aatcgtGACctaatttgaACTggtcaaGACgctgttcccggtgttcagggcagcctcatgccagccccagtgcctggccacgggcgtggtggtctctcac	0	0	1	2	Motif	ENST00000330148_intron	lincRNA
chr8	3263500	3263600	Old01	ID_2019	CSMD1	86	-	11.8113	atACTgcaaGACgggaacgtggtctggagctccaccgtgccccgctgtgaaggtgcagtccctgccaccccccgctcttctcctttgaaatcacacatct	0	0	1	1	Motif	ENST00000335551_CDS	protein_coding
chr8	4484300	4484400	Old01	ID_2022	CSMD1	49	-	6.72971	tcACTtgattttcttcttgcttatatcgttcttgcttatgtcttagaacctggagtattaACTagaacagaattcagaACTctgcacagggcttcaggtt	0	0	3	0	Motif	ENST00000400186_intron	protein_coding
chr8	6500200	6500300	Old01	ID_2025	CTD-2541M15.1	65	-	8.92716	tggccagttcaagtgcttggtagccacatgtcccattagatgcagggcacgttcccgttgtgtcagGACACTcagtgggcagggtgggaagcttgccagt	0	0	1	1	Motif	ENST00000515608_intron	antisense
chr8	7205500	7205600	Old01	ID_2026	FAM66B	128	-	17.5796	ttacaatgagaACTagaatgtaagatgctaaACTcagcctgtggggaacatggattttcacaacagcaaccacagaacgtggtttccatttctattccct	0	0	2	0	Motif	ENST00000529456_intron	processed_transcript
chr8	18398300	18398400	Old01	ID_2034	PSD3	433	-	59.4687	agaACTgagaGACTgggccacgggaaaggggtggcccatgggttttctagggcattttaaggattcctggttgagaagggttttaaggatgagaattaag	0	1	1	0	Motif	ENST00000286485_intron	protein_coding
chr8	22477700	22477800	Old01	ID_2045	KIAA1967	52	+	7.14173	cgggaatggagtccatgctagaaagagctcagtgttgggctgggtttgccagtagaacACTgcgttccagtcaccccggtcttgccagaagaaaccagca	0	0	1	0	Motif	ENST00000308511_3UTR	protein_coding
chr8	23425100	23425200	Old01	ID_2047	SLC25A37	16	+	2.19746	gtgttcctcattcctcccaccttcccgtggtcattttaattacggggcagtgtcaccgcaaagggaggaaACTcaaagccgaaagcaaaattccaggcct	0	0	1	0	Motif	ENST00000290075_intron	protein_coding
chr8	27813500	27813600	Old01	ID_2049	SCARA5	123	-	16.8929	agaattccaccttctcgtggcctccccACTtggttatttaacaaacatcatctcaaatccaatgtgtaatcagaagtcttGACTtttctctcccaaacct	0	1	1	0	Motif	ENST00000301906_intron	protein_coding
chr8	28271500	28271600	Old01	ID_2050	ZNF395	84	-	11.5366	cctcaatttgggtttgtctagcgtttcctcataaGACgtgggtcctgcatctttGACgggaacgtggcagaagtcacgctgcGACTcctcattgggtttc	0	1	0	2	Motif	ENST00000344423_intron	protein_coding
chr8	28292300	28292400	Old01	ID_2052	ZNF395	1554	-	213.428	tcccttgaggtaacatgcctggcctggcctcgggccctgcacggagcttgctcctgtgtttgagcttagagcggccGACTgggtcccgcACTcACTcACT	0	1	3	0	Motif	ENST00000344423_intron	protein_coding
chr8	32042600	32042700	Old01	ID_2055	NRG1	24	+	3.29618	aaatcttctttcatccttctaagttcttACTccacACTcccgtgggtgctcatgcatgtgtgcatgcgtacacacacaaacacacacaaatatgcatgca	0	0	2	0	Motif	ENST00000287840_intron	protein_coding
chr8	37359200	37359300	Old01	ID_2059	RP11-150O12.1	249	-	34.1979	attattagtgtgattcaACTacccACTctattcaggggtgattccaccacgttctggggtgtgtgatttaaatcccctctctgccctcACTcgctggggg	0	0	3	0	Motif	ENST00000517363_intron	lincRNA
chr8	40485400	40485500	Old01	ID_2060	ZMAT4	49	-	6.72971	tctctttctaACTccaccacattcccttgcagcaggtggcctcccctctcACTacagaGACaaaatcatgatcttcaagccttaaatccctcaggctcct	0	0	2	1	Motif	ENST00000297737_intron	protein_coding
chr8	41563700	41563800	Old01	ID_2062	ANK1	119	-	16.3436	ctttACTtgatagaaggtgatgaacgtctttttctttgcagagcGGACTcACTcccctccatctggtagcacaagaaggccacgttccagtggcagatgt	1	0	2	0	Motif	ENST00000265709_CDS	protein_coding
chr8	42719100	42719200	Old01	ID_2063	RNF170	177	-	24.3094	aaaaaaaaaaaagtattcctccACTtacccgtgggtggaatgttcacacacacacacacacacacacacacacacACTctctctctctctctccttcagc	0	0	2	0	Motif	ENST00000240159_intron	protein_coding
chr8	69481400	69481500	Old01	ID_2076	C8orf34	16	+	2.19746	ttACTaagaaaagaaaccttaaaattgagccagcatctctaaaaatttgcttaaagaaacaaaatattgtgtgatacagaataaaggatttattatggga	0	0	1	0	Motif	ENST00000325233_intron	protein_coding
chr8	70602400	70602500	Old01	ID_2077	SLCO5A1	18	-	2.47214	tagccaaatgcctcgtcatctaattagtGACgcgcatgaatggatgaacgagattcccACTgtccctacctACTatccagcgaaaccacagccaagggaa	0	0	2	1	Motif	ENST00000260126_intron	protein_coding
chr8	71303900	71304000	Old01	ID_2078	NCOA2	20	-	2.74682	cattttgttctctccctttcatctcttttaaggtgGACcagttcccgtggtttgttttgtttgtttaGACTttttagagtctaagccagttgtcctgaag	0	1	0	1	Motif	ENST00000452400_intron	protein_coding
chr8	74684900	74685000	Old01	ID_2079	STAU2	22	-	3.0215	ttttttttttttttgaGACggagtctcgctctctcgcccaggctggagtgcaatggcgtgatctcggttcACTgcgaattccacctcccgggttcaagca	0	0	1	1	Motif	ENST00000355780_intron	protein_coding
chr8	80677700	80677800	Old01	ID_2082	HEY1	162	-	22.2492	tggggGACcgtcttcgGACatcacccgcacatcgcgcacccgctgttgctgccccagaacggccacgggaacgcgggcaccacggcctcacccacggaac	0	0	0	2	Motif	ENST00000337919_CDS	protein_coding
chr8	82652100	82652200	Old01	ID_2085	CHMP4C	22	+	3.0215	cattggatgtggaaagagctaaaACTcccagccaaattattccccacACTcccgtggaaatcaatatgttcagctgcatttagtatttGACatttatttc	0	0	2	1	Motif	ENST00000297265_intron	protein_coding
chr8	87311000	87311100	Old01	ID_2086	SLC7A13	21	-	2.88416	taaagaatttcccttctcccttcctgtcaacagaGACcagcaggGACacaGGACTtccACTatgttcctgtggtaatgaggcACTtcttaccctccccac	1	0	2	2	Motif	ENST00000520624_intron	protein_coding
chr8	102962800	102962900	Old01	ID_2091	NCALD	38	-	5.21896	tcttttatagcccaagctcaggctttgttcACTgtACTctgcccacattccacgggccaaggaagtctcttagccaagcataacctcACTgaggcacaga	0	0	3	0	Motif	ENST00000311028_intron	protein_coding
chr8	110259900	110260000	Old01	ID_2100	NUDCD1	2202	-	302.425	atataaccacgagagtgggggaattctgagagcaACTgatggttgaattgagtcttagaggataagtgggaatctatcaggtaaaaaaaatacaaggagt	0	0	1	0	Motif	ENST00000239690_intron	protein_coding
chr8	119244000	119244100	Old01	ID_2102	SAMD12	513	-	70.4559	tcacaccacgttctcatggcaagaACTcaatcacatggccataccaaattgcaagcgatgctggggcatgtagcatctggcaACTACTcctagtaacagg	0	0	3	0	Motif	ENST00000314727_intron	protein_coding
chr8	124746400	124746500	Old01	ID_2105	ANXA13	22	-	3.0215	gtgagatcaatattaagattACTttaccacgggagtgtggctataggatatgtgcagaatGACagagggagggaGACctagtagagccattgataaatgt	0	0	1	2	Motif	ENST00000262219_intron	protein_coding
chr8	131229300	131229400	Old01	ID_2112	ASAP1	16	-	2.19746	ttccaagagaacgtggtatgcatcACTtccACTcacatggccttggatggtgcatgccatatttcctgccttACTttgagagtatggggaaatgcagtac	0	0	3	0	Motif	ENST00000357668_intron	protein_coding
chr8	140806300	140806400	Old01	ID_2124	TRAPPC9	29	-	3.98289	caggcgtgagccgcatgggtggggtctgcccagcGACgctcagagccatgaagaacagcagagcagggtggggGACaggagtagtggggcaggaaggggg	0	0	0	2	Motif	ENST00000389327_intron	protein_coding
chr8	141016200	141016300	Old01	ID_2125	TRAPPC9	322	-	44.2238	acaaaGACTgggttgcttttcagttgttgatggggaaatgccaccacgttcccatctgccACTaaacctgttctttttACTtgaatagccatgtgttGAC	0	1	2	1	Motif	ENST00000389327_intron	protein_coding
chr8	141544900	141545000	Old01	ID_2126	AGO2	17	-	2.3348	ttcttgggagcACTGACaggagcaggagcaccacgtccgtggtaggagctgcccctccccagctctgcagagcctcgcccggggGACaggaggaacctta	0	0	1	2	Motif	ENST00000220592_intron	protein_coding
chr8	141782300	141782400	Old01	ID_2127	PTK2	62	-	8.51514	acgtGACTccacacctggctaatttttgaatttttttgtagaGACagggtcttgctatgttacacaggctggcaggcccatcttcttaACTgagaGACca	0	1	1	2	Motif	ENST00000340930_intron	protein_coding
chr8	142199000	142199100	Old01	ID_2129	DENND3	121042	+	16624	cagcacgtgcagtaaatgtatagaatatGACTtcaccagtatcgaGACTGACTgatttctcacgttcccgtggcctcctgttagaACTgcatggtgatgg	0	3	1	0	Motif	ENST00000262585_5UTR	protein_coding
chr8	142251300	142251400	Old01	ID_2131	SLC45A4	23	-	3.15884	aagcctctggttctgtgtccaccacgttgccggtgagccgtctgtcgcccttcttggctgtgctgctgctccgcctgcccgcagagccACTgctcaccgc	0	0	1	0	Motif	ENST00000024061_intron	protein_coding
chr8	142402300	142402400	Old01	ID_2132	PTP4A3	18	+	2.47214	agccgggagggccgccgccttccccctgcccgcgcgtcccggGACcctgcgcctggcggccgatccggcgggaacgtgggcctggaggctgccacgtgcc	0	0	0	1	Motif	ENST00000520105_intron	protein_coding
chr8	142402300	142402400	Old01	ID_2133	CTD-3064M3.4	21	-	2.88416	ggcacgtggcagcctccaggcccacgttcccgccggatcggccgccaggcgcagggtcccggGACgcgcgggcagggggaaggcggcggccctcccggct	0	0	0	1	Motif	ENST00000501440_intron	processed_transcript
chr8	143994000	143994100	Old01	ID_2134	CYP11B2	55	-	7.55375	ccttgttcccgaggcctgagcggtataatccccagcgctggctaGACatcaggggctccggcaggaACTtccaccacgtgccctttggctttggcatgcg	0	0	1	1	Motif	ENST00000323110_CDS	protein_coding
chr8	144940300	144940400	Old01	ID_2139	EPPK1	134	-	18.4037	cccagatcgccacgggcggcgtcatcGACcccgtgcacagccaccgcgtgcccgtgGACgtggcctaccggcgcggctACTtcGACgaggagatgaaccg	0	0	1	3	Motif	ENST00000525985_CDS	protein_coding
chr8	144942300	144942400	Old01	ID_2140	EPPK1	134	-	18.4037	ggagcacggcatccgcctgctggaggcccagatcgccacgggcggcatcatcGACcccgtgcacagccaccgcgtgcccgtgGACgtggcctaccgctgc	0	0	0	2	Motif	ENST00000525985_CDS	protein_coding
chr8	144945200	144945300	Old01	ID_2141	EPPK1	134	-	18.4037	aagggcctcatcgtccgggagcacggcatccgcctgctggaggcccagatcgccacgggcggcgtcatcGACcccgtgcacagccaccgcgtgcccgtgg	0	0	0	1	Motif	ENST00000525985_CDS	protein_coding
chr8	144995500	144995600	Old01	ID_2142	PLEC	134	-	18.4037	atcgtccgggagcacggcatccgcctgctggaggcccagatcgccacgggcggcgttatcGACcccgtgcacagccaccgcgtgcccgtgGACgtggcct	0	0	0	2	Motif	ENST00000322810_CDS	protein_coding
chr8	145755800	145755900	Old01	ID_2143	ARHGAP39	39	-	5.3563	cgcgcgtcatcttcgagaacacccgcaaggagatgtccttcctgcgggtgctcatccagcacctgGACaccagcttcatggagggtgtgctgtagcgggg	0	0	0	1	Motif	ENST00000276826_3UTR	protein_coding
chr9	401100	401200	Old01	ID_2144	DOCK8	309	+	42.4384	cacctctcccatcaccaccacgttctctgtggttagtcACTtagtGACTttagataagtttttccaattttatgggtcttaatttcctcagttttaaaat	0	1	1	0	Motif	ENST00000382329_intron	protein_coding
chr9	3032000	3032100	Old01	ID_2148	CARM1P1	18	-	2.47214	ccACTatgggcccagtggtgagcgaggcACTctaggagatcaaaaaatgaaccaGACacagctgcacACTccccaggaacgtggtgtctagtagggaggt	0	0	3	1	Motif	ENST00000426329_intron	pseudogene
chr9	12715600	12715700	Old01	ID_2154	RP11-3L8.3	49	-	6.72971	atagattaGACTatttaagcatggaataatagagaataaaatcgtaaGACTgtagaattctttaaggccataggaACTattGACctACTtttcttgatta	0	2	2	1	Motif	ENST00000417638_intron	processed_transcript
chr9	14346500	14346700	Old01	ID_2155	NFIB	667	-	91.6064	atgtttttattttgtctaggattaacgagatttgagattttgtagccaaatttACTaccccggggcttcaACTttcaaaccagcaagccaacgggaacgttgtggcgaaACTggatctccttctgcgttgctggggcgcgtgcggggaatagaaacgaaatccgtcgccGACggtgtggcgtGGACTgctgggcctgggg	1	0	3	1	Motif	ENST00000380921_intron	protein_coding
chr9	14346500	14346700	Old01	ID_2156	RP11-120J1.1	667	+	91.6064	ccccaggcccagcagtccacgccacaccgtcggcGACggatttcgtttctattccccgcacgcgccccagcaacgcagaaggagatccagtttcgccacaacgttcccgttggcttgctggtttgaaagttgaagccccggggtagtaaatttggctacaaaatctcaaatctcgttaatcctaGACaaaataaaaacat	0	0	0	2	Motif	ENST00000416996_intron	antisense
chr9	14905900	14906000	Old01	ID_2157	FREM1	84	-	11.5366	agatcccaatgtctggggagaacagatctcaacccaccACTcccgtggcctttaACTctgatcagcagcctggttctcACTttattctttttttttttct	0	0	3	0	Motif	ENST00000380875_intron	protein_coding
chr9	16567100	16567200	Old01	ID_2158	BNC2	23	-	3.15884	aatgagttttcttcattcaGACTcaagtgtcattttggggtcctgtggcttagccaccatgttcctttggaaaACTatagatcttatcaaaatatttatt	0	1	1	0	Motif	ENST00000380666_intron	protein_coding
chr9	18770900	18771000	Old01	ID_2160	ADAMTSL1	20	+	2.74682	tttttgtaaccatatataccgtagtgtgtaACTagcttttaacgaggctgcaggGACctgagttacgcagccagcccttacccaacaatcggaagcttgg	0	0	1	1	Motif	ENST00000380548_intron	protein_coding
chr9	18775900	18776000	Old01	ID_2162	ADAMTSL1	21	+	2.88416	atgtcagggctctgggaatggggagatgaaacccacacagcagcagctatagccaccacgccgtggccttccctaaACTcaaGACctgtgggaaatagtg	0	0	1	1	Motif	ENST00000380548_intron	protein_coding
chr9	20991800	20991900	Old01	ID_2163	FOCAD	307	+	42.1637	GACTctgtctcaaaaaaaaaaaaaaaaaaaaaaatttaaatgtggtcttcccatatattatttctGGACTgggataccacgttccctttGGACTacaatg	2	1	0	0	Motif	ENST00000338382_intron	protein_coding
chr9	22799000	22799100	Old01	ID_2165	RP11-399D6.2	42	+	5.76832	ACTgtgatttctcctgtgatatgatttttaattccaaatgcttaatggatatttcctctttgatatctctctcttctgaACTcacgttcccgtgctttca	0	0	2	0	Motif	ENST00000436786_intron	processed_transcript
chr9	35609900	35610000	Old01	ID_2178	TESK1	57	+	7.82844	cGACcccccggctcgcgttcccgtggggatcACTgaaccaGACacagcattgctGACacatgaGACTaacacgtgcaattatttaaaaagatttcaataa	0	1	1	3	Motif	ENST00000336395_3UTR	protein_coding
chr9	35847000	35847100	Old01	ID_2180	TMEM8B	220	+	30.215	tggtgtctgcatcttatcACTgggtgcttgtgcatggtggtgggtcacagtctgtatttccaccacgttctccgagggtttgggaatgtctgtgccttca	0	0	1	0	Motif	ENST00000377988_CDS	protein_coding
chr9	36839200	36839300	Old01	ID_2183	PAX5	119	-	16.3436	agggccacggccaagggccacgggaACTtggagagggagcttggagaACTcACTgtgggctagggtggtcagaggaagccagcagggaagatctggggga	0	0	3	0	Motif	ENST00000358127_3UTR	protein_coding
chr9	38017600	38017700	Old01	ID_2185	SHB	133	-	18.2664	gccacagccacggagaaagtggtggagtagcggcagcgggagccatagatgctccagtgctgggcACTctgggcttcggtcttcACTgatgagcttctct	0	0	2	0	Motif	ENST00000377700_intron	protein_coding
chr9	80226200	80226300	Old01	ID_2189	GNA14	70	-	9.61387	ccctcctgtaacacaagcattgagcattcaggcatccatctgggcctgcccatgtagctcccttgggatgctggagcaggagaACTgatgcaaatatgta	0	0	1	0	Motif	ENST00000341700_intron	protein_coding
chr9	88652600	88652700	Old01	ID_2195	GOLM1	65	-	8.92716	agttcccgtggtgatgtctgcccaagcctgtcctggtgagccgGGACTctctgtattgggctgtctgtctccaggcttaagGACagtgatttacACTctg	1	0	1	1	Motif	ENST00000257504_intron	protein_coding
chr9	92089600	92089700	Old01	ID_2198	SEMA4D	81	-	11.1246	ggaacgtggtggtgtgggaagaatccgtctggcttttttctcttctttgaggGACatatgtctgtcaggcagaagctGACatgtgtctgtcaagctacat	0	0	0	2	Motif	ENST00000339861_intron	protein_coding
chr9	100935500	100935600	Old01	ID_2208	CORO2A	58	-	7.96578	gtgaatcatagagctgggctgtagagcagcgattctcaaagagtggcccctgggccagcggcttcctagtcaccgggaACTtggtggaagtgcaGACTct	0	1	1	0	Motif	ENST00000343933_intron	protein_coding
chr9	110250800	110250900	Old01	ID_2212	KLF4	45	-	6.18034	gagtgagtttagcgcgtaggcggccccgtggcgagagcgcaccgagagagcctcggtgtgccaattccgggGACgtccacggGACctggagggggaggga	0	0	0	2	Motif	ENST00000374672_intron	protein_coding
chr9	111762700	111762800	Old01	ID_2216	CTNNAL1	18	-	2.47214	attaaagtttattttttgtttacctatttatgtgattattagttctcccccACTccttcACTagaatgtaagccccatgggaacgtgggcttttctttct	0	0	2	0	Motif	ENST00000325551_intron	protein_coding
chr9	116963400	116963500	Old01	ID_2222	COL27A1	146	+	20.0518	aatataGACcgagttctattataaacacaggttctgtggaGACccgcctgctgggcagccagaggccccttgcaGACaccacgttccctggagctccccg	0	0	0	3	Motif	ENST00000356083_intron	protein_coding
chr9	125136000	125136100	Old01	ID_2227	PTGS1	20	+	2.74682	tgggtctgtgggccgggagagggcttccccaccagcaggctcttccagctgctgggcccagttgtctggatctggtgtggtggtgcttaggtgtgggGAC	0	0	0	1	Motif	ENST00000223423_intron	protein_coding
chr9	134880000	134880100	Old01	ID_2234	MED27	81	-	11.1246	accaggtggaatttgGACaGACagaaatgcctatgggtagggctctgtagctgcaggtctgtccccagtggcagtggcaacccttcctgcagagtgagga	0	0	0	2	Motif	ENST00000292035_intron	protein_coding
chr9	135632500	135632600	Old01	ID_2236	AK8	531	-	72.9281	ctaacggtgggaatcaccaggtccccgtggcagcttctggattgaaatgtcagtcACTctggctgcccctgGACacacgcattccgttgtcatctgtcgg	0	0	1	1	Motif	ENST00000298545_intron	protein_coding
chr9	135977000	135977100	Old01	ID_2237	RALGDS	75	-	10.3006	cagcctccagcagcacctcgtcctcctcagcctccaccacgcccgtggctgccacacgcacccacaagcgctctgtctcagggctctgcaACTccagctc	0	0	1	0	Motif	ENST00000372047_CDS	protein_coding
chr9	136523600	136523700	Old01	ID_2239	DBH	141	+	19.3651	tgtccctgtgggctcacaccggcACTgtgcACTctACTctgcGACgatccccatggaacagccctgcacgcccaggatgaaggggccaGACcacgcccct	0	0	3	2	Motif	ENST00000393056_3UTR	protein_coding
chr9	137542500	137542600	Old01	ID_2245	COL5A1	40	+	5.49364	tcagaGACcagcctgcttctccagggccagccctttgggatgcatgcgcctgaaggcaggctcccattggtggatgcagagggcacgttcccgtgcatgt	0	0	0	1	Motif	ENST00000371817_intron	protein_coding
chr9	137543800	137543900	Old01	ID_2246	COL5A1	672	+	92.2932	gtgtcccgtgtccacgttcctgtgGACgttccccttccttctttctaaggagggatggtGACTcccagaggtattaaggaaaggagaaagtGACACTGAC	0	1	1	3	Motif	ENST00000371817_intron	protein_coding
chr9	137543800	137543900	Old01	ID_2247	COL5A1-AS1	672	-	92.2932	gtcagtgtcACTttctcctttccttaatacctctgggagtcaccatccctccttagaaagaaggaaggggaacgtccacaggaacgtgGACacggGACac	0	0	1	2	Motif	ENST00000371813_intron	antisense
chr9	137675800	137675900	Old01	ID_2249	COL5A1	42	+	5.76832	cagcttcagaagagatGACacacgttcccgtgccagggctccgagagtggagctctcgttgccatggGACgagggtgggatgcaggggtggGACccatcc	0	0	0	3	Motif	ENST00000371817_intron	protein_coding
chr9	138363900	138364000	Old01	ID_2250	RP11-426A6.7	139	-	19.0904	cctagatgtagttcttagtgtggaagccacaggagaACTtccaatgtggccacggggatcgccgaggcttttatgcaggtaACTgagctgggtGACcagc	0	0	2	1	Motif	ENST00000455039_intron	antisense
chr9	138454500	138454600	Old01	ID_2255	PAEP	22	+	3.0215	ccacacagtgcagccccaggtcaGACTgaggagaaggtctgggcggctgcgggctgcggtgctccttgGACccggggaagttcccgtggtGACctgattt	0	1	0	2	Motif	ENST00000277508_intron	protein_coding
chr9	138940700	138940800	Old01	ID_2256	NACC2	372	-	51.0909	ctggctggtctgcatgcagggcctgtgtgcagcggcctgggcctgggtgcgggtgcataatgccagccacgggcaggtggtgGACcccgaggggcagtgt	0	0	0	1	Motif	ENST00000277554_intron	protein_coding
chr9	140415800	140415900	Old01	ID_2261	PNPLA7	32	-	4.39491	aagcacctgctagtcagtttggaggcttgattctcctggggccttgtgttccaaaatctctgatccgttGGACTtgggaaaggtggaattccttctccga	1	0	0	0	Motif	ENST00000277531_intron	protein_coding
chr9	140472400	140472500	Old01	ID_2262	WDR85	30	-	4.12023	accgcccccggccaACTttaaaatcttgagagcagaacgtcttctatatacaggtgtggcccaagggaatgggtggaatgtacagtaaagagaaagtggg	0	0	1	0	Motif	ENST00000277540_intron	protein_coding
chr9	140618300	140618400	Old01	ID_2264	EHMT1	145	+	19.9144	cacgatcccgtggccagaaccaagggatttgGACcctgtatccagcgttaatccccatcataaagccccagctcagagcgaggcctgctcACTggcagct	0	0	1	1	Motif	ENST00000334856_intron	protein_coding
chr9	140992000	140992100	Old01	ID_2267	CACNA1B	53	+	7.27907	cacctcACTcacagcgtgtgcccgggaaatgatcgtggatgagcagctctcagtgagtgcgtaGACatccaccACTccccgtgccctagggggatgaggg	0	0	2	1	Motif	ENST00000277549_intron	protein_coding
chrX	3242700	3242800	Old01	ID_2269	MXRA5	25	-	3.43352	agaaattccaACTgccccagtggagcatctctttgaatatGACcGACgagcacgggaacatggtgaACTtggtctgtGACatcaagaaaccaatggatgt	0	0	2	3	Motif	ENST00000217939_CDS	protein_coding
chrX	12173800	12173900	Old01	ID_2281	FRMPD4	23	+	3.15884	ttctcagaaACTtcatagcagagttccccaatctttcattgtccagaattgcaccatgttccatgtatttcctaaacctacccagtgagaggaattGACa	0	0	1	1	Motif	ENST00000380682_intron	protein_coding
chrX	18970600	18970700	Old01	ID_2286	PHKA2	166	-	22.7986	gGACcctgggccgtgttgctgattctgctttatctccacagaacgtggtgaagctgatgcgaggtcttctccagtgcatgatgaGACaggtaggcagaac	0	0	0	2	Motif	ENST00000379942_intron	protein_coding
chrX	29053900	29054000	Old01	ID_2295	IL1RAPL1	42	+	5.76832	gaatttaACTatatcataacatttaaaggttgttcttaaatatttgaACTACTacccaagaatgcccaaagcccgtggtggaaattctaatttttattgt	0	0	3	0	Motif	ENST00000302196_intron	protein_coding
chrX	47500700	47500800	Old01	ID_2305	ELK1	1134	-	155.745	tgctgagagagcaaggcaatggccacatcatctcctGGACTtcacgggatggtggtgaattcaagctggtggatgcagaggaggtggcccggctgtgggg	1	0	0	0	Motif	ENST00000247161_CDS	protein_coding
chrX	91284200	91284300	Old01	ID_2328	PCDH11X	373	+	51.2282	agtctttaggagcaagttGACTgatggcaaagttttcgaagattatatctaaagtccagtgtcccttttatcaccacctcccgtgggtaatgattgaaca	0	1	0	0	Motif	ENST00000298274_intron	protein_coding
chrX	107225200	107225400	Old01	ID_2338	TEX13B	1257	-	172.638	catccacacagggctagtgaaaccgttaagcccctaggcgatcatggccttgaGACctgagGACcccagtagtgggttccggcacggaaacgtggtggccttcatcatcgagaaaatggccaggcacacgaaaggccccgagttctACTtcgagaatatatccttatcctgggaggaggtggaaGACaagctcagggcca	0	0	1	3	Motif	ENST00000302917_CDS	protein_coding
chrX	148019200	148019300	Old01	ID_2368	AFF2	20	+	2.74682	atgtgaattccacagttcccaggattcagatggtgcacaatggtccataatgagcagcacctgtgcttacctcaattaccaGACagttctcaacagcagc	0	0	0	1	Motif	ENST00000286437_intron	protein_coding
chrX	151123500	151123600	Old01	ID_2369	GABRE	42	-	5.76832	atcttcccttGACTtttccccACTtctttccttgtccattttagcctcgtatcaatagccgtgcccatgcccgtacccgtgcacgttcccgagcctgtgc	0	1	1	0	Motif	ENST00000370325_3UTR	protein_coding
chrX	152241700	152241800	Old01	ID_2372	PNMA6C	9095	+	1249.12	gggggcccgtggaacgtggtctttgtgccccgttgctcaggcgaggagtttctcggtctcggtcgcgtgttccACTtcccggagcaagaggggcagatgg	0	0	1	0	Motif	ENST00000421798_CDS	protein_coding
chrX	152245000	152245100	Old01	ID_2373	U82670.9	9095	-	1249.12	cACTgggggcccgtggaacgtggtctttgtgccccgttgctcaggcgaggagtttctcggtctcggtcgcgtgttccACTtcccggagcaagaggggcag	0	0	2	0	Motif	ENST00000421099_unkown	pseudogene
chrX	152339100	152339200	Old01	ID_2375	PNMA6A	9095	+	1249.12	ccctggtcgagctcGACcgggaagtcaACTatgctttggtccccagggaaatccccggcACTgggggcccgtggaacgtggtctttgtgccccgttgctc	0	0	2	1	Motif	ENST00000453825_CDS	protein_coding
chrX	152342500	152342600	Old01	ID_2376	PNMA6B	9095	-	1249.12	gaagtcaACTatgctttggtccccagggaaatccccggcACTgggggcccgtggaacgtggtctttgtgccccgttgctcaggcgaggagtttctcggtc	0	0	2	0	Motif	ENST00000370261_CDS	protein_coding
chrY	5007000	5007100	Old01	ID_2381	PCDH11Y	1864	+	256.004	atccctgatgaacatagatgcaaaaatcctcaacaaaataatagctaACTgattccaacagcatatcaaaaagataatccaccacgatcacgtgggtttt	0	0	1	0	Motif	ENST00000215473_intron	protein_coding
chrY	5121800	5121900	Old01	ID_2382	PCDH11Y	373	+	51.2282	agtggccctagtctttaagagcaagttGACTgatggcaaagttttcgaagattatatctaaagtccagtgtcccttttatcaccacctcccgtgggtaat	0	1	0	0	Motif	ENST00000215473_intron	protein_coding
chrY	21906000	21906100	Old01	ID_2386	KDM5D	38	-	5.21896	tcgccacattccacggggttctaaacatctGACTgctgtaggGACaaaaatataagattcaaatatttctacgttctgctgttattaaatatagtttagg	0	1	0	1	Motif	ENST00000317961_intron	protein_coding
chrY	24492800	24492900	Old01	ID_2393	RBMY1J	31	+	4.25757	tgtgaatattataagctgtggtatcatttcacattttcttgttaatattcttgttgagagctgccattattgatggcatagttctcagtctACTgaattc	0	0	1	0	Motif	ENST00000250831_intron	protein_coding
chr1	1854800	1854900	Old02	ID_1	C1orf222	26	-	2.74654	tcagcacatgatgttcgtggagggcggcGACcccctgGACgtgcccgtggagtctctGACagcgatccctgtatttGACcccaggcacagagagggtgag	0	0	0	4	Motif	ENST00000412120_intron	protein_coding
chr1	2269100	2269200	Old02	ID_2	MORN1	35	-	3.69726	gtggcctcctgctagcacctcctcccagtggtgtgtgcaagtggggggccctcggggcagcggtgtcagGACagctccgagctgctcgtaggaacgtggg	0	0	0	1	Motif	ENST00000378529_intron	protein_coding
chr1	2308600	2308700	Old02	ID_3	MORN1	262	-	27.6767	tttgcctctgtgttttgggtgtgGACctgGACcccagtggcccttccccaaaggtcgtgtGACcaccaccaccttcccgtgtcccgtaccgcacacctgt	0	0	0	3	Motif	ENST00000378525_intron	protein_coding
chr1	5932600	5932700	Old02	ID_10	NPHP4	40	-	4.22544	cgcagtcctgtgaggctgtggcgttcccgtggcccgggtctcACTgtggttgcagcctggccctctgtgtccaccgggccccatcaccagtgaaaACTtg	0	0	2	0	Motif	ENST00000378156_intron	protein_coding
chr1	6023000	6023100	Old02	ID_12	NPHP4	74	-	7.81707	tgtGACTctcagcagctgtccctggcccggccacagctgGGACTtgagccgcctgaGACcacgtgcatgccctgtgcctcgggatgtggtGGACTtcctg	2	1	0	1	Motif	ENST00000378156_intron	protein_coding
chr1	11103200	11103400	Old02	ID_17	MASP2	1041	-	109.967	tcaaggtctggctcctgggcccctcatcttgtcccagatcctccccctcagcccagctgcaccccctACTtcctgcagcatggcccccaccacgttcccgtcaccctcggtGACccccacctcttcaggtgctctatggaggtccaaggctggggccttcgagtacaagtgtgggaggcagagtggggaggggcacccca	0	0	1	1	Motif	ENST00000400897_intron	protein_coding
chr1	12042500	12042600	Old02	ID_19	MFN2	22	+	2.32399	ctcttttaaGACTctgctctgtcccctttaccctgtatACTctttttgtttcgatttctcagcttctcctcttttccagttgtgccagcaGACgatccgt	0	1	1	1	Motif	ENST00000235329_5UTR	protein_coding
chr1	15195000	15195100	Old02	ID_21	KAZN	32	+	3.38036	aaatcttaaccACTtccccgtgggcccttcttgaagtgaatgtctaaccattaccACTtttccACTgggtgaACTggagtcttgtaGACccagaacatct	0	0	4	1	Motif	ENST00000361144_intron	protein_coding
chr1	20076700	20076800	Old02	ID_23	TMCO4	64	-	6.76071	ttgcacgttcccgtcgtatatcgtcagtGACTtgaatgttttcttcggccttgaACTctgcccaaagtcagtaatcttcagccttccACTtggaACTGAC	0	1	3	1	Motif	ENST00000294543_intron	protein_coding
chr1	22201700	22201800	Old02	ID_27	HSPG2	219	-	23.1343	tcgccggagagtgatcgttctttcaggcccgtgggctcttgtagcctgtatcagcctgtcattgggGACcccaggggaacgaggtggtataacctctcca	0	0	0	1	Motif	ENST00000374695_intron	protein_coding
chr1	24742800	24742900	Old02	ID_34	STPG1	1091	-	115.249	atctggcttctggaggtgagcgccagttccctgccaagcttcccgttcctcggctttggctcacgagaaggttacattcttccgtcccgtcccACTgagc	0	0	1	0	Motif	ENST00000468303_intron	protein_coding
chr1	28274600	28274700	Old02	ID_42	SMPDL3B	25	+	2.6409	aaatcttggccccaccACTttctagtggtgtacACTtaggtacaatttttcccccgtgtctctggtgcttgatttaggataggcaaaattcttaACTttt	0	0	3	0	Motif	ENST00000373888_intron	protein_coding
chr1	28274600	28274700	Old02	ID_43	RP11-460I13.2	25	-	2.6409	aaaagttaagaattttgcctatcctaaatcaagcaccagaGACacgggggaaaaattgtacctaagtgtacaccACTagaaagtggtggggccaagattt	0	0	1	1	Motif	ENST00000448015_intron	antisense
chr1	31430300	31430400	Old02	ID_48	PUM1	66	-	6.97198	atgaaatccaccACTgtccctttgaagccttatgagaaatgtttcttttaaaacagttgcaaatttaaacACTtccagagtgttgcacccaaacccccag	0	0	2	0	Motif	ENST00000257075_intron	protein_coding
chr1	32046700	32046800	Old02	ID_49	TINAGL1	2716	+	286.908	ctgagctcattttagctggagctggggtaggggagaGACgtcccaaggaggtgcaggccacgttccgtggctcacatcagctgtgcccaggattctgcat	0	0	0	1	Motif	ENST00000271064_intron	protein_coding
chr1	33184000	33184100	Old02	ID_52	RP11-114B7.6	411	-	43.4164	ttctgaaagaagggccgaaagggGACagagatcACTggaatggtggaattccaaacACTtgcGACTagccagtagagaggttgttcaagcctgggctgat	0	1	2	1	Motif	ENST00000421619_intron	antisense
chr1	35829100	35829200	Old02	ID_56	ZMYM4	21	+	2.21836	cagatggaagaataggagattgcagaggttggtgattcatgtgagtcACTgagtcaaattgatgctcagttagcatgaattccatGACgttcagtggaag	0	0	1	1	Motif	ENST00000314607_intron	protein_coding
chr1	35829100	35829200	Old02	ID_57	ZMYM4-AS1	21	-	2.21836	cttccACTgaacgtcatggaattcatgctaACTgagcatcaatttGACTcagtGACTcacatgaatcaccaacctctgcaatctcctattcttccatctg	0	2	2	0	Motif	ENST00000432683_intron	antisense
chr1	40210000	40210100	Old02	ID_64	PPIE	50	+	5.28181	ggtagtgtcccttccttcaacctgtacatgggttcagggttctccagtcctacgggaacctgctggggcACTtccccctgattctcagcatagtctctga	0	0	1	0	Motif	ENST00000324379_intron	protein_coding
chr1	41446100	41446200	Old02	ID_66	CTPS1	55	+	5.80999	ggtcggggcgctggcggtgtatagagctcaccacgtttgcgtggcgcccttccgtccacgctcgttacagtttcgaatcctcagcggccctgtGACgcgg	0	0	0	1	Motif	ENST00000372616_intron	protein_coding
chr1	42016800	42016900	Old02	ID_68	HIVEP3	22	-	2.32399	cgtggcttcatccctggGACgcaaggatggttcaacatacacaaatcaataaatataatccatcacataaacagaaccatcGACaaaaaccacatgatta	0	0	0	2	Motif	ENST00000247584_intron	protein_coding
chr1	47078700	47078800	Old02	ID_72	MOB3C	34	-	3.59163	tGGACTtcttcaaccgcatcaacctcatctacggcACTatggcggagcgctgcagtgaGACcagctgcccggtcatggccggcgggccccgctacgagta	1	0	1	1	Motif	ENST00000271139_CDS	protein_coding
chr1	47276500	47276600	Old02	ID_73	CYP4B1	20	+	2.11272	GACaaagtggtgtcctgggcccaccagttcccgtatgcccacccACTctggttcgGACagttcattggcttcctgaacatctatgagcctGACTatgcca	0	1	1	2	Motif	ENST00000271153_5UTR	protein_coding
chr1	47610600	47610700	Old02	ID_75	MTND1P34	109	-	11.5143	ctcaccctccacacgtccccgtggaGACTttgggtgagagggtggggaaACTtcatacctttgggcaaggagcgcccatcagggaaggtGACgggagtgc	0	1	1	1	Motif	ENST00000438556_intron	pseudogene
chr1	48318400	48318500	Old02	ID_76	TRABD2B	30	-	3.16908	gttgttaagagttcttcagtcgaaGACACTtgggaaaatgagcttggatgaataACTtaacctcagcagcaccaccaccacccaccccatttcttcatct	0	0	2	1	Motif	ENST00000371865_intron	protein_coding
chr1	58863400	58863500	Old02	ID_83	OMA1	34	-	3.59163	gatgaggcccagagaaACTaaGACatgttaaggagatcaaatccacagGACgtggtgaatACTttgatgcggggtggtggggagcaataaaggggtaggt	0	0	2	2	Motif	ENST00000358603_intron	protein_coding
chr1	59252800	59252900	Old02	ID_84	Y_RNA	105	+	11.0918	atatttggggaataacACTaaaGACTctgtctccctttctgttcaccaaatgtttggtctACTctccttcccctggtggaattccctcattctttattca	0	1	2	0	Motif	ENST00000410236_unkown	misc_RNA
chr1	60203500	60203600	Old02	ID_87	FGGY	42	+	4.43672	gGACatgtgatttgggaggggccaggggcagaatgatatggtttGACTgtgttcccacccacatctcaccttgaattcctccatgtcgtgggaggGACcc	0	1	0	2	Motif	ENST00000303721_intron	protein_coding
chr1	94108200	94108300	Old02	ID_97	BCAR3	84	-	8.87343	tACTggtgggGACgttctggggattaacccaGACaccaccagtGACcgaaagtgccacacgttcccgtacccagtcctgcctgtctcccacctctgccct	0	0	1	3	Motif	ENST00000260502_intron	protein_coding
chr1	95149200	95149300	Old02	ID_99	RP11-86H7.1	616	-	65.0718	tgtGACctcaggcctggatgttgcccGACagcccacccaccacagcacattccacctgaagccacgggGACgtgggatcttagcttcccctggctgcctg	0	0	0	3	Motif	ENST00000414374_intron	lincRNA
chr1	96756700	96756800	Old02	ID_100	RP5-898J17.1	68	-	7.18326	cataACTcagcccctcggtcatttaccattcattatgctgctatttggggtctctgagaattccaacagttccctggcctcaagtagctcacACTtttga	0	0	2	0	Motif	ENST00000435311_intron	lincRNA
chr1	98359900	98360000	Old02	ID_102	DPYD	30	-	3.16908	taatagtatttgcatACTtccacaggtggtggaatcctttccttgtctgttatgaACTgtttatgtcccctcaaaattcatatgttgaaGACTtaACTtc	0	1	3	0	Motif	ENST00000306031_intron	protein_coding
chr1	149871400	149871500	Old02	ID_111	BOLA1	30	+	3.16908	ggtcgaattcaccacgtcacgtagagaaaaggggcggtgtctcgggtctccccgtgtggcatcaaggcgggctccctataggagctggtgtgGACgtccg	0	0	0	1	Motif	ENST00000369150_intron	protein_coding
chr1	153104600	153104700	Old02	ID_113	SPRR2C	56	-	5.91562	tccatggtggtgagatttggagagagggcagaagtttgcaagggcttgggcttctACTggcacacatcatatccaccaccttctcttggccacagaaagt	0	0	1	0	Motif	ENST00000290702_intron	pseudogene
chr1	154018000	154018100	Old02	ID_114	NUP210L	23	-	2.42963	tctgaACTctgaACTctggaaacctgcaaagcaataaagaatccaaatttgagtatgcagataatACTgtatgattatttatttttattttttgctggaa	0	0	3	0	Motif	ENST00000271854_intron	protein_coding
chr1	154161200	154161300	Old02	ID_115	TPM3	30	-	3.16908	tttgttttccaccACTttcagtggccaaggaaagtggtaagaattgaatatattatgccagaggttagaaacacaaACTaaatatacatcatttaaACTc	0	0	3	0	Motif	ENST00000271850_intron	protein_coding
chr1	154760100	154760200	Old02	ID_117	KCNN3	53	-	5.59871	ccacggggtgtggtgtGACTtaaggaggggtcaagcagggccctctagtgtggggGACccagagccagagctccaggtgtctggatccagggcagtacct	0	1	0	1	Motif	ENST00000271915_intron	protein_coding
chr1	156288600	156288700	Old02	ID_119	CCT3	240	-	25.3527	ctgctggattcttctctggaatacaagaaaggagaaagccaggtaaggttcttggccttgttccttaaagtagatgcaagaatctGACTgcaaatatgaa	0	1	0	0	Motif	ENST00000295688_intron	protein_coding
chr1	156530100	156530200	Old02	ID_121	IQGAP3	238	-	25.1414	ctcccgagtagctgggttGACaggcacctgccaccatggcaGACTaattttggtatttttagtagaggtagggttcttcgtgttggccaggtgggtctca	0	1	0	1	Motif	ENST00000361170_intron	protein_coding
chr1	161179100	161179200	Old02	ID_122	NDUFS2	89	+	9.40161	gaggtatgtccccccaACTttttctgtggcccACTgtgagcatagcatagtgccttttccaccACTtccccgttgaacccaagcttagtgttcaGACccc	0	0	3	1	Motif	ENST00000367993_CDS	protein_coding
chr1	167074100	167074200	Old02	ID_124	DUSP27	29	+	3.06345	tataggaaagtctgggctgaagGACcccaattccACTacattccgtgtctgGACagcaggcaACTagtttaaagcaacggctttcaaACTttgctGACTa	0	1	3	2	Motif	ENST00000271385_intron	protein_coding
chr1	168003700	168003800	Old02	ID_126	DCAF6	1370	+	144.721	aaggtgccaccacgctaccgtgggtgatagagcaaGACcctgtctatggaaaggatggagtgggggaggaaaagtccgtaACTagagaaaaaattaagct	0	0	1	1	Motif	ENST00000312263_intron	protein_coding
chr1	169425900	169426000	Old02	ID_129	CCDC181	36	-	3.8029	tggaggctgggaagtccaaggttGACTgcatgtggtgaaagccttctttccagtgggaACTctacagagttcagagttcagagttccaaggcagtgtggg	0	1	1	0	Motif	ENST00000367805_intron	protein_coding
chr1	172792000	172792100	Old02	ID_131	RP1-15D23.2	37	+	3.90854	gttttcACTtgcccatctgcttctagctcagaGACcaagttgtgttgctttggccttttctcctattccaaccgttcctgtggatttatgtcttttgaaa	0	0	1	1	Motif	ENST00000432694_intron	antisense
chr1	183738800	183738900	Old02	ID_133	RGL1	91	+	9.61289	ACTcaccagtttacaaacacgttcacgtggctacACTttgtttaccctgataggtaatctaatgaaggctgaGACccaaaattttgggtaaggtcgtttc	0	0	2	1	Motif	ENST00000304685_intron	protein_coding
chr1	184566900	184567000	Old02	ID_135	C1orf21	106	+	11.1974	agaaggctgttaaaagtcacagGACaggaaacacagagcaagtgctgctcaGACatgcgtcctcccacgttccagtggaattgtgttttcagaggtgtat	0	0	0	2	Motif	ENST00000235307_intron	protein_coding
chr1	204215500	204215600	Old02	ID_145	PLEKHA6	323	-	34.1205	tgtcccgtggccaagcctcACTtgaaacacaGACattttagtaggggggatagggttgtggtcaagggcgctaACTtcgggtccaaataGACccatattg	0	0	2	2	Motif	ENST00000272203_intron	protein_coding
chr1	204421600	204421700	Old02	ID_146	PIK3C2B	334	-	35.2825	gcattaaatggcccttgagttccaccattcccttgggattttttggtcacaattACTgctgctgtcaagagaaggggtgccagcctgggcaacaagggag	0	0	1	0	Motif	ENST00000367187_intron	protein_coding
chr1	206268600	206268700	Old02	ID_149	C1orf186	25	-	2.6409	atgtACTctgaaaatatgtttctgggcatagatattaaaaACTcaatttACTgaattccagcatgtcccctgaaacaccacaACTggaggtggtctttac	0	0	4	0	Motif	ENST00000331555_intron	protein_coding
chr1	216799500	216799600	Old02	ID_153	ESRRG	27	-	2.85218	aggaagaaaacccaagagaacgtggtattgcagaaACTcaagaatggagatttaaggaagaagtagtaaaaagaaatgtgaagcACTgcagaattgtcaa	0	0	2	0	Motif	ENST00000359162_intron	protein_coding
chr1	223402600	223402700	Old02	ID_159	SUSD4	65	-	6.86635	gagatttcgtctgccacccgcggccttgtgagcgctacaaccacggaACTgtggtggagttttACTgcgatcctggctacagcctcaccagcGACTacaa	0	1	2	0	Motif	ENST00000343846_CDS	protein_coding
chr1	223741200	223741300	Old02	ID_163	CAPN8	479	-	50.5997	gccacctggctggtctgcatgcagggcctgtgtgcagcggcctgggcctgggtacgggtgcataatgccagccacgggcaggtggtgGACcccgaggggc	0	0	0	1	Motif	ENST00000366872_intron	protein_coding
chr1	230886400	230886500	Old02	ID_167	CAPN9	20	+	2.11272	gcagcccgtggGACcgtggggctgGACggccctcctcctcagcaccaccttcttgtcaaacacagctgtACTtggggagggtgggcagagcacaaagcca	0	0	1	2	Motif	ENST00000271971_intron	protein_coding
chr1	230886400	230886500	Old02	ID_168	AGT	20	-	2.11272	tggctttgtgctctgcccaccctccccaagtacagctgtgtttGACaagaaggtggtgctgaggaggagggccgtccagccccacggtcccacgggctgc	0	0	0	1	Motif	ENST00000366667_intron	protein_coding
chr1	233790800	233790900	Old02	ID_169	KCNK1	82	+	8.66216	cacagagcaacctttggggagggccaccacgcccgtgggttgggaaagcagGACcacagccctagtgggcctggggGACagagcattgagccaaagaaga	0	0	0	2	Motif	ENST00000366620_intron	protein_coding
chr1	236856900	236857000	Old02	ID_176	ACTN2	485	+	51.2335	acaccacggccgttgggtcaccacctcccgtggagtcctctgGACcctgcctcttcccctccctgtgtgctccaaggccttcaggctttccaccttccct	0	0	0	1	Motif	ENST00000366578_intron	protein_coding
chr1	237266800	237266900	Old02	ID_180	RYR2	25	+	2.6409	tctgggccgtgggccttctGACcaccaccttcctttggtttctgcccattttccaggctacattgtccagtgtccctgtttttttgaGACagaatttcac	0	0	0	2	Motif	ENST00000360064_intron	protein_coding
chr1	245517800	245517900	Old02	ID_184	KIF26B	21	+	2.21836	tGACACTgtcagcggcgcctctgtcacaaggaagggcaatgtcctgtgtagccagatggcgggggagttggaggctgggccaggcggtcaggatctgcat	0	0	1	1	Motif	ENST00000407071_intron	protein_coding
chr1	246965600	246965700	Old02	ID_187	RP11-439E19.8	161	-	17.0074	tcatcccacgggaggtggatttcttcttgaggcattctttttctgtcttgaatcttctttttctttcagtgttctggctGACgcagctatggggaagaag	0	0	0	1	Motif	ENST00000504864_intron	pseudogene
chr1	247117700	247117800	Old02	ID_189	ZNF695	343	-	36.2332	gaaataatagtatcacctttggggaacggtGACTgccagttttggatcaatcttaggccACTggaaggttggtggatcttctccagcaattcgggctgaa	0	1	1	0	Motif	ENST00000366504_intron	protein_coding
chr10	415300	415400	Old02	ID_192	DIP2C	199	-	21.0216	agttattaaatgcttttctaacacatgtcaccaaagcctgcgttcccacgttcccgcgttcccgtggtgtgccctcaggctgagagcctcACTcccagtc	0	0	1	0	Motif	ENST00000280886_intron	protein_coding
chr10	957200	957300	Old02	ID_194	LARP4B	1301	-	137.433	tttttccttccaaaaaaacaatagccaaagtatcagctttttatACTtctGACcgtagaACTctgaaaaagaatgttttcaaatcttatcatcagatttc	0	0	2	1	Motif	ENST00000316157_intron	protein_coding
chr10	3126200	3126300	Old02	ID_197	PFKP	348	+	36.7614	tgtattccaccattcctgtggtattgcACTatttagctttctccccgttttttaagctattgtaacACTgcaagatctatgttaatattcaaagcgattt	0	0	2	0	Motif	ENST00000381075_intron	protein_coding
chr10	14030900	14031000	Old02	ID_209	FRMD4A	3731	-	394.128	ttctcaagcgtcagtttataatggaatcatctgggggttttACTaaatgcagatgcagtctgcattcctccaagttcccgtgtagttgctgaggctggag	0	0	1	0	Motif	ENST00000264546_intron	protein_coding
chr10	14564100	14564200	Old02	ID_210	FAM107B	35	-	3.69726	cttgcctttctttcgtgctggtgaatttcttagatcaccatgttgcctgctgtagcctagtaggtatcatACTaattttgtaGACcACTtttccgtggtt	0	0	2	1	Motif	ENST00000181796_intron	protein_coding
chr10	15263000	15263100	Old02	ID_212	FAM171A1	805	-	85.0371	gtggtgtgcttgtagctaacatctctttctcaattccacaggaacgtggctgaagagcggtctgggtcttgtgcaccaggaaggcagccagctGACgtgg	0	0	0	1	Motif	ENST00000378116_CDS	protein_coding
chr10	28224000	28224100	Old02	ID_219	ARMC4	185	-	19.5427	ggccttgggagaatgctgccaagaacgtgaaaaccgagtcattgtccggaaatgtggtggcattcaaccACTtgtgaacctccttgttggaataaaccaa	0	0	1	0	Motif	ENST00000305242_CDS	protein_coding
chr10	28537000	28537100	Old02	ID_220	MPP7	24	-	2.53527	cACTagcaggctgtgcacagctctgtgaaatgctcttttctgtaaccatttcccgtggtttttgGACaatGACTggcatgttACTttccttagcaACTta	0	1	3	1	Motif	ENST00000337532_intron	protein_coding
chr10	29948600	29948700	Old02	ID_223	SVIL	44	-	4.64799	ttgtctgtgtttaccgcaaccatctctgtggcttacaagaatgagttcatGACTgtctgaattccaccaggcagtggtGACaataatttattttttaacc	0	1	0	1	Motif	ENST00000375398_intron	protein_coding
chr10	33491800	33491900	Old02	ID_229	NRP1	3698	-	390.642	cccaacgggaACTtggtggatgaatgtgatGACGACcaggccaACTgccacagtggaacaggtgatGACTtccagctcacaggtgcagaaaccatcttca	0	1	2	2	Motif	ENST00000265371_CDS	protein_coding
chr10	37637000	37637100	Old02	ID_232	ATP8A2P1	391	+	41.3037	gtaaaatgtcaaaatgatggcatcttagaaaGACaaccagataatgtttttttcaACTgtttgctttggtaattttctccatattagcttaaaattccac	0	0	1	1	Motif	ENST00000420453_intron	pseudogene
chr10	49711100	49711200	Old02	ID_246	ARHGAP22	27	-	2.85218	tatttttacattggtgatggcaccacgttccttggtgttttccagtctcagccatgcattcttACTgcggaggcctggccaagtcctggcttctccaagg	0	0	1	0	Motif	ENST00000249601_intron	protein_coding
chr10	55654600	55654700	Old02	ID_250	PCDH15	324	-	34.2261	accaagctcaaccacgtttccagtggaagagcACTGGACTGACattctaatcacctggatttagttctgggcatgctcttatctctctgtgaGACTttat	1	1	1	1	Motif	ENST00000320301_intron	protein_coding
chr10	60404200	60404300	Old02	ID_251	BICC1	498	+	52.6068	cgatccttttctcctgttagtctgtgcagcacagaaacagaACTccacccgtccccgtgcctgggaagtctctggtttttgtttaaggcatgtgtatcct	0	0	1	0	Motif	ENST00000373886_intron	protein_coding
chr10	70378100	70378200	Old02	ID_257	COX20P1	24	+	2.53527	ggtattagggaatgaggctaACTaggcatagaattccacgggaatgtGACataGACTtcattccttctttatcttgcccttcctgctcttatcttccaca	0	1	1	1	Motif	ENST00000366529_intron	pseudogene
chr10	77385900	77386000	Old02	ID_265	C10orf11	49	+	5.17617	tgagccaccacacccggccaagaggatgctctattttagctACTcaccacctacccgtggcacaGACatgcctcagccccACTgagaacagcatgcgtgg	0	0	2	1	Motif	ENST00000372499_intron	protein_coding
chr10	78065700	78065800	Old02	ID_267	C10orf11	28	+	2.95781	ctattaaACTattttccaccatttcccttggctccaatctACTatattaACTatattttataataaacacattagtattgtgaaaattaatatttaataa	0	0	3	0	Motif	ENST00000372499_intron	protein_coding
chr10	95759500	95759600	Old02	ID_280	PLCE1	60	+	6.33817	gctctgctcccgcctctgcctgtttattggatttgcctcattcctGACTctttgctccagcccggaattccaccacctctgggccctccagtgctcaaac	0	1	0	0	Motif	ENST00000260766_intron	protein_coding
chr10	97210800	97210900	Old02	ID_283	SORBS1	87	-	9.19034	tggtgaatgttagaatcccacaagttccgtggaagatggcatcaggtggctctgccatgttctaatgGACatGACTgtcagtggcatttttagcttgtct	0	1	0	1	Motif	ENST00000306402_intron	protein_coding
chr10	98479800	98479900	Old02	ID_284	PIK3AP1	40	-	4.22544	tcttcagggtctccttcgctccctccacctctggccctaggagtgtctgagcgtcgcttcccctgtccctccGACTctgaagcgagaggcgagttgagag	0	1	0	0	Motif	ENST00000339364_intron	protein_coding
chr10	100931000	100931100	Old02	ID_285	HPSE2	180	-	19.0145	ctgcatcttagagttagaataACTttagttaatgtagtgcgatattctacccaatgtgtgaattccaccaagtgtggtttaaaatggccccagatacACT	0	0	2	0	Motif	ENST00000370546_intron	protein_coding
chr10	101180600	101180700	Old02	ID_287	GOT1	194	-	20.4934	gaacaaACTtttctccaatttccttcACTgttctgttttGACcggaaggtggtgggattctcctggttcacagttacaaACTcttaACTtgGACacagca	0	0	4	2	Motif	ENST00000370508_intron	protein_coding
chr10	102746500	102746600	Old02	ID_288	MRPL43	20	-	2.11272	ctagcatccagggccagtggcaccccttcaccaacaagccGACcacgttccgcgggctacgcccccgagaggttcaggatcctgccccagcccaggtgca	0	0	0	1	Motif	ENST00000299179_3UTR	protein_coding
chr10	105313400	105313500	Old02	ID_290	NEURL	94	+	9.9298	ggagcagcagggtcttgagctgcgggctcagGACccagtccagtcccttacagggcccaggcctctgagttccatctgctgtggGACagcctccaccttt	0	0	0	2	Motif	ENST00000369777_intron	protein_coding
chr10	105812500	105812600	Old02	ID_293	COL17A1	40	-	4.22544	gcctagggctgagaacccatctGACatccctggaatccaccgggaaagtggtcacaggagcagtggccttcctggagttgggtggtgagggtgaggagtc	0	0	0	1	Motif	ENST00000353479_intron	protein_coding
chr10	116290600	116290700	Old02	ID_296	ABLIM1	41	-	4.33108	tatttttcccgtggtgaatttttgccatgtcctttaaccaaaaatgttaaaGACTtcacatACTctttaggcctaaACTtctcatccctttACTaaatac	0	1	3	0	Motif	ENST00000277895_intron	protein_coding
chr10	116316100	116316200	Old02	ID_297	ABLIM1	109	-	11.5143	agggatggaaacccttgccGACTggaACTatctgtcccgtataaagtgagcagtcaccacgtgtctctaaacagtgattcccgtggtggaatccacatgt	0	1	1	0	Motif	ENST00000277895_intron	protein_coding
chr10	125213600	125213700	Old02	ID_306	RP11-282I1.1	321	+	33.9092	agcaggggtGACagaacccaACTgtgctgtcACTctcaatgcacctaattcccttaagccattcacctaataacctgtggttcagagttctacaggctaa	0	0	2	1	Motif	ENST00000448347_intron	lincRNA
chr10	129006500	129006600	Old02	ID_308	DOCK1	85	+	8.97907	attgctttaaatgGACggtcatatatgtttggctccttagtccaataattttattcaccacgttcccctgagagaaGACTtGACaaGACaatcctgGACa	0	1	0	4	Motif	ENST00000280333_intron	protein_coding
chr10	131479000	131479100	Old02	ID_314	MGMT	53	+	5.59871	ccctGACcctcctttgcccccgtgggGACgtggctgctgcttcccccgtgtgcctgtggccccttgtgcccagcgccatcgccACTccgtgagggtagat	0	0	1	2	Motif	ENST00000306010_intron	protein_coding
chr10	131654200	131654300	Old02	ID_317	EBF3	63	-	6.65508	agtgtggcccaccccagagcacagGACagggatgcctctgtcctcaaccctggcaggGACacctctggcctcgggaggggcttgggctttgccaACTcct	0	0	1	2	Motif	ENST00000355311_intron	protein_coding
chr10	134937000	134937100	Old02	ID_329	GPR123	40	+	4.22544	caccccctgtgagcagcagcacgcccgtcctgtaACTgtgtgtagctggggttcaccgcacagctggggccgcaccgccttcccgtggctgctgtggcca	0	0	1	0	Motif	ENST00000392606_intron	protein_coding
chr11	761800	761900	Old02	ID_331	TALDO1	132	+	13.944	caagtggctgggatGACaagcacacataccACTcctgggtaatttcaccacgttccccaggctggtctcgaacccctgggctcaagagatctctacccat	0	0	1	1	Motif	ENST00000319006_intron	protein_coding
chr11	1157500	1157600	Old02	ID_333	MUC5AC	30	+	3.16908	accaagctGACacccatggaattcgggaacctgcagaagatgGACGACcccacggagcagtgtcagGACcctgtccctgaacccccgaggaACTgctcca	0	0	1	4	Motif	ENST00000356191_CDS	protein_coding
chr11	1437700	1437800	Old02	ID_335	BRSK2	20	+	2.11272	ggctcacctccctcgGACcgaagggcttcccacacgtctgtgtccaacacgttcccccggctttcatttaACTaccggcggttgtatttagcctcagttt	0	0	1	1	Motif	ENST00000308219_intron	protein_coding
chr11	3597600	3597700	Old02	ID_340	AP006294.2	251	-	26.5147	gaagctctccctgctgagatatagatatttccctggcgatgatctttcaagctGACatgaaGACatGACcacccgctggaacgtggtgtgtctgccgtgg	0	0	0	3	Motif	ENST00000415407_unkown	pseudogene
chr11	10710200	10710300	Old02	ID_343	MRVI1	44	-	4.64799	ataaatgagtcaggtcattccaccacggcttggtggaaatcgggttgtatgaACTtggtggaatccaggtattggtgagtgcagggtgttggggaagttg	0	0	1	0	Motif	ENST00000423302_intron	protein_coding
chr11	17454000	17454100	Old02	ID_345	ABCC8	784505	-	82872.1	acagccagccaACTctcccatccttctcccaccACTttcccgtggggctaACTtcaccctgtccacacggagtGACTtaacagtttaagccccagagtcg	0	1	3	0	Motif	ENST00000302539_intron	protein_coding
chr11	19258300	19258400	Old02	ID_347	E2F8	41	-	4.33108	tgtgttgggcacaagttattcctcctgcccctttttACTctgttcaaaGACctgaatctatttggagctaaaaaggggcccgtggtgaatttggggtacc	0	0	1	1	Motif	ENST00000250024_intron	protein_coding
chr11	26457700	26457800	Old02	ID_350	ANO3	93	+	9.82416	GACcACTtttccagtagatgggtgctctgtgctgaggGACcaGACcagccACTgttcccgtggattctccagaACTggaGACagcaagggctagtgctgt	0	0	3	4	Motif	ENST00000256737_intron	protein_coding
chr11	27805200	27805300	Old02	ID_353	BDNF	41	-	4.33108	aattccACTacatgtttattttaaaattcaccacggggtccccctagtgtatttgaaatacaattttatttgcagaatttaattaaaaatctgtaattct	0	0	1	0	Motif	ENST00000314915_intron	protein_coding
chr11	31512400	31512500	Old02	ID_354	IMMP1L	26	-	2.74654	GACagtgtaACTccaggctGACTtcattttcacattgttcttttctctgtgtcttcctgtgtccttttctgtctctaatgagGACgttcccgttggattt	0	1	1	2	Motif	ENST00000278200_intron	protein_coding
chr11	44587500	44587600	Old02	ID_359	CD82	71	+	7.50016	ctctacctggctctgGACctcccgggttccagcaggaggaagtgaaccaggtgaattccacgctcccgttgccctttctcACTtaaaacgccggaaggtg	0	0	1	1	Motif	ENST00000227155_5UTR	protein_coding
chr11	49764300	49764400	Old02	ID_363	RP11-707M1.1	22	+	2.32399	ggttctaaaatggaagccaagggcctcagaataaaagGACagagttggagtctgctcctctACTcaccatctcgatgaatgttgtatgttgttatcccgg	0	0	1	1	Motif	ENST00000527477_intron	pseudogene
chr11	61343700	61343800	Old02	ID_370	SYT7	48	-	5.07053	ctgcctgccttgccagggaaccccagctggtgatgccaggtgaattctgccagttccgtgggcatggaggtccctGACcttccaggcagcaggggcagcc	0	0	0	1	Motif	ENST00000263846_intron	protein_coding
chr11	62850700	62850800	Old02	ID_373	SLC22A24	24	-	2.53527	gaatcatatgggtcgtcgaataagccagatattgttcacgttcccggtgGGACTtttcattctggtcaacacctttttgccccaaggtgagagaGACagg	1	0	0	1	Motif	ENST00000417740_intron	protein_coding
chr11	65307900	65308000	Old02	ID_375	LTBP3	1241	-	131.094	caagcagggcttctACTacGACgggaacctgctggaatgcgtgggtgagctccgccccccggcggccgtggggaagcggcagggaGACacgcgccaccgc	0	0	1	2	Motif	ENST00000301873_5UTR	protein_coding
chr11	66903300	66903400	Old02	ID_376	KDM2A	81	+	8.55653	taatctatgtgaataaagatgcccttggaattcaatggtgcacaccctgtagaACTatgaACTgatgtttctacccACTACTgaagtctagattctagat	0	0	4	0	Motif	ENST00000398645_intron	protein_coding
chr11	68213200	68213300	Old02	ID_379	LRP5	171	+	18.0638	ctccctttgtagggctggttgtgtgctgcctgGACctggggggcacgttcacgtggtgaatttgtctatttACTatccccgctttggggctggtgccagc	0	0	1	1	Motif	ENST00000294304_intron	protein_coding
chr11	70526500	70526600	Old02	ID_384	SHANK2	141	-	14.8947	tggGACgatgggagcggaggctggagtgatctgaggaatgatcatgggtcagggaacgtggtggccACTagaaaccagagaacacaagcagcccctcctc	0	0	1	1	Motif	ENST00000294018_intron	protein_coding
chr11	70916100	70916200	Old02	ID_386	SHANK2	102	-	10.7749	ggaACTtgggtctgagtagctcattacacaagggtgctacggaatccagggctgGGACTccctgggcACTtggggccttcctgcctctggtgttaACTgg	1	0	3	0	Motif	ENST00000413503_intron	protein_coding
chr11	71935200	71935300	Old02	ID_389	INPPL1	22	+	2.32399	tcgcacctcgtctgggccccccgccagagtaagaatcttcagaagcctggttagccagggaatctccccgcaggctttgccggggGACggttcccgtgga	0	0	0	1	Motif	ENST00000540973_intron	protein_coding
chr11	78129700	78129800	Old02	ID_394	RP11-452H21.2	43	+	4.54235	atgtatttcataacgaattggaaggcaaggtcaagtgcagaagaacaagaaattggggtccaaattccccaacgttcccgctcattGACacaggctatga	0	0	0	1	Motif	ENST00000527030_intron	antisense
chr11	87874700	87874800	Old02	ID_399	RAB38	2038	-	215.286	atGGACTgtagaagtctgaACTcaaagattcaacagtttcttagtaatgtccaaaaatcaaaggatGACcatatttgatttttattaaaaGACaaatgcc	1	0	1	2	Motif	ENST00000243662_intron	protein_coding
chr11	88619400	88619500	Old02	ID_400	GRM5	22	-	2.32399	gtatgttgttatcccgGACgagcccccattataaagcagctatgtctggggtgtaaacccagggtttgtcatcacgcaccaggaaaatttagGACacaga	0	0	0	2	Motif	ENST00000305432_intron	protein_coding
chr11	95822000	95822100	Old02	ID_401	MAML2	26	-	2.74654	atcagttgcttgcagttcacctcatagatatgcaaggtGACcttccctttacctgtcggaACTctgaacccaGACagatccatatttgcagctagaGACT	0	1	1	2	Motif	ENST00000440572_intron	protein_coding
chr11	107300000	107300100	Old02	ID_405	CWF19L2	26	-	2.74654	gtggaggaaacccacatattcagataaagcacaaaattgtcaagaaagtagagaatcaGACTtagtaaaatatggtaacagttcaagggatagatatgct	0	1	0	0	Motif	ENST00000282251_CDS	protein_coding
chr11	113333700	113333800	Old02	ID_406	DRD2	28	-	2.95781	ttttctcacagggaagcagattaggcaagtcagtgctcagcgtatcacgtGACgtgcatatgctccttgaatgctgtgctattgtctttaataatACTaa	0	0	1	1	Motif	ENST00000346454_intron	protein_coding
chr11	117282300	117282400	Old02	ID_410	CEP164	21	+	2.21836	gggggcagagggcctccaccACTttcccgtttgggaACTgttctggaggggcagatgttttgaagctttgaattgctaggGACctcggagaagctgctct	0	0	2	1	Motif	ENST00000278935_intron	protein_coding
chr12	284400	284500	Old02	ID_426	IQSEC3	137	+	14.4721	tctgaaGACacacctcACTctcccagggccctacacagccaGACccggcgaggcctcctcttcccctggccaccACTttcccccattgGACcatGGACTg	1	0	2	3	Motif	ENST00000326261_3UTR	protein_coding
chr12	330600	330700	Old02	ID_428	SLC6A13	51	-	5.38744	ttctccctgataaagtacACTccgctGACctacaacaagaagtacacgtacccgtggtggggcgatgccctgggctggctcctggctctgtcctccatgg	0	0	1	1	Motif	ENST00000343164_CDS	protein_coding
chr12	1920700	1920800	Old02	ID_429	CACNA2D4	185	-	19.5427	gctggGGACTcaccacgctcccctgggtgtgaGACcccctctccctccccttggatgctccACTgccttgaggctctcaggatgccctcccggcccctac	1	0	1	1	Motif	ENST00000280663_intron	protein_coding
chr12	1992100	1992200	Old02	ID_431	CACNA2D4	286	-	30.2119	gccttccacacccacgcggccttccccaccgcaggctACTacacgcagatctcaacgctggcgGACacccaggagaacgtgatggaatacctgcacgtgc	0	0	1	1	Motif	ENST00000280663_CDS	protein_coding
chr12	2081300	2081400	Old02	ID_432	DCP1B	4454	-	470.503	gagtggagtttgaaggaattttaaattttggtttatccttagatgcccagaagaggtttgtgtaatgtcacACTaccacgtttccgtggctttccaagta	0	0	1	0	Motif	ENST00000280665_intron	protein_coding
chr12	3793100	3793200	Old02	ID_434	EFCAB4B	185	-	19.5427	ggagtgcaacaaaaGACatcACTttcccgtggctctggggcatgaACTctcagtACTgctgctgtagatgcctcatgttctaggttctggaaggttgcca	0	0	3	1	Motif	ENST00000252322_intron	protein_coding
chr12	6961300	6961400	Old02	ID_437	USP5	24	+	2.53527	aacggtgggagccgccgtgtgtggagaagctgctgccggtgtcatggcggagctgagtgaggaggcgctgctgtcagtattaccGACgatccgggtccct	0	0	0	1	Motif	ENST00000229268_5UTR	protein_coding
chr12	9681900	9682000	Old02	ID_440	RP11-726G1.1	511	+	53.9801	gaaggagaatgttACTctcccaccacgttcaagtggaaccatctatggatcagattcctcaatttgtgaaattaaGACcacacaACTggtaaagaatctt	0	0	2	1	Motif	ENST00000518709_intron	pseudogene
chr12	32414500	32414600	Old02	ID_449	BICD1	22	+	2.32399	agggaaggaaaaccgtattgtcatattttcatggaattcagtgaattgcattttgagGACcagtgccattttgatgctggaggattccaccacctttgtg	0	0	0	1	Motif	ENST00000281474_intron	protein_coding
chr12	40340500	40340600	Old02	ID_454	SLC2A13	20	-	2.11272	tcacaACTgggaggcgGACagccttgggcaaattttcaagcccatctcgccctccgcctggaaacaGACTtggggctgttgcgggaacatggtgggagtg	0	1	1	1	Motif	ENST00000280871_intron	protein_coding
chr12	48299400	48299500	Old02	ID_458	VDR	93	-	9.82416	ggGACcaggGACcagggaagctgaGACTcagctcccttgggtgagattcgcGACaggccgggaacgtggtcagccgcggtcgctgccaaggtgatatcgg	0	1	0	3	Motif	ENST00000229022_intron	protein_coding
chr12	52470900	52471000	Old02	ID_460	C12orf44	22	+	2.32399	agatcACTgatgccctgggcacctcagtcaccaccaccatgcgcaggctcatcaaaGACacccttgccctctgagcgtcgctggatctctgggagctcct	0	0	1	1	Motif	ENST00000336854_CDS	protein_coding
chr12	52708400	52708500	Old02	ID_466	KRT83	39	-	4.11981	tggtggtgagcACTggtttgtgcaagccctgtggccagctgaacaccacctgtggagggggctcctgcggccaggggaggcattaagtggcccaaaagag	0	0	1	0	Motif	ENST00000293670_3UTR	protein_coding
chr12	55891100	55891200	Old02	ID_469	RP11-110A12.2	21	-	2.21836	ccaACTggagtgaatcaattggtggccaatccaggttcccgtggttttgaaatttgggaaatagtcttcatcttgtcagagtgcacatACTtgaaatggg	0	0	2	0	Motif	ENST00000554049_intron	antisense
chr12	65343600	65343700	Old02	ID_472	RP11-766N7.3	343	+	36.2332	tccaccaaccttccagtggaaatattcctatgataattcagtttcataACTagcttgctagagttctagagaagcaccccaACTtatgaataagttcagg	0	0	2	0	Motif	ENST00000535058_intron	lincRNA
chr12	65343600	65343700	Old02	ID_473	RP11-766N7.1	343	-	36.2332	cctgaACTtattcataagttggggtgcttctctagaACTctagcaagctagttatgaaACTgaattatcataggaatatttccACTggaaggttggtgga	0	0	4	0	Motif	ENST00000481157_unkown	pseudogene
chr12	71451400	71451500	Old02	ID_478	CTD-2021H9.2	660	-	69.7198	aaattgtgcaaaggctacagtctGACaatctggaaataaaataacaaagaaataattttaaattctctaaagaagaaatgaagaaaaaattattctaaaa	0	0	0	1	Motif	ENST00000548497_intron	processed_transcript
chr12	86995700	86995800	Old02	ID_481	MGAT4C	162	-	17.1131	acgtaccgcggcttccgctgcaggcgccagtttctgGACaacgggaacgcggtggcaccccaaagctcggaGACaccaggaaccacagagccccaaagag	0	0	0	2	Motif	ENST00000549405_intron	protein_coding
chr12	90327000	90327100	Old02	ID_482	RP11-654D12.2	543	+	57.3604	aacaggtgattaaacctatcacagtattaccttgcaGACTggaggcACTcaccacattctcgtggtttctaaggcaACTgattaaggattctaagaACTg	0	1	3	0	Motif	ENST00000547370_intron	lincRNA
chr12	94659400	94659500	Old02	ID_484	PLXNC1	12018	+	1269.53	tattttagaatgataacacaaGACaaattccaccacgttccccatgcaacgtGACgccctttattttcatggattagttacaaatgtttggtgtcatgca	0	0	0	2	Motif	ENST00000258526_intron	protein_coding
chr12	98542400	98542500	Old02	ID_488	RP11-690J15.1	502	-	53.0293	aaaaacccttctttagtagaattccacctcctctcgtggttcatcatgttaaatgatgtattcctttggttgatggcttcttgtctGACTtctacACTag	0	1	1	0	Motif	ENST00000548344_intron	lincRNA
chr12	100559000	100559100	Old02	ID_490	GOLGA2B	23	-	2.42963	tgagttgatagcaatagagcaaataacatgggaacgtgggggagtttattgaatagcttgtttACTcatgtggtcctaaGACcaacctttgattatccac	0	0	1	1	Motif	ENST00000266746_intron	pseudogene
chr12	104636400	104636500	Old02	ID_493	TXNRD1	35	+	3.69726	cagctaggtgaaagaaaggatatgtttttcttcttccatttggtccttcagtacctcttccacgttccctgtggtagagcccaaccctGACaggaGACTc	0	1	0	1	Motif	ENST00000429002_intron	protein_coding
chr12	107024200	107024300	Old02	ID_495	RP11-482D24.2	17568	-	1855.82	ggtGACTggcacccaggcctttggcagtgggcatcagcctctggcagcaaacccttctccccgtgggaacgtggctaaatcccaaacaaaACTgtgatgt	0	1	1	0	Motif	ENST00000547531_intron	processed_transcript
chr12	118014000	118014100	Old02	ID_498	KSR2	31	-	3.27472	gtatctagtcccaccacattccgtgggggtaatggcaACTcttacatcctcatacctgccgtgtggaggctttgaaggcaggtaattagatGACagggat	0	0	1	1	Motif	ENST00000302438_intron	protein_coding
chr12	122480900	122481000	Old02	ID_503	BCL7A	314	+	33.1697	tcccctcccccaACTtttttttttttttaaatatgatACTGACTttaagggagtgGACcacgtgtcccgtggaatatgccacctcccgctgtctctctct	0	1	2	1	Motif	ENST00000261822_intron	protein_coding
chr12	130941700	130941800	Old02	ID_507	RIMBP2	126	-	13.3102	attgctccaagtggtgctcttaagggttctacagtccgagggggcgggcgccctggatgagaagaattgcatccttgcatccatggGACagcacctgagc	0	0	0	1	Motif	ENST00000261655_intron	protein_coding
chr12	133087700	133087800	Old02	ID_510	FBRSL1	25	+	2.6409	agggcccccaagctacagggggcacatgggcccatctggtgggtcagGACctgcagggGACccggaggctcccacccccacctctcaGGACTctgcctcc	1	0	0	2	Motif	ENST00000261673_intron	protein_coding
chr13	23825400	23825500	Old02	ID_515	SGCG	23	+	2.42963	tcttcaattacgcaaattctaaatccacaaagtACTctaattagcccaattcatctgtcccaccacattcctttgggtcagtcagctatgtacacccatc	0	0	1	0	Motif	ENST00000218867_intron	protein_coding
chr13	28592600	28592700	Old02	ID_523	FLT3	5067	-	535.258	gaacgtgcttgtcacccacgggaaagtggtgaagatatgtGACTttggattggctcgagatatcatgagtgattccaACTatgttgtcaggggcaatgtg	0	1	1	0	Motif	ENST00000241453_CDS	protein_coding
chr13	29826400	29826500	Old02	ID_525	MTUS2	36	+	3.8029	tggctcctagttaGACcatgaaatACTcgttcccgtGGACTtattatattttctggctgagtcattaaACTaggccttattcacaaataatataaccaaa	1	0	2	1	Motif	ENST00000255289_intron	protein_coding
chr13	30498700	30498800	Old02	ID_527	LINC00572	716	-	75.6355	acctgcctccagccaggaattccacctgttccagtGACaccaaagatgtgaaggaaggatgtcctcatccacctcaaacaACTcccaaatgaatttcctt	0	0	1	1	Motif	ENST00000450264_intron	antisense
chr13	34465200	34465300	Old02	ID_530	RFC3	30	+	3.16908	ctttttagtccttctaggtcatcACTACTtaaaataACTgaaGACTccaccacgtttagtggttgtaaaaaataagaaACTaagcatttttacaatcttg	0	1	4	0	Motif	ENST00000380071_intron	protein_coding
chr13	40177000	40177100	Old02	ID_535	LHFP	104	-	10.9862	gatgttcccgcccgagaaaGACagcaagttgtgtgtgcgcccggGACgcgggagggaaggtggccgccgcccgccagccatgtaagtaaatcACTcggct	0	0	1	2	Motif	ENST00000379589_intron	protein_coding
chr13	44958800	44958900	Old02	ID_539	SERP2	88	+	9.29598	tcctttgaacaagatacacccctatgccaggctcaagttccatttcaccaagttccagtggGACcttggaggtcatatggcctttctttgcattcatgtg	0	0	0	1	Motif	ENST00000379179_intron	protein_coding
chr13	51641600	51641700	Old02	ID_546	GUCY1B2	8215	-	867.801	gggtgatatgccatatggtACTtaacatcagaatcaaaatgagcttgtgctttttgtgtgagatgttgaaatttatcagaaaatcagaaagcctaatttc	0	0	1	0	Motif	ENST00000389600_intron	pseudogene
chr13	53608500	53608600	Old02	ID_547	OLFM4	954	+	100.777	ggctccgtggatGACcgtggGACctgccagtgctctgtttccctgccaGACaccacctttcccgtgGACagagtggaacgcttggaattcacagctcatg	0	0	0	4	Motif	ENST00000219022_CDS	protein_coding
chr13	60695400	60695500	Old02	ID_550	DIAPH3	47	-	4.9649	gtggtccatgGACcaccaaggggtcttggtggaattcgtggtgtccttgaagaaaaaattaaatctttattttctttaatctgtaaatgaaatttagtat	0	0	0	1	Motif	ENST00000267215_intron	protein_coding
chr13	71663200	71663300	Old02	ID_557	LINC00348	211	+	22.2892	atttctaggaagggcttggagaaaattaaagcaggataaggggaaaaaagcacgttctcgtgggtgGACattattttacattaagtggtcaaaaaagcct	0	0	0	1	Motif	ENST00000428761_intron	lincRNA
chr13	94425200	94425300	Old02	ID_565	GPC6	40	+	4.22544	aaaaaccagaattctttctACTcaaaggtcttgttctctaccatgttcccggtggGACattttctctgtagttttttccaatatatagtaggttatGACa	0	0	1	2	Motif	ENST00000377047_intron	protein_coding
chr13	96705500	96705600	Old02	ID_568	UGGT2	580	-	61.2689	gggtccgagGGACTcgcgcttttctctccgtgccatggcgccagcgaaagccacgaacgtggtgcggctgctACTaggctccacagcgctgtggctttcg	1	0	1	0	Motif	ENST00000376712_CDS	protein_coding
chr13	99143300	99143400	Old02	ID_573	STK24	5113	-	540.117	tgtacccccagctcacgggaacgtggtgaGGACTggtGACatgatgtacgccagaaacccagcgcagtgcctggcatctgaaagggaagGACaaccagtg	1	0	0	2	Motif	ENST00000376547_intron	protein_coding
chr13	99196500	99196600	Old02	ID_575	STK24	61	-	6.4438	ctcgtgggccaggcctgctggGGACTtctgtgtctgcagttgggccacgggaacgtacctgccacctcagtttcagagcctcctgcccctgtgctggcct	1	0	0	0	Motif	ENST00000376547_intron	protein_coding
chr13	112279900	112280000	Old02	ID_579	RP11-65D24.2	315	+	33.2754	atcttttgaaacctacACTttgagatgcttccagccttctctgccACTtgagctgcaagcagcttatcttctcccgttcccgtggcaggatgctgtcgct	0	0	2	0	Motif	ENST00000375713_intron	protein_coding
chr13	114287300	114287400	Old02	ID_583	TFDP1	163	+	17.2187	tggatctgctgcgcccgtggGACgtggcccctttttgtgcagctcattagagctctcaggtaaaagcattcctcgattcaggctgatcctcaggagggct	0	0	0	1	Motif	ENST00000375370_intron	protein_coding
chr13	114436300	114436400	Old02	ID_585	GRK1	1774	+	187.398	cgcACTggggcctcgaGACccaaaccttccaccacgtcccctggtgctggagggagcccaagatcaaatggaggccagtggctcaggccgtctgccgggg	0	0	1	1	Motif	ENST00000335678_intron	protein_coding
chr13	114526200	114526300	Old02	ID_587	GAS6-AS1	95	+	10.0354	cgggcttggctcatcaGACctctggtcagaggctttgggggtccctggggatcccaccgcgggcccccttcgtcccctgccagggagtgcagcccacgta	0	0	0	1	Motif	ENST00000458001_intron	antisense
chr13	114526200	114526300	Old02	ID_588	GAS6	95	-	10.0354	tacgtgggctgcACTccctggcagggGACgaagggggcccgcggtgggatccccaggGACccccaaagcctctGACcagaggtctgatgagccaagcccg	0	0	1	3	Motif	ENST00000327773_intron	protein_coding
chr13	114855100	114855200	Old02	ID_590	RASA3	142	-	15.0003	tcgtgccctttaaaagcagggagttgtgtggtgtcaatcaaGACacccacacacgtgccgtgaacacctgtgtgcaggctgtggggcggccgtgcgcggc	0	0	0	1	Motif	ENST00000334062_intron	protein_coding
chr14	19500500	19500600	Old02	ID_592	CTD-2311B13.3	57	-	6.02126	gcgggaacgtgggagaagtcaccctctgtctgtggcccccgtgggtgcctctgccacccggtccagaGACagcagGGACTctggggagGACaaggctgtg	1	0	0	2	Motif	ENST00000548141_intron	pseudogene
chr14	20902800	20902900	Old02	ID_594	KLHL33	1559	-	164.687	aagcagaaattaacaaaaggcccttcttggcatcctccattcagGACacaggaaagccaggggaacatggtggaaaACTcaatgtgtgctttcaccttgg	0	0	1	1	Motif	ENST00000344581_intron	protein_coding
chr14	33691300	33691400	Old02	ID_602	NPAS3	31	+	3.27472	gaattccaacaagtcctgtgtgttcagatttttcttggcctctctgtgtagcatttcttcctctgggcatagggcatGACACTtgtcatgtaagggtctt	0	0	1	1	Motif	ENST00000341321_intron	protein_coding
chr14	37124600	37124700	Old02	ID_604	RP11-964E11.2	13295	-	1404.43	tccccattgttgttctctccatttccctaatctgcaggagcagctcacgctggagcccccaaagaagcccccatacctcaggtgtctacACTgaaagtgg	0	0	1	0	Motif	ENST00000555107_intron	antisense
chr14	44799200	44799300	Old02	ID_611	RP11-305B6.3	4254	-	449.376	cacaggaaggtggtggcttttgggaatggcttatgttattatttgtgatGACTtgtctcgattattttcccaccccttgctgccacccagcagcccatct	0	1	0	0	Motif	ENST00000553827_intron	lincRNA
chr14	51350200	51350300	Old02	ID_612	PYGL	22	-	2.32399	cacgcacattctcacgGACattagctttaccacgttccacgtggggaatgcaaagggcagggtgcagaggggaaagcaaacctaaaaatgaataaacatg	0	0	0	1	Motif	ENST00000216392_intron	protein_coding
chr14	55310100	55310200	Old02	ID_617	GCH1	84225	-	8897.2	aatgttagtcaccaagggaaggtggtggaatgtctatgtttttgattttACTgtgagttaaaaaggcacatttctaccttctattgtttttaaattcaag	0	0	1	0	Motif	ENST00000254299_3UTR	protein_coding
chr14	57284100	57284200	Old02	ID_619	U6	27	+	2.85218	tcgtagcggaaggagtggcagcccttggtgccgggcctggtccttgaggctgccggccctccggggcgccaGGACTcgagGACgcggtttgcccccgcag	1	0	0	1	Motif	ENST00000363948_intron	snRNA
chr14	64653200	64653300	Old02	ID_623	SYNE2	175	+	18.4863	ggcGGACTtaacccggcacgttctcgtggaagatgtgatggttttgaaggagcaaatagagcatttgcacaGACaatgggagGACctctgcttaagggta	1	0	0	2	Motif	ENST00000344113_CDS	protein_coding
chr14	69717200	69717300	Old02	ID_629	RP11-363J20.2	146	-	15.4229	ctgcacacaggcccaggtggggctgggctgtccccaagcaggccacgggaaggtggaggcaagaagatcatcgggaagccatGACagtcaGACaagcagc	0	0	0	2	Motif	ENST00000556316_intron	lincRNA
chr14	72468400	72468500	Old02	ID_631	RGS6	101	+	10.6692	gtttctgaaatggatgctagaagagataACTtgaatgagtACTtttcccctggtggaattctcttcctcatctatatttaaacagttgttttgcacctaa	0	0	2	0	Motif	ENST00000343854_intron	protein_coding
chr14	76423000	76423100	Old02	ID_635	IFT43	101	+	10.6692	taacctacaagtagagctctgaagaaaaaGACcatttggaattgcaccacgttctgttttctttggaataatccaggaaatgtatctagctgccttggtt	0	0	0	1	Motif	ENST00000238628_intron	protein_coding
chr14	77333700	77333800	Old02	ID_637	C14orf166B	79	+	8.34525	aaacaaggtccccctgaaccagtaccaggtcagggaggtgataaagaagctcgatgagaaGACaggcatggtgaACTtcaggtcagcccaggccccgcga	0	0	1	1	Motif	ENST00000216450_3UTR	protein_coding
chr14	80900800	80900900	Old02	ID_639	DIO2-AS1	67	+	7.07762	tctgtgtgcttgggggagggagtgaagaGACTgtgaGACTttacattgcaACTcagtACTgccctgtcccagcggaaagcaacacagggcaggattccac	0	2	2	0	Motif	ENST00000553979_intron	antisense
chr14	89967300	89967400	Old02	ID_643	FOXN3	145	-	15.3172	ggagggcgcattaatctgagcccttcACTgtcttccatgcagagatagagggagttcatgcatgctgagGACagttagctACTcaatcctcaacaggaga	0	0	2	1	Motif	ENST00000261302_intron	protein_coding
chr14	90554100	90554200	Old02	ID_644	KCNK13	26	+	2.74654	tggaaatgtcctatttatagagtaccctttgtacagtgtaggGGACTttgttcagagttcccgccctgctcccttgtctctgccttctcagctagtgatg	1	0	0	0	Motif	ENST00000282146_intron	protein_coding
chr14	93932700	93932800	Old02	ID_647	UNC79	87	+	9.19034	gtggatgtcacgttcacgtgGACataatttcagagtcatattctagagtgtgtcatagtggaaagatcACTggattgggatcaggaaatctaagtACTag	0	0	2	1	Motif	ENST00000256339_intron	protein_coding
chr14	97227200	97227300	Old02	ID_655	RP11-433J8.2	153	+	16.1623	attagatgtttccaacaaaaaaagcccttgattccaccatgttcctgtagagctacgcttcagcacagaattgcagtagaggcttACTttACTtttaaag	0	0	2	0	Motif	ENST00000556669_intron	lincRNA
chr14	101040000	101040100	Old02	ID_659	BEGAIN	527	-	55.6702	cctgaACTccaagcccatttcccagcccttggtgtctcccctgggatggccaaggggcaccaccagccctgaattccccatgttcccctgctcaacatga	0	0	1	0	Motif	ENST00000355173_intron	protein_coding
chr14	102246900	102247000	Old02	ID_661	PPP2R5C	342	+	36.1276	cgggagGACacctcctgccattcccccacgttccctggttccctgcgtccagatcgctttgcttttggttaacacACTcctctctctcttgtattttcct	0	0	1	1	Motif	ENST00000328724_intron	protein_coding
chr14	102582800	102582900	Old02	ID_664	HSP90AA1	388	-	40.9868	tctcacctGACcatgcaagggtgggggcagcacagtcacctgcctcgggaacgtggagcacagggGACccACTgccaccattcctgctcccgcagctgcc	0	0	1	2	Motif	ENST00000216281_intron	protein_coding
chr14	102973900	102974000	Old02	ID_666	ANKRD9	508	-	53.6631	tgctctacgcgctcgtgcacGACcaccaagcgtacgcgcattacctgctggccacgttcccgcggcgcgcgctcgcaccgcccagtgccggcttccgctg	0	0	0	1	Motif	ENST00000286918_CDS	protein_coding
chr14	105247900	105248000	Old02	ID_674	AKT1	388	-	40.9868	tggaGACcacgccccgtggtgctggtgggaagggcattgggcagctggggccggggtaggagggagaggtcacctggccggggggtggccatgtgtcgag	0	0	0	1	Motif	ENST00000349310_intron	protein_coding
chr14	105412600	105412700	Old02	ID_675	AHNAK2	391	-	41.3037	cccccctctgcccaACTggaggtccaggctggccaggtgGACctgaagctcccagagggccacgttcccgagggagctggcctcaaagggcacctgccca	0	0	1	1	Motif	ENST00000333244_CDS	protein_coding
chr14	105413100	105413200	Old02	ID_676	AHNAK2	393	-	41.515	ttcagcccccctccgcccaACTggaggtccaggctggccaggtgGACgtgaaACTcccagagggccacgttcccgagggagccggcctcaaagggcacct	0	0	2	1	Motif	ENST00000333244_CDS	protein_coding
chr14	105413600	105413700	Old02	ID_677	AHNAK2	393	-	41.515	cagcattcagcccccctctgcccaACTggaggtccaggctggccaggtggatgtgaaACTcccagagggccacgttcccgagggagccggcctcaaaggg	0	0	2	0	Motif	ENST00000333244_CDS	protein_coding
chr15	23842400	23842500	Old02	ID_681	MKRN3	26	+	2.74654	cgaaGACagcACTacaattcaaaGACTttctgagatcaGACaagatagcgcatgttcagagttcccgtatggccttagccatcagcccacatctacattc	0	1	1	2	Motif	ENST00000314520_intron	protein_coding
chr15	33662600	33662700	Old02	ID_685	RYR3	25	+	2.6409	ttACTggcacagaacACTaaagttcagagctctacagccagatgtgctaagaagagcagctggcaagctatgctgcttacagatagGACacagctggcca	0	0	2	1	Motif	ENST00000389232_intron	protein_coding
chr15	40540200	40540300	Old02	ID_687	PAK6	64	+	6.76071	tgtaccccaatgctctaGACTtcattattccaccaccttccccagggcgggaggtACTctttccattacatgcatcaggaaACTgaggccagaGACatgc	0	1	2	1	Motif	ENST00000260404_intron	protein_coding
chr15	43496000	43496100	Old02	ID_689	EPB42	151	-	15.9511	ttaagtgctttatatgcatcatatgcatcatcttgttagccctcacaaccacgttctgtggcaagaaccattgctatccccACTttacagatgaggagat	0	0	1	0	Motif	ENST00000300215_intron	protein_coding
chr15	45745100	45745200	Old02	ID_690	RP11-519G16.3	48	+	5.07053	aaccataagaGACaaccacgcccgtgggggaggggggggcgggggccagtttagaGACccacccccaggtgcgcattctctttctcaggGACgttccatg	0	0	0	3	Motif	ENST00000558536_intron	antisense
chr15	48009600	48009700	Old02	ID_694	SEMA6D	752	+	79.4384	gtgcgtggagggagccaggctccggctcgcctgatggattGACTtggagatggatcgaattacaccatttgccgtgcatcggtttgttttgctcctgctc	0	1	0	0	Motif	ENST00000536845_5UTR	protein_coding
chr15	51544400	51544500	Old02	ID_696	CYP19A1	354	-	37.3952	ggtctgggatcccagaattgtACTgaaACTttgcatgttgattcccgagtgtgtttctccagagcaagattccaccacgttcACTggatccttagaatgg	0	0	3	0	Motif	ENST00000260433_intron	protein_coding
chr15	51914400	51914500	Old02	ID_697	DMXL2	20	-	2.11272	gGACccgtggGACcgtgggtcctgcgtctggtgtaggaaatcacccgttaggggaaaggcttaggaatccaccgcACTctccaccccaagcaaacgggcc	0	0	1	2	Motif	ENST00000251076_intron	protein_coding
chr15	65349700	65349800	Old02	ID_700	RASL12	65	-	6.86635	cACTccccgtggtttacctccaccctttccacacattcaagttgcccgcctggccctgaagcatttGACACTgtgatgcctgaACTtgatgagtaatgcc	0	0	3	1	Motif	ENST00000220062_intron	protein_coding
chr15	65477200	65477300	Old02	ID_702	CLPX	2101	-	221.941	gggaatgcgcggcgcttcgcccggcacccaccACTttccccgtggaatggggctctgccaacctctggagcagccgttgctcaaattggaagtaaACTcc	0	0	2	0	Motif	ENST00000300107_intron	protein_coding
chr15	65502100	65502200	Old02	ID_704	CILP	17544	-	1853.28	ggtcACTggatctgagaaACTtcccagggGACcgcattccagagtcagtGACTctgtgaagcacccacatctacctcttgccacgttcccacgggcttgg	0	1	2	1	Motif	ENST00000261883_5UTR	protein_coding
chr15	65579000	65579100	Old02	ID_705	PARP16	396	-	41.8319	gttgtcattccattgtcatagcccttcccctaggccgggaacccctcccccccaccagccccagttcctttatccctgggcccaacctccccgccGACcc	0	0	0	1	Motif	ENST00000261888_5UTR	protein_coding
chr15	66338700	66338800	Old02	ID_707	MEGF11	28	-	2.95781	gagctctaaagaaagcctGACcaccacgtcccgtgaggtgcctacACTgcatgcagcctgggtacctacACTtctggagtctggggtgtgcttcctccat	0	0	2	1	Motif	ENST00000288745_intron	protein_coding
chr15	66617700	66617800	Old02	ID_708	DIS3L	62	+	6.54944	ccacctaggcaacagagcaaGACTccatctcaagaaaaaaatggagGACataaagtaaggtttgtaatgtcacatatgaACTcatttcaaatttgttcag	0	1	1	1	Motif	ENST00000319194_intron	protein_coding
chr15	66617700	66617800	Old02	ID_709	RP11-352G18.2	62	-	6.54944	ctgaacaaatttgaaatgagttcatatgtGACattacaaaccttACTttatgtcctccatttttttcttgagatggagtcttgctctgttgcctaggtgg	0	0	1	1	Motif	ENST00000565993_intron	antisense
chr15	67357300	67357400	Old02	ID_712	SMAD3	234	+	24.7189	ctccACTtctgagGACccACTtctcaccccctcctcctccgcacacgttcccgaggctctcggccggtgtgatctcaccGACTagagaataaaaacagcc	0	1	2	1	Motif	ENST00000327367_intron	protein_coding
chr15	71160900	71161000	Old02	ID_716	LRRC49	2417	+	255.323	aaACTcagatttctggctcccattctcagagtttctGACTcagtaggtctagggtagagcctgagaatttgcttttctaccacgttcccgggtgatgctg	0	1	1	0	Motif	ENST00000544974_intron	protein_coding
chr15	71759300	71759400	Old02	ID_718	THSD4	24	+	2.53527	aatccggtgtcccctgtgaggcattgccctcgcgtttgtaACTcacatccccggaagtcttattcaattcaaatggaaaggcctaggagatccaaaccat	0	0	1	0	Motif	ENST00000261862_intron	protein_coding
chr15	73635900	73636000	Old02	ID_721	HCN4	23	-	2.42963	tcaACTtccgcacagggatcgtggtggagGACaacacagagatcatcctgGACccgcagcggattaaaatgaagtacctgaaaagctggttcatggtaga	0	0	1	2	Motif	ENST00000261917_CDS	protein_coding
chr15	73910400	73910500	Old02	ID_723	NPTN	52	-	5.49308	cgaggcagaaagaattccaggcaggcggctagtaatgaatattgattgtgagctatgtggtACTtgcttccctgcagagctaccACTtACTgtggagtag	0	0	3	0	Motif	ENST00000287226_intron	protein_coding
chr15	74953900	74954000	Old02	ID_724	EDC3	1049	-	110.812	tcccgggttcaagcgattctcgtgcctcagcctcctgagtagctgggattacaggtgtattccaccacgcccagtgctggtctcgaACTtctGACctcag	0	0	1	1	Motif	ENST00000315127_intron	protein_coding
chr15	75985300	75985400	Old02	ID_725	CSPG4	42	-	4.43672	tccccctgagatctgggcgggattcggggtgggattccttctctagctttgagtgaaccccagctggctgtgtGACcttgtgtaagtcACTtttatcttg	0	0	1	1	Motif	ENST00000308508_intron	protein_coding
chr15	78967300	78967400	Old02	ID_728	RPL18P11	24	-	2.53527	cccagaACTttgctcacagttctagaggccagaggtctGACatcaaggtgctggcaggcccacgttccctcggaatgtgctatggcagagtccctccttg	0	0	1	1	Motif	ENST00000494933_intron	pseudogene
chr15	79382100	79382200	Old02	ID_730	RASGRF1	79	-	8.34525	cACTcccaccgcccagccctaatagccccgatcgtctgttctacaccgggaacgtgtaattccccgcgcttaggcatgggaagggcaaGACggaggcgtc	0	0	1	1	Motif	ENST00000419573_intron	protein_coding
chr15	81605600	81605700	Old02	ID_732	STARD5	377	-	39.8248	tcagcggttacctcccacagaacgtggtGGACTccttcttcccccgcagcatGACccggttttatgccaaccttcagaaagcagtgaagcaattccatga	1	0	0	1	Motif	ENST00000302824_3UTR	protein_coding
chr15	84884300	84884400	Old02	ID_738	AC103965.1	125	-	13.2045	gaacgttggtttcctcttagcaatggctgtttcagtagaaacccctGACccaGACTcctttacagaagggctaccttaagctgtataaggtGACcacaga	0	1	0	2	Motif	ENST00000316967_intron	pseudogene
chr15	85763400	85763500	Old02	ID_740	RP11-561C5.4	125	-	13.2045	ggtttcctcttagcaatggctgtttcagtagaaacccctGACccaGACTcctttacagaaaggctaccttaagctgtataaggtGACcacagaACTgcag	0	1	1	2	Motif	ENST00000357253_intron	pseudogene
chr15	101581900	101582000	Old02	ID_748	LRRK1	27	+	2.85218	ctatacagtagtcccccttatccacagctggtggatttccaGACccccgtggatgcctaaaACTgcgatagtattgagccctacatatACTatgcctttt	0	0	2	1	Motif	ENST00000284395_intron	protein_coding
chr15	101918800	101918900	Old02	ID_750	PCSK6	828	-	87.4667	agggaagagggGACctcaggtagggctgggcctgggtgagaatcaaggagccaggccccctgctccaaggtaccacgggatcgtgctgggcagtctcttt	0	0	0	1	Motif	ENST00000331826_intron	protein_coding
chr16	151700	151800	Old02	ID_752	NPRL3	774	-	81.7624	tgtgggcaagggcaaatgccagggccctgagcacagcggGACctgagtGACTgggcacagggagtgaggccacaggaacgtgggtgttgcaggcccatgg	0	1	0	1	Motif	ENST00000399951_intron	protein_coding
chr16	1536500	1536600	Old02	ID_755	PTX4	41	-	4.33108	cctccctcctctgtttctagtttgcggcgtgggccccaccctcgttttcccaaacgcctccaccaggaacgtggtcttcctcagccctggtttcgtcACT	0	0	1	0	Motif	ENST00000293922_CDS	protein_coding
chr16	1575300	1575400	Old02	ID_756	IFT140	562	-	59.3675	gcccctcagcccacccggttcccgtggggctgggatgggagggaacgagGACctctgtctccttctctcacagctacgagaagtcgGACacgcaccgctt	0	0	0	2	Motif	ENST00000361339_3UTR	protein_coding
chr16	1931000	1931100	Old02	ID_759	MEIOB	58	-	6.12689	cagggtcccaatagcatccagtaattcacaaagtaattttttcaagattagcaccatgttcccacgggagctcacgttgctgtcatccacACTgcacACT	0	0	2	0	Motif	ENST00000470044_intron	protein_coding
chr16	2405100	2405200	Old02	ID_761	ABCA17P	45	+	4.75363	caggaaACTtataatcatagcctaaGACaaagtgagttccaccACTtccctggctggagcaggaggaagagagtgggggaaatgctacacACTtctacca	0	0	3	1	Motif	ENST00000466730_intron	pseudogene
chr16	7095800	7095900	Old02	ID_765	U6	186	+	19.6483	cgcattccaccacgtgtggctaatttttttgtatttttagtagaGACagagttttaccatgttggccaggttcttctggaACTcctGACctcagatgatc	0	0	1	2	Motif	ENST00000363999_intron	snRNA
chr16	8891300	8891400	Old02	ID_768	TMEM186	22	-	2.32399	caggcccGACgctcgggtttcGGACTccgaggatccgtgggaggaagctctggcgtgtgttacagttcgcttttcccgggctttctcttgccctccttgg	1	0	0	1	Motif	ENST00000333050_intron	protein_coding
chr16	11806600	11806700	Old02	ID_772	TXNDC11	104	-	10.9862	aagtgccgggattacaggcgtccaccACTcctggccaaatttttctattttttttgtagagatgtagtttcaccacgttaccctggctgatcttgaACTc	0	0	2	0	Motif	ENST00000283033_intron	protein_coding
chr16	20071400	20071500	Old02	ID_777	GPR139	235	-	24.8245	cattccagcctcaccacagttcagctccacggagctgctGACaagaaccatcatctgcctcctgaaagaaagcagtgtcttccctggaatgtggtggaat	0	0	0	1	Motif	ENST00000326571_intron	protein_coding
chr16	20081900	20082000	Old02	ID_779	GPR139	29	-	3.06345	gaGACatgggtgggaACTgagggatggatggggagcgcctgaatgtttagcaacagcagagctagtatcacaggaaagtggtggatgtctctGACTacct	0	1	1	1	Motif	ENST00000326571_intron	protein_coding
chr16	25121200	25121300	Old02	ID_783	RP11-449H11.1	38	-	4.01417	caagcatcatctcccagcttagcagtgtccacattccacgggtgttagtggatagtaagtgttaacagcaagtACTatacggtgttaatcccacaggtct	0	0	1	0	Motif	ENST00000563176_intron	lincRNA
chr16	27938600	27938700	Old02	ID_784	GSG1L	50	-	5.28181	tcgccaaaatatccttctgccaaGACcagcctgggcaacaccgtgaGACcccatctctacaaaaaaattgaaaaattaggcacgtacccgtggtcccagc	0	0	0	2	Motif	ENST00000380897_intron	protein_coding
chr16	29183500	29183600	Old02	ID_785	RP11-426C22.5	23	+	2.42963	tgtcttgcccaaGACgatagagccgggttaaagcaacaacagagcctggagaggagctggtgtggccttcaccccatcacggagcattccaccACTcccg	0	0	1	1	Motif	ENST00000562902_intron	lincRNA
chr16	29419800	29419900	Old02	ID_787	SLX1B	41	+	4.33108	aaaaaagtttcagcaaattccatctaagaattccaccacagttctgttgtctccaatgtcatcttccacagatttcaagttgtgaagccctgaACTgtta	0	0	1	0	Motif	ENST00000330181_intron	protein_coding
chr16	30565300	30565400	Old02	ID_789	ZNF764	88	-	9.29598	caattcaccgtggcccggccacccatccccaccACTcccgtgggctcctGACcaagcaccacgtgccattcatcatggcttgcttttagtgtttttggtg	0	0	1	1	Motif	ENST00000252797_3UTR	protein_coding
chr16	52558300	52558400	Old02	ID_799	TOX3	51	-	5.38744	cgtacccgtggtgattggaaatcatttgcatttACTgctccatacatgtaaatcatagtaattttaggaagaaagaattgcaaacatctaaaaaattcat	0	0	1	0	Motif	ENST00000219746_intron	protein_coding
chr16	55700800	55700900	Old02	ID_804	SLC6A2	42	+	4.43672	agcGACTcctagctttttccttccccacgttcccttgggccACTGACTtccatcttcaggcctatcaaagattttttgtttatttgtttgttttgttttc	0	2	1	0	Motif	ENST00000219833_intron	protein_coding
chr16	70369000	70369100	Old02	ID_811	DDX19B	69	+	7.28889	GACTgccaattctaccacattcccctggtgggtACTcGACTatgtagttttctctatgcttctggtcaACTctGACacatcttggaattcttgtaataag	0	2	2	1	Motif	ENST00000288071_3UTR	protein_coding
chr16	70369000	70369100	Old02	ID_812	RP11-529K1.2	69	-	7.28889	cttattacaagaattccaagatgtgtcagagttGACcagaagcatagagaaaACTacatagtcgagtacccaccaggggaatgtggtagaattggcagtc	0	0	1	1	Motif	ENST00000562077_intron	processed_transcript
chr16	75002900	75003000	Old02	ID_817	WDR59	22	-	2.32399	tgtggtcatacaaaaattccacagtcccgtggttcttaacccacgtctagaattccccacctggtgtgctgagggtggagagggcttggattgcaGACTc	0	1	0	0	Motif	ENST00000262144_intron	protein_coding
chr16	75641600	75641700	Old02	ID_818	ADAT1	81	-	8.55653	gctgctgtgtagaACTatgaacatttcatgtaccACTttttgcatggccatatgttttcaattttcttgggtatacctaggagtagtgttACTgggtcat	0	0	3	0	Motif	ENST00000307921_intron	protein_coding
chr16	78302000	78302100	Old02	ID_820	WWOX	5771	+	609.626	ccgccgtgtctggcttgctccacgattttcctctatgaattccacctttcccatggtggGACcaaggctggaagtACTtcacaaaggctccatttgaaaa	0	0	1	1	Motif	ENST00000355860_intron	protein_coding
chr16	84623400	84623500	Old02	ID_830	COTL1	20	-	2.11272	tcccacctatcccataacagaagcttggcagctgggtgcctgcctccgtgggtggggcaggttgcttgcttctagaGACgggaACTggtgggggGACcag	0	0	1	2	Motif	ENST00000262428_intron	protein_coding
chr16	85729300	85729400	Old02	ID_836	C16orf74	83	-	8.7678	gtccatcaGACccACTgctgctagccagaaacACTgggccatgggcacctggtggaatcggccctgcaggaggtcacgtggttgccccctcgcaGACcga	0	0	2	2	Motif	ENST00000284245_intron	protein_coding
chr16	87724000	87724100	Old02	ID_841	JPH3	149	+	15.7398	gcgagcctgcggctgggcggggccgagccccggttgctgcgttgGGACTtGACcttctccccgccccagaaatccttgcctgtcgctctagagtccGACg	1	0	0	2	Motif	ENST00000284262_CDS	protein_coding
chr16	88768100	88768200	Old02	ID_846	RNF166	87	-	9.19034	ccctgcgccccacagcccacccaggtgttgtcgccacgtgaacgtgaacctggtagcccgagctggggcctcctgcctatgggagctcctctggcccACT	0	0	1	0	Motif	ENST00000312838_intron	protein_coding
chr16	88989100	88989200	Old02	ID_849	CBFA2T3	4293	-	453.496	cctgtgccacgggaacagtggtgtcaccgtctccgaggtcgggatgggattccaggaaggggccgtccaccaccctccGACggctgcaagctggGACccg	0	0	0	2	Motif	ENST00000268679_intron	protein_coding
chr16	89424500	89424600	Old02	ID_853	ANKRD11	30	-	3.16908	ctgcccgcacgtggtggcattctagcaaagccacgtgggtgggtgcagcatctccagccaccctggttgttaACTgtcacagcttGACctgtgtccttgg	0	0	1	1	Motif	ENST00000301030_intron	protein_coding
chr17	140400	140500	Old02	ID_857	RPH3AL	44566	-	4707.78	ttcctcatcatgaaatggatcggtgaGGACTcaaaggccagcctgggcatgaagtacctgaACTttggagtggcccagcagaaccttctgtcgcattgtg	1	0	1	0	Motif	ENST00000323434_intron	protein_coding
chr17	3627400	3627500	Old02	ID_858	GSG2	25	+	2.6409	tcgcagtccGACgatcctGACgatcccGACGACcccGACTtccccggcagcccggtgaggcggcggcggaggcgtcccggcggccgagtgcccaagGACc	0	1	0	5	Motif	ENST00000325418_CDS	protein_coding
chr17	3627400	3627500	Old02	ID_859	ITGAE	25	-	2.6409	ggtccttgggcACTcggccgccggGACgcctccgccgccgcctcaccgggctgccggggaagtcggggtcgtcgggatcgtcaggatcgtcGGACTgcga	1	0	1	1	Motif	ENST00000263087_intron	protein_coding
chr17	11323100	11323200	Old02	ID_862	SHISA6	83	+	8.7678	tccaccaccttttccctggatGACcttgaacagtaataacaatcatatagtgctcttcaaattattttgcagttttgtgttcatgatctcatctgaaccc	0	0	0	1	Motif	ENST00000343478_intron	protein_coding
chr17	26203000	26203100	Old02	ID_873	LYRM9	25	-	2.6409	tgaGACatcatggtgggtggagaaaataggggtggaggtggaggggatgaggcttgaatacaccacgggaaccaaatcgtgcagagccctgcaggccttg	0	0	0	1	Motif	ENST00000379102_intron	protein_coding
chr17	26818700	26818800	Old02	ID_874	ALDOC	153	-	16.1623	cgaagctgaaccaggaggcgaagttcaccacgttgccgttttgggggaagagcctgaaggaggaacatgggctgccgtgtGACattgccccgagaACTgc	0	0	1	1	Motif	ENST00000226253_intron	protein_coding
chr17	32042300	32042400	Old02	ID_876	ASIC2	31	-	3.27472	acgttcccatgggaatttagtcattacaaatcagggccttatttccattctACTttcttatttttaaaagtttaaaaatgggctatgcacagtggctgat	0	0	1	0	Motif	ENST00000225823_intron	protein_coding
chr17	33686700	33686800	Old02	ID_879	SLFN11	366	-	38.6628	aaACTgcctgcccttgccagattttccacgggagtggtggttgtaaataagagaaaacaatataaatctaggtcaagatggaaaacaaaacatttaaaat	0	0	1	0	Motif	ENST00000308377_intron	protein_coding
chr17	37761800	37761900	Old02	ID_882	NEUROD2	25	-	2.6409	accacgagaaaagctaccACTACTctatgcACTACTcggcgctgcccggttcgcggcccacgggccacgggctagtcttcggctcgtcggctgtgcgcgg	0	0	4	0	Motif	ENST00000302584_CDS	protein_coding
chr17	40700600	40700700	Old02	ID_887	NAGLU	29	+	3.06345	caccggGACgtgttcgccGACgatcccgcagaggccgaggctggggccggggctggggccgaggccgggggcggggccggtgggatgggaGACcctgagc	0	0	0	3	Motif	ENST00000225927_intron	protein_coding
chr17	43394100	43394200	Old02	ID_891	MAP3K14	27	-	2.85218	gccaggccagcgcagtccGACgtaccccgtccaacccACTcgcagcggtccgcgggcgcgccctcgcacgcgctgccggtgccgcgctcgccccgggcct	0	0	1	1	Motif	ENST00000344686_intron	processed_transcript
chr17	63569600	63569700	Old02	ID_900	AXIN2	2662	-	281.203	acACTtccctggcttatccaGACACTttgggataaagaaaacaccACTttcccgtggcccacagtgctctgccaagccggcctaggccagtctgccccac	0	0	3	1	Motif	ENST00000307078_intron	protein_coding
chr17	70042800	70042900	Old02	ID_901	AC005152.2	29	-	3.06345	ctcaACTccagagatgctggaaaaggaaaACTggctgcaaACTtggtccgcagcctgcctggtagccccagctccacccattcccgtggagtggctttgc	0	0	3	0	Motif	ENST00000412640_intron	processed_transcript
chr17	70538700	70538800	Old02	ID_903	LINC00511	179	-	18.9089	cacaGACaaagtggggctgGACggtaggagggaagccaggggatcgtggtgtcctggatgctgggaGACaagaggcttccaggagtgcaaatgtcagggc	0	0	0	3	Motif	ENST00000453722_intron	processed_transcript
chr17	70565900	70566000	Old02	ID_904	LINC00511	2729	-	288.281	acaaggcaatgttgcctgtGACcatgcagggctgctctgggccccacgttccgtggtctcgcaggtgttctgtacctgccagggttcgctgttgggatcc	0	0	0	1	Motif	ENST00000453722_intron	processed_transcript
chr17	70836000	70836100	Old02	ID_905	SLC39A11	49	-	5.17617	ttttggaaaggtgaaattcttgccttttttaagcttgccacattaaacgttaatgtctgcagcaccacgttggcgtggttctcACTccagctgcatcaga	0	0	1	0	Motif	ENST00000255559_intron	protein_coding
chr17	72832500	72832600	Old02	ID_909	TMEM104	86	+	9.08471	gcacgtacccgtgggtggtgGACcgcgtcgtgtttcccaccatcaccctggtgccgcctgtgctggtggccttctgcacccacGACctggagtccctggt	0	0	0	2	Motif	ENST00000335464_CDS	protein_coding
chr17	73780800	73780900	Old02	ID_911	UNK	175	+	18.4863	aattccagccgGACatagaaccacaACTcccagcaacccctgctgccgtgtggggggtcttcacgttctcgtggcgcggcgcaggcgcACTgggtcctcg	0	0	2	1	Motif	ENST00000293218_intron	protein_coding
chr17	73780800	73780900	Old02	ID_912	H3F3B	175	-	18.4863	cgagGACccagtgcgcctgcgccgcgccacgagaacgtgaaGACcccccacacggcagcaggggttgctgggagttgtggttctatgtccggctggaatt	0	0	0	2	Motif	ENST00000254810_intron	protein_coding
chr17	79037300	79037400	Old02	ID_922	BAIAP2	1061	+	112.08	cctgcgggatgaattccacaaggccccgtggggttgtgcggcagccACTtgggcagtaagtgaaggaggcgttcgtctcACTccccaggccgggggctca	0	0	2	0	Motif	ENST00000321280_intron	protein_coding
chr17	80401700	80401800	Old02	ID_927	C17orf62	32	-	3.38036	ccacagGACccgtggcacattcccggtgtgcctgagcccgtgcaccgcccacagGACccgtggcacattcccggtgtgcctgagcccgtgcaccgcccac	0	0	0	2	Motif	ENST00000306645_3UTR	protein_coding
chr17	80791100	80791200	Old02	ID_928	ZNF750	35	-	3.69726	tcggccccaggggaggcagcagcatccatggtcttgggttctacaggccGACggcaggggcgcacagcACTtgggagagctcccagccagcaggtaggag	0	0	1	1	Motif	ENST00000269394_intron	protein_coding
chr18	1941500	1941600	Old02	ID_929	RP11-161I6.2	48	-	5.07053	ACTttcccttggcACTgccctagtagaggctctctgttggggctctgccattgtggaaggtttctgtgtagccACTgaggctttcccatacgtcctctga	0	0	3	0	Motif	ENST00000579097_intron	lincRNA
chr18	13407800	13407900	Old02	ID_932	LDLRAD4	4446	+	469.658	tgtgtgtttcttatACTagggtctgtcccaccacgttcctgagggtagGACctaggtccctttgtattaattgttctaagaACTccatgtttaagaaacc	0	0	2	1	Motif	ENST00000359446_intron	protein_coding
chr18	28681300	28681500	Old02	ID_938	DSC2	244	-	25.7752	cggggcgggagtgcgccggggccgtccagctggcctctggcaccttccccgggaacgtgcggctccctgtgcctcgggaacgtgcggctccctgtgcctcgggaacgtgcggctccctgtgcctcagcgcctgcccaggccacggaaaggggaaccgctgggcggccggGACggagagcgagtgtccttgggtgaaaaag	0	0	0	1	Motif	ENST00000251081_intron	protein_coding
chr18	34877000	34877100	Old02	ID_939	CELF4	38	-	4.01417	tccagtggcctttccACTggcctcccagttcACTgcaccccctgatgcctagcctggccttcaatctcccctgctcccctcttctctccctgctcgctgt	0	0	2	0	Motif	ENST00000334919_intron	protein_coding
chr18	43608700	43608800	Old02	ID_941	PSTPIP2	47	-	4.9649	tttcatcatctgaagttgttttcagcttattagtctctgcccaggcaggtACTcctcccacggcatgctggaattcttcttaaagtcgcttcttaagttt	0	0	1	0	Motif	ENST00000409746_intron	protein_coding
chr18	60812100	60812200	Old02	ID_950	BCL2	138745	-	14656.5	acagggccaGACcacagtcaagggcttccagagtgtgccgcacacgttcccgtgggatccagccttgcacagtgcccagggcggcgggggcgggggtgat	0	0	0	1	Motif	ENST00000333681_intron	protein_coding
chr18	65446500	65446600	Old02	ID_952	RP11-638L3.1	61	+	6.4438	ttgcattctaacacagagtattcttcttctccagaatgtcacaACTgaaaatgcaacaagaaagaattcctccatgttccccctctctttcaatttcgta	0	0	1	0	Motif	ENST00000583687_intron	lincRNA
chr18	70238800	70238900	Old02	ID_955	CBLN2	29	-	3.06345	ACTgaatcgccacgGACagtggtgGACacaagtagttaaggggcctgttcacatcagaattaaatctcatcatgttcttagaatatgtacagctaattgt	0	0	1	2	Motif	ENST00000269503_intron	protein_coding
chr18	72247500	72247600	Old02	ID_958	CNDP1	22	+	2.32399	agaacaggtggGACcttaagatcttctGACTggccaatctgcACTgGGACTcaggggtggtacccgtggGACcgtgggtaaagcaGACACTtttaaaACT	1	1	3	3	Motif	ENST00000358821_CDS	protein_coding
chr18	74703800	74703900	Old02	ID_961	MBP	28	-	2.95781	accattccgtgcACTaccataaatcccagaaaagcgcACTtttcagggcgagttaggcctttggtggcaaaACTgtcttctgaacaacaaggggtcctcc	0	0	3	0	Motif	ENST00000354542_intron	protein_coding
chr18	77741800	77741900	Old02	ID_967	TXNL4A	176	-	18.592	gcctcatacatggtggattctcaagtgttcatgaaACTggtctgtggtgaaatcagaggatgttcacgttctcgtggcacgtgagctttatgtggtagtt	0	0	1	0	Motif	ENST00000269601_intron	protein_coding
chr19	881200	881300	Old02	ID_970	MED16	21	-	2.21836	agggagcctggggaACTtggtggaACTccttcctgggtaggcggcatgtgtcctctctgtgctgcagcagccataatgtggtcctgagctcaaaccgtgg	0	0	2	0	Motif	ENST00000269814_intron	protein_coding
chr19	3525200	3525300	Old02	ID_973	FZR1	1719	+	181.588	ttgggagggcagttggggtcttgtgctccctggctctgtcccctccgccatggcccccattcctgccACTccaccccgtcccgtggccctgccctcacca	0	0	1	0	Motif	ENST00000313639_intron	protein_coding
chr19	5190800	5190900	Old02	ID_979	PTPRS	25	-	2.6409	accgcgcccagccagggcttctttttggggtgctggaacgttgtggaattacatagtgtgatggttgcacgctttgtgctaaaacaacACTgaattgtcc	0	0	1	0	Motif	ENST00000262963_intron	protein_coding
chr19	5210700	5210800	Old02	ID_980	PTPRS	22	-	2.32399	atcgcGACacaggggccgctggcggaGACcacggaaGACTtctggcgcatgctgtgggagaacaattcGACgatcgtggtgatgctGACcaagctgcggg	0	1	0	4	Motif	ENST00000262963_CDS	protein_coding
chr19	5322300	5322400	Old02	ID_982	PTPRS	32	-	3.38036	gcctctgcctgcccacgGACgtggtgctgcgctGACgggccagcctcctgagtgctgtggggtttttaaaaatatagctggtgttaggtgatattacctc	0	0	0	2	Motif	ENST00000262963_intron	protein_coding
chr19	6375700	6375800	Old02	ID_983	PSPN	28	-	2.95781	ggctggggccccgatgcccgtggggttcccgtggccgatggagagttctcgtctgaacaggtggcaaaggctggaggGACctggctgggtaaGGACTtcc	1	0	0	1	Motif	ENST00000245810_CDS	protein_coding
chr19	6531200	6531300	Old02	ID_984	TNFSF9	33	+	3.48599	ccctgggccgtgtccggggctcgcgcctcgcccggctccgcggccagcccgaGACTccgcgagggtcccgagctttcgcccGACgatcccgccggcctct	0	1	0	1	Motif	ENST00000245817_CDS	protein_coding
chr19	7262900	7263000	Old02	ID_986	INSR	88	-	9.29598	taaccattttaagtccacagttttcagtggcattaagcacgttcacgtggttttgcaaccatcaccaccaccatctcccaaACTttctcatcctcccaaa	0	0	1	0	Motif	ENST00000302850_intron	protein_coding
chr19	10209600	10209700	Old02	ID_988	ANGPTL6	79	-	8.34525	caggatctaagcagaagagcaGACgggtctggctgatggattagatctgctgagatgggttggatctgctggggttttggtctgagGACgtggaagatgg	0	0	0	2	Motif	ENST00000253109_intron	protein_coding
chr19	11508100	11508200	Old02	ID_990	RGL3	20	-	2.11272	cggcgcagcagagctcggaggcccgtgtcatccgcgtcagcatcGACaatGACcacgggaacctgtatcgaagcatcttggtgaggggctgggctggggg	0	0	0	2	Motif	ENST00000380456_intron	protein_coding
chr19	11534600	11534700	Old02	ID_991	CCDC151	697	-	73.6284	aGACccaccgcgagcacctgctgctacagtccGACGACaccatccagGACagcctgcatgccaaggaggaggagctgcggcagcgctggagcatgtacca	0	0	0	4	Motif	ENST00000356392_3UTR	protein_coding
chr19	12471500	12471600	Old02	ID_993	ZNF442	82	-	8.66216	tgcctcagcctcctgattagctgagattacaggcgcccaccaccaccacgggcgtggtggcccacacctgaagtcgcagctACTtgggaggctgaggcag	0	0	1	0	Motif	ENST00000242804_intron	protein_coding
chr19	12881500	12881600	Old02	ID_994	HOOK2	848	-	89.5794	tgagccctacagaacgcccaaggccacattgcACTatcctgaattccaccatatcccctgGACcccacACTgccccccccttatcccacagtatgcttcc	0	0	2	1	Motif	ENST00000264827_intron	protein_coding
chr19	13470000	13470100	Old02	ID_995	CACNA1A	59	-	6.23253	aaaagatagagtaatatctttgGACgtaggcgaggggtccctgccctgaggctcacccagtccttctccagccataccACTccccgtgggatgagaagtt	0	0	1	1	Motif	ENST00000360228_intron	protein_coding
chr19	15481300	15481400	Old02	ID_997	AKAP8	359	-	37.9234	tggtggaacccattttctatgaagaatgccagaACTggcatcccccaagtgaGACTctatctccctacggttggtgaacaggctccattcatagaattgt	0	1	1	0	Motif	ENST00000269701_intron	protein_coding
chr19	17136900	17137000	Old02	ID_998	CPAMD8	38	-	4.01417	cccgtgggtgggcgtggtgagggaggaggaagtgtttgttttgcttctacatttttctagaggtttgcttgcaggcttctggtgggttGACagcggggag	0	0	0	1	Motif	ENST00000291440_intron	protein_coding
chr19	17413000	17413100	Old02	ID_999	ABHD8	332	-	35.0712	ctggggggagggggtgtcttccggctggtccacatttgccacaatgtccccttctccaggaacatccccacacaaGACgccaccaccttccctgtgGACa	0	0	0	2	Motif	ENST00000247706_intron	protein_coding
chr19	17973500	17973600	Old02	ID_1000	RPL18A	1432	+	151.271	ctcaaagtgaatttggaggttccacaACTctagtggccagtGACTgcaggGACccaggccttgggctatctcgcttccccaccaccaccttcccgtgagc	0	1	1	1	Motif	ENST00000222247_intron	protein_coding
chr19	28203400	28203500	Old02	ID_1004	LINC00662	50	-	5.28181	tGACaatggtgcccaaaACTtcattagcaattttaatttcaccacggtcctgtggtcctgtgatctcgccctgcctccatttgccttgtgatattctatt	0	0	1	1	Motif	ENST00000561521_intron	lincRNA
chr19	31137700	31137800	Old02	ID_1006	ZNF536	423	+	44.6841	ttacacctgcaggagaattccaccacgtttgggcgcatttccgaagcaaggctattgatgttgtacgtttaaaaaaattaattaaaaaaACTcagatctc	0	0	1	0	Motif	ENST00000355537_intron	protein_coding
chr19	37624600	37624700	Old02	ID_1013	CTC-454I21.4	42	-	4.43672	ccagaaattcaccacgggatcccagcctcaggcccgcctaGACagtgtgcgggtgagtctccccaaaagttgtccctcttgtcaccttgaGGACTggcct	1	0	0	1	Motif	ENST00000587645_intron	antisense
chr19	38033600	38033700	Old02	ID_1015	ZNF793	44	+	4.64799	ggaattccacaatgttctcttgagtgaaaaatgcaaggtagatattaagtatgttaaatatGACTccatttttttaaatcattaacaaaatgtctctagg	0	1	0	0	Motif	ENST00000445217_3UTR	protein_coding
chr19	38303400	38303500	Old02	ID_1018	ZNF573	81	-	8.55653	agtgaaACTccgtctcaaaaaaacaacaacagaaaaagtgccaggtggcaccacgggcgtggtggctcacgcctgtattcccagcACTttgggtggccga	0	0	2	0	Motif	ENST00000392138_intron	protein_coding
chr19	40424400	40424500	Old02	ID_1021	FCGBP	1435	-	151.588	tgcgtgtgtaccagagcgGACcacgggccgtggtggagctggtctttgggctggtggtcACTtatGACTgGGACTgccagctggcACTcagcctgcctgc	1	1	2	1	Motif	ENST00000221347_CDS	protein_coding
chr19	40440300	40440400	Old02	ID_1023	FCGBP	23	-	2.42963	catgtgtgcctcctccacatgtcaccccaggctagctgaGACaggagagaggcccttaggctctgcagggggatgtggtagaattcaccaattctcaccc	0	0	0	1	Motif	ENST00000221347_intron	protein_coding
chr19	42473000	42473100	Old02	ID_1028	ATP1A3	22	-	2.32399	tGACgtcccgtgccctggtcaccgctcctgcaGACatacgagcagaggaaggtggtggagttcacctgccacacggccttctttgtgagcatcgttgtcg	0	0	0	2	Motif	ENST00000302102_CDS	protein_coding
chr19	42728400	42728500	Old02	ID_1029	ZNF526	55	+	5.80999	gggatcacggaaGACTgaagcagaaacagtggattaaGACTtcctgagcgatagctggtgagtagtgggatgtgcaagagaattccacctccccttggtt	0	2	0	0	Motif	ENST00000301215_5UTR	protein_coding
chr19	44079300	44079400	Old02	ID_1031	L34079.4	200	+	21.1272	gtttcccctacaacACTttcccgtggaagttcacctatgggctctccaagaaagcttccctattcctccttttctctccggaagttccctaGACgccgga	0	0	1	1	Motif	ENST00000600242_intron	antisense
chr19	44079300	44079400	Old02	ID_1032	XRCC1	200	-	21.1272	tccggcgtctagggaACTtccggagagaaaaggaggaatagggaagctttcttggagagcccataggtgaACTtccacgggaaagtgttgtaggggaaac	0	0	2	0	Motif	ENST00000262887_intron	protein_coding
chr19	46215600	46215700	Old02	ID_1034	FBXO46	2341	-	247.294	cctccgccccctgcccgGGACTgcggagcgtcaggcttccacgtgGACgtggtggtGACgggcgtggtagatgagtgcatcttctttggcaagGACggca	1	0	0	3	Motif	ENST00000317683_CDS	protein_coding
chr19	50461500	50461600	Old02	ID_1040	SIGLEC11	105	-	11.0918	cgctgtaaggcctggaacgtccacggggcccagagtggctctgtcttccagctgctaccaggtgaggGGACTgtggggggctgaggttcagggagaaagg	1	0	0	0	Motif	ENST00000426296_intron	protein_coding
chr19	52646400	52646500	Old02	ID_1042	ZNF836	58	-	6.12689	tttttaggtgcctcattccaccagttccggtggtattttgtcttttagccttggcACTccagttatACTttctcttgcgcttggcagcgtagccacattt	0	0	2	0	Motif	ENST00000322146_intron	protein_coding
chr19	53499300	53499400	Old02	ID_1043	ZNF702P	69	-	7.28889	aGACcacacaatgtatatatgtgttgtgtagtaaaaattcaaagaaaagttcACTtacgcatcccctttcctgtccagccttccacccgttcccatggct	0	0	1	1	Motif	ENST00000270443_intron	pseudogene
chr19	54725500	54725600	Old02	ID_1047	LILRB3	54	-	5.70435	tgttgaagGACgggctgaaggcatgagggaGACcccatggggaggctctGACatgggaggaggagccctcGACcacgttcacctggaaggggaGGACTca	1	0	0	4	Motif	ENST00000245620_intron	protein_coding
chr19	55690400	55690500	Old02	ID_1048	SYT5	20	-	2.11272	tgtgcgtggggctcaaagGACgtctggggtgggaatgggGGACTagggtgcttgagtgtctctgcagaaaaGACTccagGACcccgccaccatgttcccg	1	1	0	2	Motif	ENST00000354308_CDS	protein_coding
chr19	56904800	56904900	Old02	ID_1050	ZNF582	3213	-	339.409	cacggcgaatccaccggtaccgtggtggaagcgcgccctgggctgccgggggcgcggccgcggtggcACTtgGACccgaggaggcggcaggtgagaggtt	0	0	1	1	Motif	ENST00000301310_intron	protein_coding
chr19	58741800	58741900	Old02	ID_1053	ZNF544	29	+	3.06345	aGACccgttcagagtcctacagtggcaggtaatggagccagtACTttGACagcaggttgcaaagtgagtgttctcagccgttgcccttggatgcctccag	0	0	1	2	Motif	ENST00000269829_5UTR	protein_coding
chr2	2277100	2277200	Old02	ID_1056	MYT1L	23	-	2.42963	cagtcctacaggaacatgatggaatttgaGACTtctccatggccacccACTttctgtattggtctctgttgtttccaaacatctcatttatcaggggtca	0	1	1	0	Motif	ENST00000399161_intron	protein_coding
chr2	2937400	2937500	Old02	ID_1059	AC019118.2	8300	-	876.78	cctgcttcgggccagcattgccGACggtgggcGGACTcaccctaggcttcatcaatcacGACcccgtggaacgtggtcaGACaggcgtgaagtgagatcc	1	0	0	3	Motif	ENST00000457478_intron	lincRNA
chr2	27321900	27322000	Old02	ID_1072	KHK	735356	+	77680.2	taaagaaaaaagaaaaccacgttcccgtggGACagtgagatgctacgttggggatctatgtgGACatgttgggggagtcgtgttgtaatgggggcaacgc	0	0	0	2	Motif	ENST00000260598_intron	protein_coding
chr2	27321900	27322000	Old02	ID_1073	CGREF1	735362	-	77680.8	gcgttgcccccattacaacacGACTcccccaacatgtccacatagatccccaacgtagcatctcACTgtcccacgggaacgtggttttcttttttcttta	0	1	1	0	Motif	ENST00000402550_3UTR	protein_coding
chr2	28863600	28863700	Old02	ID_1074	PLB1	783	+	82.7131	gtgtgtcataagtcaACTcccgctcagccccaggctgctgggtccctgctgtgggccaaaaaccagccACTtcgctggtttctatcccccaccccgttcc	0	0	2	0	Motif	ENST00000327757_intron	protein_coding
chr2	28863600	28863700	Old02	ID_1075	AC074011.2	783	-	82.7131	ggaacggggtgggggatagaaaccagcgaagtggctggtttttggcccacagcaggGACccagcagcctggggctgagcgggagttGACTtatGACacac	0	1	0	2	Motif	ENST00000431376_intron	antisense
chr2	29456300	29456400	Old02	ID_1076	ALK	6816	-	720.016	gttcctgtgcatctgcaatgtcagagcctcatGACagccctgggatagaaacacctcagatgctcttatccccgtgtaaagatgagcagggccaggtaca	0	0	0	1	Motif	ENST00000389048_intron	protein_coding
chr2	29788500	29788600	Old02	ID_1078	ALK	107	-	11.3031	gcagtgtgctgaggcgaggtgaggctggctgcctttgtctgtggccctgctcttctttgtGACaagccttgcccagggcaacgtggtggctggtgattag	0	0	0	1	Motif	ENST00000389048_intron	protein_coding
chr2	40790500	40790600	Old02	ID_1083	SLC8A1	25	-	2.6409	atctGACattgagcgaaggtagtctGACTttagaACTcttgaACTtccaatcttttggaaataaattataatatgggtttcccaataggttcaaaGACca	0	1	2	2	Motif	ENST00000402441_intron	protein_coding
chr2	46337600	46337700	Old02	ID_1087	PRKCE	98	+	10.3523	tcaaatttgtgggcataaagttctttacagcattcatttattACTgttttcacgttcccgtgatcaacagtgatGACACTgcttacatttcttatattgg	0	0	2	1	Motif	ENST00000306156_intron	protein_coding
chr2	46372300	46372400	Old02	ID_1089	PRKCE	230	+	24.2963	caaggaagggattctgaatggtgtGACGACcaccacgttctgtgGGACTcctGACTacatagctcctgaggtaaGACctgtgtgcaaaggttcacctcct	1	1	0	3	Motif	ENST00000306156_CDS	protein_coding
chr2	48030400	48030500	Old02	ID_1091	FBXO11	22	-	2.32399	tgttttataggtcttctttatataacacatttcattataaGACataACTttcaattacagtccaacgatctcccccatcaaaatACTtaccctctaacat	0	0	2	1	Motif	ENST00000316377_intron	protein_coding
chr2	70939900	70940000	Old02	ID_1098	ADD2	665	-	70.248	acctgcccgtggttcagcaagGACagaagcccctttacagcatcctgtgctcACTctGACTcccagcagggagaACTccccacctGACaaggcagcctgt	0	1	2	2	Motif	ENST00000264436_intron	protein_coding
chr2	72424600	72424700	Old02	ID_1100	EXOC6B	59	-	6.23253	gctACTgccaaatttatcccACTaaataaattgctACTgaaatgttaccACTccccgtggaatatagattatttttaagtccttaGACTgagagtcagta	0	1	4	0	Motif	ENST00000272427_intron	protein_coding
chr2	74733300	74733400	Old02	ID_1103	PCGF1	43	-	4.54235	tcatACTtcaccttcttctaggtgaagagaaacggattcgggaattctaccagtcccgaggtttgGACcgggtcacccagcccACTggggaaggtatgtc	0	0	2	1	Motif	ENST00000233630_intron	protein_coding
chr2	86470800	86470900	Old02	ID_1107	REEP1	21	-	2.21836	ggcaaccatttttaaacaccaagattatctaaACTgtatgGACaaACTgctgaaaaagtttggaagtattccctaccctccagtctcccaaatattagtc	0	0	2	1	Motif	ENST00000165698_intron	protein_coding
chr2	106761600	106761700	Old02	ID_1118	UXS1	25	-	2.6409	catgagaACTtcgagttgattaaccacGACgtggtggagcccctctacatcgagggtgagtgaaaACTgcacattgttattattcagagctccgcaggtg	0	0	2	1	Motif	ENST00000283148_5UTR	protein_coding
chr2	119603000	119603100	Old02	ID_1122	EN1	125	-	13.2045	cccgcgcggcgctttccttttttcacccgcacatccagcaGACTtctggcatccgtaggcctgtttttctcggctttccttccaccACTtttccgtgtgc	0	1	1	0	Motif	ENST00000295206_intron	protein_coding
chr2	121983400	121983700	Old02	ID_1124	TFCP2L1	860	-	90.8471	ccgtgttcccgtgtgtgtaGACaccgtggcagtggtgtttaccgtgttcccgtgtgtgtaGACaccgtggcagtggtgtttaccacgttcccgtgtgtatgGACaccgtggcagtggtgtttaccgtgttcccgtgtgtgtgggcaccgtggcagtggtgtttaccgtgttcccgtgtgtgtaGACaccgtggcagtggtgtttaccacgttcccgtgtgtgtgGACaccgtggcagtggtgtttaccgtgttcccttgtgtgtgggcaccgtggcagtggtgtttaccgtgttcccgtg	0	0	0	5	Motif	ENST00000263707_intron	protein_coding
chr2	122329300	122329400	Old02	ID_1125	CLASP1	64	-	6.76071	gtcctaaacatgccattctttgcttttcttccaccacgttccctccatACTgtagccacACTgatttggtgcatcctcctgccaccccattctctttcct	0	0	2	0	Motif	ENST00000263710_intron	protein_coding
chr2	128421300	128421400	Old02	ID_1133	LIMS2	22	-	2.32399	ggtggtggagccacctcccctcACTcttggggtcaggggcatgaggaggagctcctgaaaatgttgcctttgcagtgccgaggggccagcggggaagaga	0	0	1	0	Motif	ENST00000324938_intron	protein_coding
chr2	133246600	133246700	Old02	ID_1136	GPR39	33	+	3.48599	acctctttGACctggaattccaccagggcctgtGACACTtgctgccagggtcctcctctccttagatGACatcgaACTccacagtcattccatatcctac	0	0	2	3	Motif	ENST00000329321_intron	protein_coding
chr2	135345600	135345700	Old02	ID_1138	TMEM163	77	-	8.13398	tcacgtggtgaattctcttggttccaaaaatgccaattgtagGACcacagggtaagtaGACTttggcttatggagatgttacaagttgggtaggaacctg	0	1	0	1	Motif	ENST00000281924_intron	protein_coding
chr2	136268400	136268500	Old02	ID_1140	ZRANB3	662	-	69.9311	acagtcaccaACTcttcattggcaacctgcctcatgaagtgGACaaatcagagcttaaagatttctttcaaaattatgggaacgtggtggagttgcacat	0	0	1	1	Motif	ENST00000264159_intron	protein_coding
chr2	145919000	145919100	Old02	ID_1143	AC074093.1	2714	+	286.696	tcttcccttcctatctacccttacgtagatagttaggtaaACTtatctaagttccacgttccgtggctttaatACTagcaattcaccattgtacccaaaa	0	0	2	0	Motif	ENST00000414195_intron	lincRNA
chr2	161265200	161265300	Old02	ID_1147	RBMS1	62	-	6.54944	tgcacaggttcggggcttcatacgtccacggaaaggtggtcgagaaaaggGACggcttgagcagccgtaggtcatttacatcgggaaacaaagggaagtc	0	0	0	1	Motif	ENST00000348849_intron	protein_coding
chr2	171573200	171573300	Old02	ID_1148	SP5	26	+	2.74654	ctgctgcctccgccgccgccaccgcccccgccgcccacctgccgccagttgtcacccaacccggcccccGACGACctcccgtggtggagcatcccgcagg	0	0	0	2	Motif	ENST00000375281_CDS	protein_coding
chr2	178892400	178892500	Old02	ID_1151	PDE11A	23	-	2.42963	tgcccaattatagtatcttGACagtcttctgttctttgttctttgtgattttcaggcaataccaccaagttcctttggcattctgggtagcaggtcaatt	0	0	0	1	Motif	ENST00000286063_intron	protein_coding
chr2	179494300	179494400	Old02	ID_1152	TTN	196	-	20.7047	tcgctGACcttgtacgtcagaacgaaagggcccctacatatACTcgctctctggctaccagctctccccttctcagcgccgtggggccacgttcacgtgg	0	0	1	1	Motif	ENST00000342175_intron	protein_coding
chr2	181936300	181936400	Old02	ID_1153	UBE2E3	21	+	2.21836	tattttatggatgtggtggtcagagaagGACatagtGACcaatttctgtGACcctcACTtccaccattggtcccgtggcaaGACTcagttacaagccttc	0	1	1	3	Motif	ENST00000392415_intron	protein_coding
chr2	182781500	182781600	Old02	ID_1156	SSFA2	542	+	57.2548	ttaaagttctttctctctttctctctgctatttgaacatgttGACTaccttttccttttccaagttttctccctgttggcttctgtggcaccacgttctc	0	1	0	0	Motif	ENST00000320370_3UTR	protein_coding
chr2	219524700	219524800	Old02	ID_1164	BCS1L	22	+	2.32399	gccggggttcggggttggaggagaggtgtACTagaaacaACTttgctcttgtccctcaggatcttattgtctacgatgtGACgatccgtggagaaagtag	0	0	2	1	Motif	ENST00000359273_intron	protein_coding
chr2	228159700	228159800	Old02	ID_1169	AC097662.2	682	-	72.0438	aaagataatgagcaagttgtacccgtttctcccttttctccggctgGACcaggaattccatcacgtccttggtcacctcttatacccattggtccaggag	0	0	0	1	Motif	ENST00000396588_intron	antisense
chr2	231311900	231312000	Old02	ID_1172	SP100	25	+	2.6409	tcagtgtgaagttgcaaagggttaagaaccacagcccgtggcccgtggtcaacatcaaagaggaGACccctggggaaagaaaggctcctgttttacctgt	0	0	0	1	Motif	ENST00000264052_intron	protein_coding
chr2	238533000	238533100	Old02	ID_1179	AC096574.5	29	+	3.06345	tcccttgccaaggcttccctggctgcctccACTttctcgtggaggcttcctgaaggtggcatctgtatttttgtgaagGGACTtggtaccaggcttggag	1	0	1	0	Motif	ENST00000417947_intron	lincRNA
chr2	238614800	238614900	Old02	ID_1181	LRRFIP1	64	+	6.76071	tgggGACcaacccagaattccacgttcccacacagtgggagaggggtatgcagggcgtgtacaccagagtcttgggGACcaacccagaatttggccGACT	0	1	0	2	Motif	ENST00000244815_intron	protein_coding
chr2	240689900	240690000	Old02	ID_1183	AC093802.1	28	+	2.95781	ctcatcaggtaccaggcaagcattatgggcatttGACccgcgagcgctggcacccatgctcagaagggctccatgctcggggttcagagctctgcagtcc	0	0	0	1	Motif	ENST00000407524_intron	protein_coding
chr2	240884800	240884900	Old02	ID_1186	NDUFA10	22	-	2.32399	cgttccggttggggtgtccgctcttcccccgaggggcctcccagcgtctttgaaaggagctggagcGACgctcagaggtgaggagcttggtctgggtagc	0	0	0	1	Motif	ENST00000252711_intron	protein_coding
chr2	241720000	241720100	Old02	ID_1187	KIF1A	27	-	2.85218	ctcaggaaccgtggtgggaacccgaggaACTctgggggcctgagggtagctgcgtgggaacatgagctgtgcgtggtgccggGACagGACgtgtgtgcca	0	0	1	2	Motif	ENST00000320389_intron	protein_coding
chr20	4224200	4224300	Old02	ID_1192	ADRA1D	2728	-	288.175	gtggtgatgcccagttgagctgcctgctccgtgcatagtGACccagGACagtcccgttccttgcctgtGACcggtgggatagctagtagtgctccccttt	0	0	0	3	Motif	ENST00000379453_intron	protein_coding
chr20	14298900	14299000	Old02	ID_1195	MACROD2	27	+	2.85218	attgaaaaagaagcACTgcttttatgtgtgcacgtaatcaatctgtaaaatcccattatccccaACTtccacacccccgtggctgcatgcttccttttga	0	0	2	0	Motif	ENST00000217246_intron	protein_coding
chr20	15565300	15565400	Old02	ID_1196	MACROD2	350	+	36.9726	tcttcatgttcccttccttgcgtagtgtacccacagggggcACTggtacccatgccggggctggttaccaccttcccgtgggccacagcagcttcccagc	0	0	1	0	Motif	ENST00000217246_intron	protein_coding
chr20	25341400	25341500	Old02	ID_1210	ABHD12	50	-	5.28181	ttcagtgaggtagaagcccaGACgggtttttccagttgtccgcctgatcctggcctccacctgatcctcccgccacgggtacctggtgctgttggttcat	0	0	0	1	Motif	ENST00000339157_intron	protein_coding
chr20	34797400	34797500	Old02	ID_1212	EPB41L1	25	+	2.6409	tggccatagagagcagggctgagggagggctccgaggagaaagtcaaaccaccacgtccccgggccccagagagtGACacaggcgatgagGACcagGACc	0	0	0	3	Motif	ENST00000202028_intron	protein_coding
chr20	35094000	35094100	Old02	ID_1214	DLGAP4	488	+	51.5504	tcttgaatttaaaaggaggctatctggaggctgggtggGGACTgagtcaccacctcccgtggctttctcatcctgagcagcaaccaGACacacccagagg	1	0	0	1	Motif	ENST00000339266_intron	protein_coding
chr20	35854200	35854300	Old02	ID_1216	RPN2	64	+	6.76071	accaggtcaggaaGACacctaGACagttctcttaacctgaaatgtgaatggatACTagagtttacaatgtggtctataacatGGACTagagagaattcca	1	0	1	2	Motif	ENST00000237530_CDS	protein_coding
chr20	36874800	36874900	Old02	ID_1218	KIAA1755	436	-	46.0573	atcctctttccctttGACcctGACctgaatgcccaccccccacccctattcctccacgtctccgtggatcagcagatGACatttgagcaaaGACctgcaa	0	0	0	4	Motif	ENST00000279024_intron	protein_coding
chr20	41817500	41817600	Old02	ID_1221	PTPRT	40	-	4.22544	aaaagttcggggaACTcatatttgggtttggccacgggaaggcggtgagcagaggtagttccccagagtagggggagcgggggcgggggggtggtgcctg	0	0	1	0	Motif	ENST00000356100_intron	protein_coding
chr20	45812100	45812200	Old02	ID_1226	EYA2	104	+	10.9862	aagggctccttccatgatttcctccACTccccgtggctggctgggtcctccttcccaggctccttgcttgccagtccattccatttgcaaattgcagaag	0	0	1	0	Motif	ENST00000317304_intron	protein_coding
chr20	51107600	51107700	Old02	ID_1235	RP5-1022J11.2	1886	-	199.23	caacaACTcttacctttcttttcctttttgattatcttcctatggccctttcatgtatagtatgaggaagtagcctttgtccaccacgttcacgtgcaca	0	0	1	0	Motif	ENST00000416237_intron	lincRNA
chr20	61810400	61810500	Old02	ID_1245	RP5-963E22.4	28	-	2.95781	cccgaggaagggcaGACTtagcggtGACctcaGACcctgccccacctcctcccacgttgccgtggcaACTgtccagggcgcccgctgtgggggcgagggc	0	1	1	2	Motif	ENST00000423020_intron	lincRNA
chr20	62818000	62818100	Old02	ID_1249	MYT1	2965	+	313.211	ctgtgtgagctttgggGACccttgttcccaccacagagtgtccatggagcagcatGACTtctggaagggcgtctttatggaacacctccacgtttccgtg	0	1	0	1	Motif	ENST00000328439_intron	protein_coding
chr21	15502400	15502500	Old02	ID_1253	AP001347.6	73	+	7.71144	aaagttagtttttaaaaaattgctACTtttaGACACTcttcagagttctagagtcccagtccccatattctcccaaagtttagccataatgtttaagaga	0	0	2	1	Motif	ENST00000428809_intron	processed_transcript
chr21	15502400	15502500	Old02	ID_1254	LIPI	73	-	7.71144	tctcttaaacattatggctaaACTttgggagaatatggGGACTgGGACTctagaACTctgaagagtgtctaaaagtagcaattttttaaaaACTaACTtt	2	0	4	0	Motif	ENST00000344577_intron	protein_coding
chr21	36076600	36076700	Old02	ID_1260	CLIC6	31	+	3.27472	gaagcacattaaagtaataaaattaggcagcaagtcatcccagtcACTcccaccatgttcccgtaaccccctcatttacaacaGACTgaGACagaaagga	0	1	1	1	Motif	ENST00000349499_intron	protein_coding
chr21	36244700	36244800	Old02	ID_1262	RUNX1	32	-	3.38036	agttttttttaaagggaaaacagcagtgttctgtatgcatagaattgcaccatccccctggcgccACTGACcctgcctgctatcctgggtcagggatgtg	0	0	1	1	Motif	ENST00000300305_intron	protein_coding
chr21	36535000	36535100	Old02	ID_1263	RUNX1	111	-	11.7256	gaattaaattgaaccccaaacctaccctgcttgggaacACTaggttcccgtggGACACTctgaagagctttcaccaggctcacctctccccaACTctcag	0	0	3	1	Motif	ENST00000467692_intron	protein_coding
chr21	37171400	37171500	Old02	ID_1265	AF015720.3	39	-	4.11981	gtggaattcctggtcagagatgGACataccaaagaagatgggctgtcatttagtcatcatctcagtagtctggtcattcacctgtatgggcaaaaatatc	0	0	0	1	Motif	ENST00000412240_intron	processed_transcript
chr21	37259500	37259600	Old02	ID_1266	RUNX1	61	-	6.4438	tccacACTcccgtggagctgttaggccGACaccgccgtagaggaagtcatagaggaagttgttcttgaggttctccttgattggccggtgcgaggctgtc	0	0	1	1	Motif	ENST00000460207_intron	protein_coding
chr21	41000800	41000900	Old02	ID_1268	B3GALT5	107	+	11.3031	cttttccattcttatttttagagaaaatcaagtcttaagaggttaACTgtgcccagagtcttgtaACTaaaaagtggttGACTtgagattccacccagtt	0	1	2	0	Motif	ENST00000380620_intron	protein_coding
chr21	41083000	41083100	Old02	ID_1270	B3GALT5	27	+	2.85218	gagttggccaacataccacagaaccACTgcagtccacctgcagcattccgccacgttccagaagctcgcttgatgtgggcagagctcgtctgGGACTtgg	1	0	1	0	Motif	ENST00000343118_intron	protein_coding
chr21	42839600	42839700	Old02	ID_1273	TMPRSS2	618	-	65.2831	tgtgatggtattcacGGACTggatttatcGACaaatgagggtaACTatcctgtcctccttctGACTgtgttctccgattcctcgagccaaagccaGACat	1	1	1	2	Motif	ENST00000332149_intron	protein_coding
chr21	42851500	42851600	Old02	ID_1275	TMPRSS2	232	-	24.5076	aacagcaggggtgaattacacagcaaagcccccccatcacagtccaggaacctggtggaattgataACTggggccatgttaacatctgtaccttttatta	0	0	1	0	Motif	ENST00000332149_intron	protein_coding
chr21	43702800	43702900	Old02	ID_1276	ABCG1	317	+	33.4867	atGACaccaagttccccgtggctcagccACTctgagggccaaggtcatggGACGACctgggaaacggtgtgtcttcaggtgtgttctggaaacgccctgc	0	0	1	3	Motif	ENST00000340588_intron	protein_coding
chr21	45928900	45929000	Old02	ID_1282	TSPEAR	165	-	17.43	caccacccttcccgtggaaaGACTggcctgggGACcttcctgtggaaagaatggcctgggGACcttcctgtggaaagaatggcctggGGACTttcctggc	1	1	0	2	Motif	ENST00000323084_intron	protein_coding
chr21	46115900	46116000	Old02	ID_1286	TSPEAR	31	-	3.27472	gttcagaggggttgttctaggaggttgaaagatttctttatgggaagtgaattgtttttaattttgagaagaaGACattcggcagcctttgtggttgagg	0	0	0	1	Motif	ENST00000323084_intron	protein_coding
chr21	47836700	47836800	Old02	ID_1295	PCNT	327	+	34.543	agtgggccgagtctccgccggctGACGACcaccatgtgcagagGACggctgtggtaggtgcctgctctgctcccaggcctgctgttcccgtgggaatgtg	0	0	0	3	Motif	ENST00000359568_CDS	protein_coding
chr22	18284200	18284300	Old02	ID_1298	MICAL3	30	-	3.16908	ACTgcagctACTagctttttggatttagaattccagcaagttccagggggaaatgaaataaatagaaaaaggaaACTcaggaggccgggcgcggtggctc	0	0	3	0	Motif	ENST00000252134_intron	protein_coding
chr22	19069700	19069800	Old02	ID_1300	DGCR2	33	-	3.48599	tccaGACcagccagggcaacgtggtgaaatcctgtctctatgaaaaaaaaaaaaaaaaaaaaaaagaaataattagccagatgtggtggtacacACTtgt	0	0	1	1	Motif	ENST00000263196_intron	protein_coding
chr22	26560100	26560200	Old02	ID_1311	CTA-796E4.3	20	+	2.11272	tccaatatgtttgtccctctctttcagcctcctccacgttcccgatggtgcACTggttttctttcctgtctGACcaacaagcctctggagagtggccacc	0	0	1	1	Motif	ENST00000420391_intron	lincRNA
chr22	26711500	26711600	Old02	ID_1313	SEZ6L	6091	+	643.43	cagaGACTtacacagcttgaatagctgccccttgtGGACTtggggccaggccaatctaagaaagaattccacctccttcccatgtGACTttgggctgggc	1	2	0	0	Motif	ENST00000248933_intron	protein_coding
chr22	29710300	29710400	Old02	ID_1320	RASL10A	169	-	17.8525	gaaaGACcagcaggtgcttacgctacggtcataaacggttacagctGACaatctgggggcgtggtgGACcacgGGACTcgggccaagggctttggaatta	1	0	0	3	Motif	ENST00000216101_intron	protein_coding
chr22	29733000	29733100	Old02	ID_1322	AP1B1	269	-	28.4161	cgtggggtgtcagggccagcagggccacgggaacgtagaatcgcggcataacgtacagcatgtgcagttGACTtACTacctggattagctgcaccaaggc	0	1	1	0	Motif	ENST00000317368_intron	protein_coding
chr22	39146600	39146700	Old02	ID_1324	SUN2	170	-	17.9581	tcctccccaccccacgagtctatggcaacctaaggccaacatccttgcattcaggcccattccagcACTttcctgtggggctcacacatggtgggtgctc	0	0	1	0	Motif	ENST00000216064_intron	protein_coding
chr22	42427000	42427100	Old02	ID_1325	WBP2NL	10514	+	1110.66	agttacctgaaaagcgtagcaggttcgagtttcttaaaggtggaattccaccatgttctcctgtgcaaagggtacctgtttacctggtccaccaaACTgc	0	0	1	0	Motif	ENST00000329620_3UTR	protein_coding
chr22	45078300	45078400	Old02	ID_1329	PRR5	20	+	2.11272	cagctgcctgGACatagcctctggtgctgggctctggattccaccatgtccccgctggcctctctgtgcccataggtgaaatgaaGACcccctgcgcctc	0	0	0	2	Motif	ENST00000006251_intron	protein_coding
chr22	46372400	46372500	Old02	ID_1335	WNT7B	148	-	15.6341	gggcgtccccgtgggGACgtggGGACTggagggggccACTgcagctctctgggctccggggctggcccgtgtgtcaGACcctcgccccacgccagcagag	1	0	1	2	Motif	ENST00000339464_intron	protein_coding
chr3	11635500	11635600	Old02	ID_1347	VGLL4	1005	-	106.164	tctggcatgtgttaggtgctaaataattttatgttGACTtgaattgGACcctgtctctaggggaagtgctgtttgagcccacgttcccgttggagcaggc	0	1	0	1	Motif	ENST00000273038_intron	protein_coding
chr3	12203000	12203100	Old02	ID_1348	SYN2	38	+	4.01417	gatgggcacACTctGACagtttattcatttctcttctgatttcagctGACACTgcccacgttccctgtggtggtgaagattggccacgctcACTcaggca	0	0	3	2	Motif	ENST00000426379_intron	polymorphic_pseudogene
chr3	12662400	12662500	Old02	ID_1350	RAF1	26	-	2.74654	gaggaaaccctaccccccttACTtctgcatggtttctGACcatgaACTgaACTctgaACTctgaatgaACTgaACTctgaACTctgaatgaACTgaACTc	0	0	9	1	Motif	ENST00000251849_intron	protein_coding
chr3	12906600	12906700	Old02	ID_1351	CAND2	282	+	29.7894	ttgttctgaaACTcaACTttcttgttctcccttgcccctagttaccgtaaacagcctaccACTtcccgtgggctctaatcaataacacatctgttccctt	0	0	3	0	Motif	ENST00000454887_intron	protein_coding
chr3	15106600	15106700	Old02	ID_1357	MRPS25	641	-	67.7128	tgcccatgaagggccgcttccccatccgccgcaccctgcaatatctgagccaggggaacgtggtgttcaaGGACTccgtgaaggtcatGACagtgaatta	1	0	0	1	Motif	ENST00000253686_CDS	protein_coding
chr3	22394800	22395100	Old02	ID_1362	ZNF385D	82.5	-	8.71498	tgaataACTgcaacaaggaaggggggatagtgctacagtccgagGACataggattgatctccacattctattgttgtgatggcagggtctggcacatagcaagcaattatatcagGACatcgtgaattcaaattgggcacatctcctgtACTtggagggctaccaaatatacagaGACTgcaacaataaatcagggagaagtgattgtattttgcatgaaattttctgaaccACTGACctggatGACaacctgatgctgcttgggcatggtcatggtccaggaGACatggtggaattcaa	0	1	3	5	Motif	ENST00000466511_intron	protein_coding
chr3	25666900	25667000	Old02	ID_1365	TOP2B	25	-	2.6409	ACTGACaaatttgtgttgggccacatgcagcccacgggccacgggttgGACaagcttggcctagagcaagaagaatggtaagggagcagagtgatttgct	0	0	1	2	Motif	ENST00000264331_intron	protein_coding
chr3	27168500	27168600	Old02	ID_1367	NEK10	72	-	7.6058	gggtacgtggaattcattgaattgttatctttACTtttgtaaatgtttgaagttttttataataaaaatatttatgggttttttgtttgtttgtttgttt	0	0	1	0	Motif	ENST00000295720_intron	protein_coding
chr3	32455700	32455800	Old02	ID_1369	CMTM7	45	+	4.75363	ccagggaattccaccaccccagGACcaaatGACcaagctacattttcttggttcagttttcattctccacgttccACTGACgttgaaaatttgcaccttc	0	0	1	3	Motif	ENST00000334983_intron	protein_coding
chr3	42789800	42789900	Old02	ID_1374	CCDC13	117	-	12.3594	cctGACaaccaacgttcctgtggccacaatgcccagcattaacagcagcttaaattggaagagtcagccagggcaggggaagGACaagtattctttctca	0	0	0	2	Motif	ENST00000310232_intron	protein_coding
chr3	43540000	43540100	Old02	ID_1376	ANO10	485	-	51.2335	tgtgctaagctttGGACTtgggatcttttaggcaggctttgaaagccacgggaggtggtgtttattccctACTcttccctccatatgccatcccatcaga	1	0	1	0	Motif	ENST00000292246_intron	protein_coding
chr3	53261000	53261100	Old02	ID_1390	TKT	156	-	16.4792	GACcagatgccccagtgcaaggggttggcaagcatgagctcagccatgggaacgaggtggcaagtggttctccctggGACaggGACaggcccgcaggctg	0	0	0	3	Motif	ENST00000296289_intron	protein_coding
chr3	55597600	55597700	Old02	ID_1391	ERC2	2761	-	291.661	ggctgggggaaagatagaaatttctccacgttccgtggccctttctgctttggattctgaagggatcctctgtcACTgtctctgtctctctctctcagtg	0	0	1	0	Motif	ENST00000288221_intron	protein_coding
chr3	57742000	57742100	Old02	ID_1393	SLMAP	54	+	5.70435	tgcgcgttcccgtggcggtgcaccgggtaggtttcagtcagagtcACTatggcggccggcgctggcaaggtaagctgaggcggtggtggcggctagggag	0	0	1	0	Motif	ENST00000295951_intron	protein_coding
chr3	70266700	70266800	Old02	ID_1401	AC134025.1	32	-	3.38036	cagaaaggtggtggatatgaaaacaccttctacctcttacagtgaaaaACTgttttttcagctctaggaaaaattgGACACTtaaatcaaagttcctttt	0	0	2	1	Motif	ENST00000410683_intron	miRNA
chr3	76048100	76048200	Old02	ID_1405	ROBO2	27	+	2.85218	tttctccgcccttttACTaaaccttagtcgtgattgttaatatgtcctcaagtatcatatatgcaccacgttccttggaggtggtagagtgtagtgaata	0	0	1	0	Motif	ENST00000332191_intron	protein_coding
chr3	98617500	98617600	Old02	ID_1411	DCBLD2	108	-	11.4087	gaattccttttaagccagtcttcccagtctaacagatgttctttagggtctACTgatattccctcacataacctgaaaagaagtctgtttaaaacacctt	0	0	1	0	Motif	ENST00000326840_intron	protein_coding
chr3	119715500	119715600	Old02	ID_1418	GSK3B	206	-	21.761	ttttaagaaggttctaaagaaagaatatgtcaaatACTttgattaaagattgaaaatatgtccctatgtaaatgaACTgtagaACTctgaaaacaaacat	0	0	3	0	Motif	ENST00000264235_intron	protein_coding
chr3	131485100	131485200	Old02	ID_1432	CPNE4	280	-	29.5781	ccaccacggggataattataaagaagtaataaacaaaagctaacACTtcttgagtACTtgtaaaacACTttgcttaatcttcaaaacaaccctacaaACT	0	0	4	0	Motif	ENST00000429747_intron	protein_coding
chr3	134475900	134476000	Old02	ID_1436	EPHB1	812	+	85.7765	acaGACcaccatgttcccatggagatatcaagcaagcagatgctttcctttttcatcttttgcatgaagGACcagctgcttacccacagccACTgatgat	0	0	1	2	Motif	ENST00000460895_intron	protein_coding
chr3	137728600	137728700	Old02	ID_1439	CLDN18	114	+	12.0425	gaaaatgtgaaaagtctggtttaaGACagagcacggtgggtgcttcccaggggccatcttaagcgaggtcagccaaagtggtctgcagtcacgttccccg	0	0	0	1	Motif	ENST00000183605_intron	protein_coding
chr3	140672800	140672900	Old02	ID_1441	SLC25A36	178	+	18.8032	GACACTatctcaaaagaaaaaaagaaaagggatattgaacagtttttgttattccaagaattcccccacaccccttgaagtcACTttcttccctctcctc	0	0	2	1	Motif	ENST00000324194_intron	protein_coding
chr3	149039900	149040000	Old02	ID_1446	TM4SF18	426	-	45.001	cccACTtcccaggattcaatgaggctttttgaaaaGACTctagaattccatcACTttccccccatttctattgccctcatctttattcaagctctaatat	0	1	2	0	Motif	ENST00000296059_intron	protein_coding
chr3	174945600	174945700	Old02	ID_1453	NAALADL2	81	+	8.55653	taattgtagaACTatgaACTcatatgatctcctgaaatcattttcttaaacaagagaagcatgtacattaaACTtgataaatttaaaataaaattttaaa	0	0	3	0	Motif	ENST00000454872_intron	protein_coding
chr3	177272800	177272900	Old02	ID_1455	LINC00578	39	+	4.11981	gagggcaaggagctggtgggtggggagtgggaagtctcagagttaagcgctACTgctgccagaattccacacccagtggctggttagtGACTcaatgttg	0	1	1	0	Motif	ENST00000439009_intron	lincRNA
chr3	188080500	188080600	Old02	ID_1458	LPP	149	+	15.7398	ttgtggccgagtagagataaggtcACTgcggaagaaaataaatcgctaaaatctgttagaatacgtcagcttccaggtttgtctgaggatgcagtggaaa	0	0	1	0	Motif	ENST00000312675_intron	protein_coding
chr3	188915200	188915300	Old02	ID_1460	TPRG1	963	+	101.728	ggttggggttggggaACTggtGACTtagtcttatttattctACTccccagaattccaccACTtttctgtcccttttctgtcccacagtcttcagggtcag	0	1	3	0	Motif	ENST00000345063_intron	protein_coding
chr3	189745100	189745200	Old02	ID_1464	LEPREL1	423	-	44.6841	taagaatgggttACTgtattttccacagtggtggaattcgctggctgtgaaaccctgttcttgcccttgtggatagaacacagagataaaatgccacaag	0	0	1	0	Motif	ENST00000319332_intron	protein_coding
chr3	194078000	194078100	Old02	ID_1467	LRRC15	43	-	4.54235	cccgctccacaaGACacctgtgctttggaaatccaccaccaatcccgatcggctcttattagctccccgctccacaaGACacctgtgatctggaaatcta	0	0	0	2	Motif	ENST00000347624_3UTR	protein_coding
chr3	195602700	195602800	Old02	ID_1471	TNK2	944	-	99.7205	cccgGACgggaacgtggtgctgagatttccagagctggggcagccttaggcagttctcagcaccggcctctgttttccatcttgtctaccccagagatgt	0	0	0	1	Motif	ENST00000316664_intron	protein_coding
chr4	872500	872600	Old02	ID_1475	GAK	22	-	2.32399	aggcaGACTctggggggtttatgctccacagaggcaccacgggaacgccagccacgggaaagccagagctgtgctaccaaggtcagagaaaacagattcc	0	1	0	0	Motif	ENST00000314167_intron	protein_coding
chr4	1312500	1312600	Old02	ID_1477	MAEA	35	+	3.69726	aatgtaaaccccggctgcgctggtcaGACctGGACTtcctgtagggggcgccatggaattcccacgtggGACcccagtttcctacctgtgcaccaaaatt	1	0	0	2	Motif	ENST00000264750_intron	protein_coding
chr4	1977800	1977900	Old02	ID_1482	WHSC1	773	+	81.6567	gtcACTgccgcccacctgtgcccacgttcctgtggaatttcctaatgaggaGACcctgggtggcgggcgggagctgttctgcctgtggtggcctcctttg	0	0	1	1	Motif	ENST00000312087_intron	protein_coding
chr4	2272800	2272900	Old02	ID_1487	ZFYVE28	24	-	2.53527	tcccgggccctgttctGACTccaggcatttGACcacgggaacctggatggtgcccatgtccagtcccggctgctgcagagccagccacagagagggGACa	0	1	0	2	Motif	ENST00000290974_intron	protein_coding
chr4	3252800	3252900	Old02	ID_1489	MSANTD1	93	+	9.82416	ggctggcttgcGACgtgagggctgaggtgtgagcctgggtatcttcagaggttcggtgGACacaggcagctgcccgcggccccACTgttcccgtggcctc	0	0	1	2	Motif	ENST00000438480_intron	protein_coding
chr4	5529300	5529400	Old02	ID_1494	C4orf6	24	+	2.53527	tcctcttgagtttgatttGACaagatgccttcccacccaggtaaccccgtgggaacgtgccagtacctcaccgcacGACctcACTgagtcctcacaacaa	0	0	1	2	Motif	ENST00000195455_3UTR	protein_coding
chr4	6163700	6163800	Old02	ID_1496	JAKMIP1	50	-	5.28181	atggctggcctgtgcaatccacccctttccttcctgctcggctccatcaaggaggcaccatgtacccgtggtgtgaggcaGACaccgtggggaACTttga	0	0	1	1	Motif	ENST00000282924_intron	protein_coding
chr4	10102800	10102900	Old02	ID_1506	WDR1	34	-	3.59163	gtgttgaaccttgggaagggctgcgcacctgggagcctccggcACTctgggagcccacattcccacggggcagtcctcagtgcacaggtcatttcggggg	0	0	1	0	Motif	ENST00000264785_intron	protein_coding
chr4	19303300	19303400	Old02	ID_1516	RP11-3J1.1	26	-	2.74654	ctggaatttattgtgtcaatatgaACTctgaggctacacaggaatgtggcagaattccgcaacACTttcaaagctgatttgaatgtagaacctgagaaaa	0	0	2	0	Motif	ENST00000505347_intron	lincRNA
chr4	39771900	39772000	Old02	ID_1521	UBE2K	31	+	3.27472	tgccgcagatgccgcacgagtgtGACTtGACaccacgatgcacgttcctgtggtggttgaggttgttgctgtggttgaACTccttgccacagcgagggca	0	1	1	1	Motif	ENST00000261427_intron	protein_coding
chr4	54134400	54134500	Old02	ID_1528	U6	30	-	3.16908	GACaccatccttatcttgctcaggttgtgatcccctgccctggatcctcACTtccaccaccttccacgtggatgccctttccatccccttgggttccaac	0	0	1	1	Motif	ENST00000384655_intron	snRNA
chr4	68809900	68810000	Old02	ID_1531	TMPRSS11A	4781	-	505.046	ttctaACTcagctaccttatttaaaggtaagagaattgaggccaagatatcctagcccatttcttccccaattccaccacgtttcccctgtagaaaagcc	0	0	1	0	Motif	ENST00000334830_intron	protein_coding
chr4	82394300	82394400	Old02	ID_1536	RASGEF1B	314	-	33.1697	caaccacaacagcagggcagggccacccagcctctgtgtttcACTctgcatggctggcccaccaagttcccttggccttatggcttctcatttaaACTgc	0	0	2	0	Motif	ENST00000264400_intron	protein_coding
chr4	90004900	90005000	Old02	ID_1538	FAM13A	1805	-	190.673	aataataataataaacctgtctttgtccattACTGACTgtagaagtctgaACTtctctaagtctcagtctctcatttggcacatttgaataataatacat	0	1	2	0	Motif	ENST00000264344_intron	protein_coding
chr4	101467400	101467500	Old02	ID_1539	EMCN	20	-	2.11272	attcttggctcttttgtatGACTtgaACTtgcttttgaacacctgctctctgaACTctgaACTcagctcttcaacaccaagtacatcccttGACatagaa	0	1	3	1	Motif	ENST00000296420_intron	protein_coding
chr4	107924400	107924500	Old02	ID_1542	DKK2	30	-	3.16908	cttggtggaggtttgtagtggtcctgatgtgcagatcggtcatctGACctgggtaaaagagtgaaaGACggaatcttctagtagttggtttcctgcaagt	0	0	0	2	Motif	ENST00000285311_intron	protein_coding
chr4	112907400	112907500	Old02	ID_1544	RP11-477G18.1	23	-	2.42963	tcaccaccaccttcctttggagtgagcgtggcagcaccatttctcgttgtggaACTGACagaatcctaagagataaccagctgcaacagccACTtcccat	0	0	2	1	Motif	ENST00000497190_unkown	pseudogene
chr4	122834000	122834100	Old02	ID_1550	TRPC3	451	-	47.6419	agaacatACTtgataaatctaccaaatgtacctaattcttGGACTgtgggggcccttggGACaggaggaatggtttttcattttcacgggaacgtggGAC	1	0	1	2	Motif	ENST00000264811_intron	protein_coding
chr4	139928500	139928600	Old02	ID_1554	RP11-371F15.3	24	-	2.53527	ggcattcacctgtaatcccagctACTcaaggaggctgaggcaggagaatcacatgaACTcaggaggtggaggctgcagtgagccgagattgtgccACTgc	0	0	3	0	Motif	ENST00000511951_intron	antisense
chr4	144550100	144550200	Old02	ID_1557	FREM3	37	-	3.90854	ccacgggaatctggtggttggctcccagcttcctttctgtggaaaccctgttgcctccttaACTggccctACTgGACagatGACccacctctagtccata	0	0	2	2	Motif	ENST00000329798_intron	protein_coding
chr4	144550100	144550200	Old02	ID_1558	GUSBP5	37	+	3.90854	tatGGACTagaggtgggtcatctgtccagtagggccagttaaggaggcaacagggtttccacagaaaggaagctgggagccaaccaccagattcccgtgg	1	0	0	0	Motif	ENST00000396724_intron	pseudogene
chr4	144699000	144699100	Old02	ID_1559	RP13-578N3.3	56	+	5.91562	gccacaagaggcctctgaggaggaaagcctcctaatttccatcacgttcccatgctcagagggaGACccgctctcttatgggtaaacaccgtattcaagg	0	0	0	1	Motif	ENST00000499587_intron	antisense
chr4	154204900	154205000	Old02	ID_1565	TRIM2	1053	+	111.235	gcctcagcctcccaagtagctgGGACTacaggtgcatgccaccacgccccgtgaattttttgtatttttagtagaGACggggtttcatcatcttggccag	1	0	0	1	Motif	ENST00000338700_intron	protein_coding
chr4	158159400	158159500	Old02	ID_1569	GRIA2	81	+	8.55653	catgtcataaACTgtgtatttttggccaaccgtcagggaaatttataaatctttaaccACTttattttgtagaACTatgaACTtaatgtgggcttattga	0	0	4	0	Motif	ENST00000264426_intron	protein_coding
chr4	166414300	166414400	Old02	ID_1573	CPE	39	+	4.11981	tggttatttttGACcttcacagatacaccgaggagttaaaggatttgtccgaGACcttcaaggtaacccaattgcgaatgccaccatctccgtggaagga	0	0	0	2	Motif	ENST00000402744_CDS	protein_coding
chr4	169302100	169302200	Old02	ID_1579	DDX60L	44	-	4.64799	tacatcttgaacACTttgctACTtagaaatttatttctgccacataccctaaatcatctctttcaagttcaaagttctacagttccctagagcaggagca	0	0	2	0	Motif	ENST00000260184_intron	protein_coding
chr4	172734900	172735000	Old02	ID_1580	GALNTL6	3727	+	393.706	ggaaggGACgtcgcggcgccaccACTtcctggctGGACTccgctGACatctgtagcctcctttccaccaggttcccggggctcccagccgctgcctgcag	1	0	1	2	Motif	ENST00000504379_5UTR	protein_coding
chr4	173466300	173466400	Old02	ID_1582	GALNTL6	26	+	2.74654	agaaataagtatttaatgGACaacacaGACattACTaaatgtataatggggtgggggggtaACTaaggccccagaggtaatatgatatggctacagcagt	0	0	2	2	Motif	ENST00000457021_intron	protein_coding
chr4	173928000	173928100	Old02	ID_1584	GALNTL6	30	+	3.16908	aaatgtccaccACTttccttggattctcagagaaatctgtaggcaaaaccaggttaagaACTgttcccctgtACTctgcattatttcacattaccttgtc	0	0	3	0	Motif	ENST00000506823_intron	protein_coding
chr4	174221700	174221800	Old02	ID_1586	GALNT7	25	+	2.6409	acatgaatgaaggccttaaGACagaaaggaggctggcacgttcccggtgggagcagagccgtgaaGGACTcaacgggaagagagtccatggtgagcccag	1	0	0	1	Motif	ENST00000265000_intron	protein_coding
chr4	185377600	185377700	Old02	ID_1599	IRF2	111	-	11.7256	gaggtgcgagGACacatggctGACTctgaACTcgcagcttcagggaaaccttccagcagtttctccaccgcggctctcacgttccccgtggcgcagcttc	0	1	1	1	Motif	ENST00000393593_intron	protein_coding
chr4	187549400	187549500	Old02	ID_1600	FAT1	390	-	41.1981	cctgtaaaacgcaACTttgcaaggattgtggtcaatgtcagcGACacgaatGACcacgccccgtggttcaccgcttcctcctacaaagggcgggtttatg	0	0	1	2	Motif	ENST00000441802_CDS	protein_coding
chr5	1800100	1800200	Old02	ID_1606	MRPL36	499	-	52.7124	ttgtaatttctttttcgttgcggatatccattttcgttcctggtttttgcattttttttcccgagagcgctccaaacagcacGACgatcccggtggcccg	0	0	0	1	Motif	ENST00000382647_intron	protein_coding
chr5	12798400	12798500	Old02	ID_1615	CT49	763	+	80.6004	agagcagaagggaagccaaaagctgtgtttcctacacccagaattcccccatttcccttgtcACTtccattccatctccttctcttaaGACccttctata	0	0	1	1	Motif	ENST00000505196_intron	processed_transcript
chr5	17145700	17145800	Old02	ID_1620	Y_RNA	34	-	3.59163	acgtggtggaatcccctctcGACTaaaaatacaaaaattagctgggcatggtggcaggcgcctgtaatcccagctACTcagaggctgaGACaggagaatc	0	1	1	1	Motif	ENST00000384087_unkown	misc_RNA
chr5	31425600	31425700	Old02	ID_1625	DROSHA	757	-	79.9665	ctggaaatagtggaattctccagtggaaatggtaatgaataggtcaggcaagggcccgaagtttgataaatgtccACTtagggtgaaaggaggaagaaaa	0	0	1	0	Motif	ENST00000344624_intron	protein_coding
chr5	33794000	33794100	Old02	ID_1630	ADAMTS12	44	-	4.64799	ggggaggaggaattctctagctgaACTttgtaacaatttgaaagcggcgagaagcctcctGACcagaACTtgcgggagagtgcaaatcgggcatgcaGAC	0	0	2	2	Motif	ENST00000352040_intron	protein_coding
chr5	39046700	39046800	Old02	ID_1632	RICTOR	20	-	2.11272	atgaaaaggattgaGACagtgtagttgcagaaaccacgggaaatatggtggatttggttagcatgggtcagtagtgtgatggaaaagtcaaaaagttttg	0	0	0	1	Motif	ENST00000296782_intron	protein_coding
chr5	68313600	68313700	Old02	ID_1643	RN7SKP251	92	-	9.71852	gttccaagagcagcatcccaagagaacgtggtagaaACTgtgaaccttttatgaACTagtcttagaagtacatagtgtcACTtgcattagagtcataagc	0	0	3	0	Motif	ENST00000410830_unkown	misc_RNA
chr5	74957300	74957400	Old02	ID_1648	ANKDD1B	45	+	4.75363	gaaaacacaacacagaatgttatcACTtgtgtggaattccaccACTttcaccagttgtgcctggttaatttggtttaacatttagccttagtatttttta	0	0	2	0	Motif	ENST00000504514_intron	protein_coding
chr5	78195900	78196000	Old02	ID_1651	ARSB	30	-	3.16908	ggcaggaacccctagccagtcttcccacACTgctGACTaggggttcctgcctaggagcctgtagaacatacctgggataatccctttggtGACTccccca	0	2	1	0	Motif	ENST00000264914_intron	protein_coding
chr5	81022200	81022300	Old02	ID_1652	SSBP2	81	-	8.55653	tctggccctgggcttgaattccacccctttcACTtgccggtttgtgagcttggaatattatttcACTtACTgtACTgttgtttctcctctgaaatggaaa	0	0	4	0	Motif	ENST00000320672_intron	protein_coding
chr5	82959800	82959900	Old02	ID_1656	HAPLN1	36	-	3.8029	ccacagtACTttataagtggtccagagttcagagttcaGACTttattccaaaatcatttgaaaatgtttaaaaggtttgtttgagcaaagggtGACataa	0	1	1	1	Motif	ENST00000274341_intron	protein_coding
chr5	89530500	89530600	Old02	ID_1658	RP11-61G23.1	30	-	3.16908	gagattatggtggagctggtggtgtgggaaggcACTGACagtACTttggaagattcatctccacagaaacgtggtcggttattgatcaatgttaaataaa	0	0	2	1	Motif	ENST00000505712_intron	processed_transcript
chr5	113734000	113734100	Old02	ID_1663	KCNN2	46	+	4.85926	ggttttgtcaattttgttgaaggttgtagatgtgtcgcattatgtctgcACTctgtagaACTctgtatttctgctccattgaACTatgtgtctgtttttg	0	0	3	0	Motif	ENST00000264773_intron	protein_coding
chr5	128882100	128882200	Old02	ID_1671	CTC-575N7.1	322	-	34.0148	catttgctttctgcttACTtttttaacACTctttccgtctttataattctacagtcccacgaagatgggtcaaggtACTgattttgtttttatttatctt	0	0	3	0	Motif	ENST00000503616_intron	antisense
chr5	131312300	131312400	Old02	ID_1673	ACSL6	778277	-	82214.2	gcgatgctcacccatgggaacgtggtggctgatttctcaggctttctgaaagtGACagaggtgaataaagtagcattACTgttgcaggtgtctcttgagg	0	0	1	1	Motif	ENST00000296869_intron	protein_coding
chr5	135210300	135210400	Old02	ID_1674	SLC25A48	36	+	3.8029	ttctgctctcccacctgagccctGACcccaGACctctggtcgtggctgaggaggcagcctccaacacgtttccctgggctgtgtctcctctgttcttcct	0	0	0	2	Motif	ENST00000412661_intron	protein_coding
chr5	138321500	138321600	Old02	ID_1678	SIL1	64	-	6.76071	gattgcagggtttgccttcatcagcgggctctACTtcACTggccagtcgctgagggaggaagtccacgttcccgcccacagctctgccaccACTtatctc	0	0	3	0	Motif	ENST00000265195_intron	protein_coding
chr5	140718200	140718300	Old02	ID_1679	PCDHGA12	22	+	2.32399	ccttgaaagtcaacaaaggcaaacaaacaagaagtaACTtaggttttcctgagcaggtgcagaaattatttaggcctctgagcgtcgctgttGACcacct	0	0	1	1	Motif	ENST00000252085_intron	protein_coding
chr5	140719100	140719200	Old02	ID_1681	PCDHGA2	2392	+	252.682	ggaacaagtacccagaACTggtgctggagcgctctctgGACcgcgaggaagaggctgttcaccacctcgttctcgtggcttctgatgggggtGACccagt	0	0	1	2	Motif	ENST00000394576_CDS	protein_coding
chr5	140739400	140739500	Old02	ID_1683	PCDHGA12	22	+	2.32399	acaaatgaaGACTttataaattaaaaaagaaaagaaaagaaaaaagttcttagcaaatattGACaagccattagtgcagtttcctgagaaaacctctgag	0	1	0	1	Motif	ENST00000252085_intron	protein_coding
chr5	143589800	143589900	Old02	ID_1685	CKS1BP5	81	+	8.55653	tcagtgtgtgttttgttagtgtagaACTatgaacaatgaaaaagtcaacaggtatttgtatgtgcttaagaggcaggtaagaaatgtgtttgtctacatc	0	0	1	0	Motif	ENST00000434172_intron	pseudogene
chr5	150484800	150484900	Old02	ID_1688	ANXA6	20	-	2.11272	accacgttccccgcatctctctgctcttcctaccagttcaaagtgtcaagaacaagcctctcttctttgccGACaaACTttacaaatccatgaaggtaag	0	0	1	1	Motif	ENST00000354546_intron	protein_coding
chr5	152310300	152310400	Old02	ID_1689	AC091969.1	34	-	3.59163	ccttggtgccagattGACTtcgtgggtcaaatatgaattctaccacattccagctgcctgcttgcctgcccacctttcttccacaaatatttattgagtg	0	1	0	0	Motif	ENST00000503048_intron	lincRNA
chr5	169376000	169376100	Old02	ID_1696	FAM196B	43	-	4.54235	cttttatccacatgctctgcttttcctttaataatcatccttcatatcagggaacgtggtgattctaaggttgggagGACatgcagaggcttctattgca	0	0	0	1	Motif	ENST00000377365_intron	protein_coding
chr5	170066600	170066700	Old02	ID_1697	KCNIP1	581	+	61.3746	gtaatacaggtgaatatccatacccagcaACTgctgGACcacctgtggtttcaaggataatttccctcccacgtccccgtggcccttggaaccttcctct	0	0	1	1	Motif	ENST00000328939_intron	protein_coding
chr5	170066600	170066700	Old02	ID_1698	CTC-265N9.1	581	-	61.3746	agaggaaggttccaagggccacgggGACgtgggagggaaattatccttgaaaccacaggtggtccagcagttgctgggtatggatattcacctgtattac	0	0	0	1	Motif	ENST00000523591_intron	antisense
chr5	176964900	176965000	Old02	ID_1709	FAM193B	524	-	55.3533	gggaACTcgggaGACTgggatcctagctcgttcctgtcggcacataagctctcgggcctctggaattccccacattccagtggggccatgccaggcagct	0	1	1	0	Motif	ENST00000329540_3UTR	protein_coding
chr5	178609700	178609800	Old02	ID_1712	ADAMTS2	240	-	25.3527	gagccacggtGACcagccacgctcccgtgggtctgatgagttgtcccttgcctataggaaagagaggtgggagttgtggggagcccatttacaatcagat	0	0	0	1	Motif	ENST00000251582_intron	protein_coding
chr5	180046700	180046800	Old02	ID_1718	FLT4	24	-	2.53527	ctcacctgcaACTggccccctgccccGACagggagagtgctcggctacggcgccttcgggaaggtggtggaagcctccgctttcggcatccacaagggca	0	0	1	1	Motif	ENST00000261937_CDS	protein_coding
chr6	5456200	5456300	Old02	ID_1725	RP1-232P20.1	92	-	9.71852	atttttgtaattttggagaGACagggtttcaccacgtttccctggctggtcttgtACTcctgggctcaagcaatttgcttGACTtggcctctcaaagtgc	0	1	1	1	Motif	ENST00000602284_intron	antisense
chr6	13198300	13198400	Old02	ID_1729	PHACTR1	80	+	8.45089	gagttccaccttttcccgttgccctgaaGACatgatgaaaagataaacaaacgtttattgggtatctACTatgcACTaggcttagttcattctagcaggt	0	0	2	1	Motif	ENST00000332995_intron	protein_coding
chr6	16328200	16328300	Old02	ID_1736	ATXN1	127	-	13.4158	tgtccacagggctGGACTACTccccgcccagcgctcccaggtctgtccccgtggccaccacgctgcctgccgcgtacgccaccccgcagccaggGACccc	1	0	1	1	Motif	ENST00000244769_CDS	protein_coding
chr6	16697200	16697300	Old02	ID_1738	ATXN1	592	-	62.5366	ccACTgtaacgtggtggtgttggtgctACTcattgtGACagtgtggtgtcccaaagagtgagcaagcctcgccaacgcttccttaaaACTcttACTgatg	0	0	4	1	Motif	ENST00000244769_intron	protein_coding
chr6	20689500	20689600	Old02	ID_1746	CDKAL1	32	+	3.38036	gagtcatcctggagtttttaACTttACTctaaaagttgtccacACTgagcctccagcaatacataaattacagtttagattttcctaccctaacACTcgt	0	0	4	0	Motif	ENST00000274695_intron	protein_coding
chr6	25469900	25470000	Old02	ID_1752	LRRC16A	97	+	10.2467	ttaccctcctgagtagctgGGACTgcaggcgtgcgcagtctggGACcccaccccACTACTttttgtatattttgtaGACatggaatttcaccatgttccc	1	0	2	2	Motif	ENST00000329474_intron	protein_coding
chr6	26444800	26444900	Old02	ID_1756	BTN3A3	68	+	7.18326	attagaaatcatctctttagtGACTggtacacagtcattttggtttagtcatgtaacaGACggcttctgttgtgtctccaagtgcacgttaccgtgggtc	0	1	0	1	Motif	ENST00000244519_intron	protein_coding
chr6	31868700	31868800	Old02	ID_1758	ZBTB12	37	-	3.90854	ttcgctgttaggGACatcgtcaACTaccttacagccgcctcctacctgcagatggagcacgtggtggagaaatgccggaatgccctcagccagttcattg	0	0	1	1	Motif	ENST00000375527_CDS	protein_coding
chr6	38277100	38277200	Old02	ID_1768	BTBD9	69	-	7.28889	aataaaccaccACTttttcgtggtttttttgtttgtttgtttgtttgtttatttgggagatggaatctcACTccgtcaccaaggccagagtgcaatggta	0	0	2	0	Motif	ENST00000314100_intron	protein_coding
chr6	39180300	39180400	Old02	ID_1769	KCNK5	34	-	3.59163	gGACccACTgtgctctcagctccacccggtcccgtgggggcccaaGACTtgccctgtccttcagatgaacgaaaaacacaagcacaggcaaGACTtgaaa	0	2	1	1	Motif	ENST00000359534_intron	protein_coding
chr6	45904300	45904400	Old02	ID_1775	CLIC5	29	-	3.06345	aGACaccagctttgcctcttgtccttgtaacatggcacaggttACTtcaACTctgtaatgcctcagtttcctcatctgtgaaatgggggtaataACTgtg	0	0	3	1	Motif	ENST00000185206_intron	protein_coding
chr6	52237900	52238000	Old02	ID_1781	PAQR8	87	+	9.19034	gattaacaaACTcccacgGACatGACTgttgatttctatgaattcaaccattttcccattgctgcaaattgggttcatttaggtacacaggGACagaata	0	1	1	2	Motif	ENST00000360726_intron	protein_coding
chr6	62578700	62578800	Old02	ID_1785	KHDRBS2	28	-	2.95781	cccagGACctttacatgctccagtccaaggatccccggaaaaggcGACTgcaACTcaggcaagcccggaggtccataataccccttggaagggggctgaa	0	1	1	1	Motif	ENST00000281156_intron	protein_coding
chr6	65618200	65618300	Old02	ID_1786	EYS	40	-	4.22544	cACTgctgtctgtgaatggtggaACTaaaggagcACTgtaaaatcccctctggggcttcagtgtcacaggcaccctcacctgggttccaccatgttcccg	0	0	3	0	Motif	ENST00000370616_intron	protein_coding
chr6	86352200	86352300	Old02	ID_1798	SYNCRIP	258	-	27.2541	cgctttgggaggaggcgcctccacggtcccgtggcccgcacgGACcgcgagcggcttcagagttggtgctgtcgtggcggtcgccgcggcgcgggagtgg	0	0	0	1	Motif	ENST00000355238_intron	protein_coding
chr6	90422300	90422400	Old02	ID_1803	MDN1	149	-	15.7398	gctctctttgctACTgaagattcacacctgtctacagtccgaagagatgGACagatcttagtatattgtctcaacaggatgagcatgaaaaccagcagct	0	0	1	1	Motif	ENST00000369393_CDS	protein_coding
chr6	101316200	101316300	Old02	ID_1808	ASCC3	246	-	25.9865	caagcagaggaaaccACTggaaagtggtgtaatttgaaatcagtgagcataaaacaaaattagggaaaaagatgaacaggtggtttcatctctttaaata	0	0	1	0	Motif	ENST00000324696_intron	protein_coding
chr6	139488300	139488400	Old02	ID_1817	RP1-225E12.2	26	-	2.74654	agttccatccaccagtgggaACTgttcgaacaccgggagcgcccggtggcacagggcacagtttaccacgtttctgtggctggcACTgagcgcggccaga	0	0	2	0	Motif	ENST00000415194_intron	antisense
chr6	144269200	144269300	Old02	ID_1818	PLAGL1	75	-	7.92271	aaaaggaaggtgtgagaagcaaagcccatggccacgttcccctgccagttatgtggcaaGACgttcctcaccctggagaagttcacgattcacaattatt	0	0	0	1	Motif	ENST00000354765_CDS	protein_coding
chr6	147668000	147668100	Old02	ID_1820	STXBP5	84	+	8.87343	cagcaggctttccaGGACTgtcatccttgagaaaatggagatacatgaggtgagccccacgtttctcccacctttctgctcagctttctgcGACagagca	1	0	0	1	Motif	ENST00000179882_intron	protein_coding
chr6	153043100	153043200	Old02	ID_1823	MYCT1	235	+	24.8245	agtctcaccttccagcGACaagcttccctggaacaagcaaattcctttccaagaaaatcaagtttcagagcttctACTttccatccctttctgcaatgtc	0	0	1	1	Motif	ENST00000367245_intron	protein_coding
chr6	155367200	155367300	Old02	ID_1825	TIAM2	62	+	6.54944	ttaACTccgagtttGACacccacACTcccgtggaaggaggcttcccacctcccgaggtttgggctgtggttttccctgtgtctttgctgttggtatgatt	0	0	2	1	Motif	ENST00000431620_intron	protein_coding
chr6	159107600	159107700	Old02	ID_1828	SYTL3	279	+	29.4725	taggtgGACaggcaggaattccaccacgctcctatttgtggccctaaaagagaaccaggtgcagtcattgaggagttgaattgaatttgtgctgcagcag	0	0	0	1	Motif	ENST00000297239_intron	protein_coding
chr6	161560200	161560300	Old02	ID_1831	AGPAT4	24	-	2.53527	tgagtgcgaggccctcgaataccaggcctggGACcccctccgcagcctgGACggtccagcctcccacctggggctggattccacacgttccctgttgggt	0	0	0	2	Motif	ENST00000320285_intron	protein_coding
chr6	166902200	166902300	Old02	ID_1837	RPS6KA2	138959	-	14679.1	ccaccacgggaacgtgcagggcgctgccccgcaagctacagtggagatgtggagggccaccctcctgctccggcccaatgccaaccaaggtcACTgaaaa	0	0	1	0	Motif	ENST00000265678_intron	protein_coding
chr7	899900	900000	Old02	ID_1848	SUN1	4275	+	451.594	tgcagctgcagatcctgcggaacgtcacccaccacgtttccgtGACcaagcagctcccaacctcagaagccgtggtgtctgctgtgagcgaggcgggggc	0	0	0	1	Motif	ENST00000389574_CDS	protein_coding
chr7	1080600	1080700	Old02	ID_1850	AC073957.15	35	+	3.69726	acagtgcctcccggggtcaacccgaagccagaggctcggcagtatgctggaGACccatcctgggcacctcccacgttccctgtgggaacagctgcttctg	0	0	0	1	Motif	ENST00000418941_intron	antisense
chr7	1080600	1080700	Old02	ID_1851	C7orf50	35	-	3.69726	cagaagcagctgttcccacagggaacgtgggaggtgcccaggatgggtctccagcatACTgccgagcctctggcttcgggttGACcccgggaggcACTgt	0	0	2	1	Motif	ENST00000357429_intron	protein_coding
chr7	2609700	2609800	Old02	ID_1852	IQCE	23	+	2.42963	gtcctgttcACTcagcaagtgtttttctccaaggcctggtcaacctgcttgtaggtttgcagctcccaccacgttccgaggcttttcatcgtcctggtca	0	0	1	0	Motif	ENST00000325979_intron	protein_coding
chr7	4109100	4109200	Old02	ID_1854	SDK1	32	+	3.38036	ggttgagtgagttgcccgtcctGACgcgagcggtcagtttggagctgagctgcgtctccgctccgtggtggcagcgttctcagctgcctgcgggagccat	0	0	0	1	Motif	ENST00000389531_intron	protein_coding
chr7	5428700	5428800	Old02	ID_1858	TNRC18	2593	-	273.914	cttttcggcaagaagGACccgcgcgcccggggcgaggaggcctcggggccacggggcgtggtgGACctGACccaggaggcgcgcgccgagggccgccagg	0	0	0	3	Motif	ENST00000399537_CDS	protein_coding
chr7	7241800	7241900	Old02	ID_1859	C1GALT1	66	+	6.97198	tgggcACTcagagttttttggctgtctcagggGACcagcagctgtaaACTgcttcctttgaaaggtctatggattctctcggctttcctggtacgttccc	0	0	2	1	Motif	ENST00000419721_intron	protein_coding
chr7	8153800	8153900	Old02	ID_1861	AC006042.6	161	+	17.0074	ctctctGACaatagttagggaattccaACTcccgtggctggttggccagttaacatttccaaaccagggcctgaagctccgagaataacaagctcttgtg	0	0	1	1	Motif	ENST00000449931_intron	antisense
chr7	8153800	8153900	Old02	ID_1862	ICA1	161	-	17.0074	cacaagagcttgttattctcggagcttcaggccctggtttggaaatgttaACTggccaaccagccacgggagttggaattccctaACTattgtcagagag	0	0	2	0	Motif	ENST00000265577_intron	protein_coding
chr7	14779500	14779600	Old02	ID_1867	DGKB	33	-	3.48599	gcaGACacacggccatgtgccccagcacggcgggaacgtgggggagggcagggagccaccACTtccgcatctatcctatgtggcagcagttggggttggg	0	0	1	1	Motif	ENST00000258767_intron	protein_coding
chr7	18394300	18394400	Old02	ID_1869	AC091697.1	76	+	8.02835	atttgttttattttagttatccaggcccagatttcctccACTttccctttgccttgatcccaaaacctGACctctgtgaaaaaggcaattcatcaattgg	0	0	1	1	Motif	ENST00000411098_intron	miRNA
chr7	18457600	18457700	Old02	ID_1871	AC091697.1	22	+	2.32399	ggatgtccaccacgctcccccGGACTctccctccctatgccatcatatagaaatgctctcttggcaacaACTttgcacaatcatagagctcaccaccttt	1	0	1	0	Motif	ENST00000411098_intron	miRNA
chr7	27875300	27875400	Old02	ID_1876	JAZF1	27	-	2.85218	aataaACTttggtggatcttttcagagctcctctggtcttgtaaagagGACgttcccgcggcctgtaACTgaatggctggatggaggaaatgtcttaata	0	0	2	1	Motif	ENST00000283928_intron	protein_coding
chr7	29974400	29974500	Old02	ID_1879	SCRN1	795	-	83.9807	ctggtcACTaggtGACTattgctcctctacccccagcccctctgtgaaacaagcccaccaccctcccgtggcacccgtcagcctttatctgtgagcctca	0	1	1	0	Motif	ENST00000242059_intron	protein_coding
chr7	39044900	39045000	Old02	ID_1883	POU6F2-AS2	897	-	94.7556	tggcaggaagcagttgtcggctgcattcgtgaaaaataacaACTgtaGACACTgaGACacatgccacaatgttcccgtggaaatcaaACTctgagaaatt	0	0	3	2	Motif	ENST00000420243_intron	antisense
chr7	47607800	47607900	Old02	ID_1887	TNS3	53	-	5.59871	cagctgcatctcgaaggtgaaggaaGACgatcccgtggcctgctcaGGACTatgtgcctgctgctgtggcctggctcgcctctccctaccctctcctgca	1	0	0	1	Motif	ENST00000311160_intron	protein_coding
chr7	48065300	48065400	Old02	ID_1889	SUN3	29	-	3.06345	gaatGACTcatatttgtaaataaatgccacggaaagtgctggaggtGACctgcacattctcaaagctttttcgtttgttttttatttctgattgtaagag	0	1	0	1	Motif	ENST00000297325_intron	protein_coding
chr7	67566500	67566600	Old02	ID_1899	RP5-945F2.2	41	+	4.33108	aagaattcaaccacatcgtgggaaagtgatccacccatttgaaaagattctgttcaataatgtatctatttagtctctcACTataaattctgtgctgggc	0	0	1	0	Motif	ENST00000424888_intron	lincRNA
chr7	70061700	70061800	Old02	ID_1901	AUTS2	25	+	2.6409	agccaaccctggggcacaccagcctttaaaacccccgagcctggaGACgcatggagctagagaagagGACccaACTcctGACcacgtaaGGACTctgatt	1	0	1	3	Motif	ENST00000342771_intron	protein_coding
chr7	72859400	72859500	Old02	ID_1908	BAZ1B	2288	-	241.695	tggtggagagcctggagctaaatcctcatggcattgtttcccagggctcACTgaggaatgccagttggcttgatggtgagcacctgttgtaaacctgaga	0	0	1	0	Motif	ENST00000339594_intron	protein_coding
chr7	72891900	72892000	Old02	ID_1910	BAZ1B	115	-	12.1482	tacccctgaagggctgcccaacacgctgtttggggatgtggccatggtggtggaattcttgagctgttattctgggctACTtttaccagatgctcagtat	0	0	1	0	Motif	ENST00000339594_CDS	protein_coding
chr7	74183100	74183200	Old02	ID_1911	GTF2IRD2	5788	-	611.422	caagaattcccccacgtcccgagtgctaataggaagggccccccgcaccccgccgccctgccctacgtcaggcACTattctaggtgctttctatttatga	0	0	1	0	Motif	ENST00000361071_intron	protein_coding
chr7	74197300	74197400	Old02	ID_1912	GTF2IRD2	3347	-	353.564	ctcgctcttctctacGACctccaccacgtcccccgtgGACagagccatctcggagcccgaggtcttctcgtagttggcaatggcgcggtacgtctgcagg	0	0	0	2	Motif	ENST00000361071_intron	protein_coding
chr7	74469300	74469400	Old02	ID_1913	WBSCR16	3202	-	338.247	tccttttcttggttacatctcttACTccaccacagttaccgtgggttcaatttgctgctctttagttGACTcgaatagtaaaACTgtcctgaattaattt	0	1	2	0	Motif	ENST00000329959_intron	protein_coding
chr7	74578700	74578800	Old02	ID_1915	NCF1C	3347	-	353.564	aGACgtaccgcgccattgccGACTacgagaaGACctcgggctccgagatggctctgtccacggggGACgtggtggaggtcgtggagaagagcgagagcgg	0	1	0	3	Motif	ENST00000297905_intron	pseudogene
chr7	74777000	74777100	Old02	ID_1918	AC118138.2	3202	+	338.247	gggtaaggaatgtgtccttttcttggttacatctcttACTccaccacagttaccgtgggttcaatttgctgctctttagttGACTcgaatagtaaaACTg	0	1	2	0	Motif	ENST00000417840_intron	pseudogene
chr7	75334200	75334300	Old02	ID_1921	HIP1	79	-	8.34525	aacgcatttgtACTtatttaaagatgtattaaaacatgggataaggtggaattccaagcttttaaaaaatctgtttctggaACTggagaatttgcattat	0	0	2	0	Motif	ENST00000336926_intron	protein_coding
chr7	78710600	78710700	Old02	ID_1923	MAGI2	43	-	4.54235	tttaaatatatgaaggcataaataaacACTgcaaagtgagcaaataaaatccctcctaggagaatttgtGACaaaggaacctggttgaattcttgcgtgc	0	0	1	1	Motif	ENST00000354212_intron	protein_coding
chr7	78898300	78898400	Old02	ID_1924	MAGI2	779	-	82.2905	tttGACTtccaataaaagcgtattgaaatttACTtttccttccctctttcatcaACTccaccatttcccgtgattgtgggaatGACgtggggaagagcat	0	1	2	1	Motif	ENST00000354212_intron	protein_coding
chr7	88752300	88752400	Old02	ID_1927	ZNF804B	180	+	19.0145	aACTcatccctGACcgaaccctatGGACTgagccctGACaccatgatcccgtggtgtctataaaACTtgtcacggtatACTtgaaaggtggatttgtttg	1	0	3	2	Motif	ENST00000333190_intron	protein_coding
chr7	92248700	92248800	Old02	ID_1929	CDK6	1733	-	183.067	gttaaaattatttgttccagtatttgaatagctatgtaccccgtccACTaaACTatgattttatttttggttcagagttatacagtctgtgtgagaaaga	0	0	2	0	Motif	ENST00000265734_intron	protein_coding
chr7	92772900	92773000	Old02	ID_1931	SAMD9L	780	-	82.3962	tggtggaattctggctgagaaatatttttatgttatatgttatcatACTaacacatgatgtagtaacagaagaaaagtgaagaagcaggtcggtaggtag	0	0	1	0	Motif	ENST00000318238_intron	protein_coding
chr7	98460700	98461000	Old02	ID_1936	TMEM130	102.5	-	10.8277	accgatagccctgccaccacgggagcggtggtGACcatctcggccagcctggtggccaagGACaacggcagcctggccctgcccgctGACgcccacctctaccgcttccACTggatccacaccccgctggtgcttACTggcaagatggagaagggtctcagctccaccatccgtgtggtcggccacgtgcccggggaattcccggtctctgtctgggtcACTgccgctGACTgctggatgtgccagcctgtggccaggggctttgtggtcctccccatcacaggtgagggtcgctcccat	0	1	3	3	Motif	ENST00000339375_intron	protein_coding
chr7	113547000	113547100	Old02	ID_1942	PPP1R3A	55	-	5.80999	ACTtgcgtgctttgaaaacatttttttccttgtctcttACTattccatttccaccttccacaggaacgagtttgatttttccctcttACTtgaggctttc	0	0	3	0	Motif	ENST00000284601_intron	protein_coding
chr7	130581900	130582000	Old02	ID_1948	AC058791.1	52	-	5.49308	gtccccgtggtggaatttttttagtggctctgcccacgtggtggtgagcgccggtgaggatggGACgcattttctgctaaaatggctgtgcgaggctgcc	0	0	0	1	Motif	ENST00000418546_intron	processed_transcript
chr7	136429500	136429600	Old02	ID_1951	AC009264.1	28	-	2.95781	tggcctcaaaaatatgtgcagattccatctccaccttcagaataataagaattccaccacgctcatgaacgatgaaaGACcacctaGACaGACaacacag	0	0	0	3	Motif	ENST00000586239_intron	antisense
chr7	140014700	140014800	Old02	ID_1953	SLC37A3	27	-	2.85218	agatcacagtgaattccaaaccccggtgGACGACccACTtatttcaaacatgttatgtaacgttgtaaagcacagaggataggtaaaattcacagccctg	0	0	1	2	Motif	ENST00000326232_intron	protein_coding
chr7	146546600	146546700	Old02	ID_1958	CNTNAP2	49	+	5.17617	gggctctgGACcgGACctcaaatatctgaACTctgctccaacACTttctcgtggtgtgtatttaACTatgttaatcaacctACTatgggtcttagttgcc	0	0	4	2	Motif	ENST00000361727_intron	protein_coding
chr7	150793400	150793500	Old02	ID_1960	AGAP3	99	+	10.458	ggcccaggggaaggGACctgagggggcagggctgtcacagggcctgcacgttcccgtgaacacccagggtcatctttgatgttttgcctgttgttttttt	0	0	0	1	Motif	ENST00000335367_intron	protein_coding
chr7	151441300	151441400	Old02	ID_1962	PRKAG2	1674	-	176.835	ccagcaccacgttagtggGACaacatgtgccacatgtcctggcACTtccccgatgccgtgggaacgtggccccggggcaccggctgagaacctccagcaa	0	0	1	1	Motif	ENST00000287878_intron	protein_coding
chr7	157384200	157384300	Old02	ID_1970	PTPRN2	68	-	7.18326	tagcagaacgcaggcagaggaagaacacctgtctttaaaacctcccacggaaggcagaACTtttccaaacccacggtaacgtgtatttttaagGACaaag	0	0	1	1	Motif	ENST00000389413_intron	protein_coding
chr7	157461200	157461300	Old02	ID_1971	PTPRN2	632	-	66.762	caccacgttctcttggtgccacgtccagtctggagagtggcctttattcctccccagcagagcccagtgaacccACTttttcctgcccagctttgtacgt	0	0	1	0	Motif	ENST00000389413_intron	protein_coding
chr7	157845500	157845600	Old02	ID_1975	PTPRN2	238	-	25.1414	gtagcccagggagctttgtcctaggctgggGACagcctgggtggagcctggcctcgagggaacgtggtgGACcccgagtggctgggaACTgtggccaggt	0	0	1	2	Motif	ENST00000389413_intron	protein_coding
chr8	331700	331800	Old02	ID_1979	FAM87A	82	-	8.66216	aatcgtGACctaatttgaACTggtcaaGACgctgttcccggtgttcagggcagcctcatgccagccccagtgcctggccacgggcgtggtggtctctcac	0	0	1	2	Motif	ENST00000330148_intron	lincRNA
chr8	3263500	3263600	Old02	ID_1986	CSMD1	104	-	10.9862	atACTgcaaGACgggaacgtggtctggagctccaccgtgccccgctgtgaaggtgcagtccctgccaccccccgctcttctcctttgaaatcacacatct	0	0	1	1	Motif	ENST00000335551_CDS	protein_coding
chr8	6500200	6500300	Old02	ID_1988	CTD-2541M15.1	83	-	8.7678	tggccagttcaagtgcttggtagccacatgtcccattagatgcagggcacgttcccgttgtgtcagGACACTcagtgggcagggtgggaagcttgccagt	0	0	1	1	Motif	ENST00000515608_intron	antisense
chr8	7205500	7205600	Old02	ID_1990	FAM66B	149	-	15.7398	ttacaatgagaACTagaatgtaagatgctaaACTcagcctgtggggaacatggattttcacaacagcaaccacagaacgtggtttccatttctattccct	0	0	2	0	Motif	ENST00000529456_intron	processed_transcript
chr8	7880000	7880100	Old02	ID_1991	FAM90A24P	22	-	2.32399	cagagttcctccgtcccgtgggctttgcgagggaacatcgtatccgaACTctcccggcACTtaacggcccccatgccggtgtcccctctttggaatcctt	0	0	2	0	Motif	ENST00000400118_intron	pseudogene
chr8	18398300	18398400	Old02	ID_1997	PSD3	544	-	57.466	agaACTgagaGACTgggccacgggaaaggggtggcccatgggttttctagggcattttaaggattcctggttgagaagggttttaaggatgagaattaag	0	1	1	0	Motif	ENST00000286485_intron	protein_coding
chr8	22477700	22477800	Old02	ID_2006	KIAA1967	53	+	5.59871	cgggaatggagtccatgctagaaagagctcagtgttgggctgggtttgccagtagaacACTgcgttccagtcaccccggtcttgccagaagaaaccagca	0	0	1	0	Motif	ENST00000308511_3UTR	protein_coding
chr8	27813500	27813600	Old02	ID_2011	SCARA5	269	-	28.4161	agaattccaccttctcgtggcctccccACTtggttatttaacaaacatcatctcaaatccaatgtgtaatcagaagtcttGACTtttctctcccaaacct	0	1	1	0	Motif	ENST00000301906_intron	protein_coding
chr8	28271500	28271600	Old02	ID_2013	ZNF395	186	-	19.6483	cctcaatttgggtttgtctagcgtttcctcataaGACgtgggtcctgcatctttGACgggaacgtggcagaagtcacgctgcGACTcctcattgggtttc	0	1	0	2	Motif	ENST00000344423_intron	protein_coding
chr8	28292300	28292400	Old02	ID_2014	ZNF395	1448	-	152.961	tcccttgaggtaacatgcctggcctggcctcgggccctgcacggagcttgctcctgtgtttgagcttagagcggccGACTgggtcccgcACTcACTcACT	0	1	3	0	Motif	ENST00000344423_intron	protein_coding
chr8	32042600	32042700	Old02	ID_2017	NRG1	62	+	6.54944	aaatcttctttcatccttctaagttcttACTccacACTcccgtgggtgctcatgcatgtgtgcatgcgtacacacacaaacacacacaaatatgcatgca	0	0	2	0	Motif	ENST00000287840_intron	protein_coding
chr8	37359200	37359300	Old02	ID_2021	RP11-150O12.1	274	-	28.9443	attattagtgtgattcaACTacccACTctattcaggggtgattccaccacgttctggggtgtgtgatttaaatcccctctctgccctcACTcgctggggg	0	0	3	0	Motif	ENST00000517363_intron	lincRNA
chr8	40485400	40485500	Old02	ID_2022	ZMAT4	36	-	3.8029	tctctttctaACTccaccacattcccttgcagcaggtggcctcccctctcACTacagaGACaaaatcatgatcttcaagccttaaatccctcaggctcct	0	0	2	1	Motif	ENST00000297737_intron	protein_coding
chr8	41563700	41563800	Old02	ID_2023	ANK1	104	-	10.9862	ctttACTtgatagaaggtgatgaacgtctttttctttgcagagcGGACTcACTcccctccatctggtagcacaagaaggccacgttccagtggcagatgt	1	0	2	0	Motif	ENST00000265709_CDS	protein_coding
chr8	42719100	42719200	Old02	ID_2024	RNF170	186	-	19.6483	aaaaaaaaaaaagtattcctccACTtacccgtgggtggaatgttcacacacacacacacacacacacacacacacACTctctctctctctctccttcagc	0	0	2	0	Motif	ENST00000240159_intron	protein_coding
chr8	69481400	69481500	Old02	ID_2036	C8orf34	27	+	2.85218	ttACTaagaaaagaaaccttaaaattgagccagcatctctaaaaatttgcttaaagaaacaaaatattgtgtgatacagaataaaggatttattatggga	0	0	1	0	Motif	ENST00000325233_intron	protein_coding
chr8	71303900	71304000	Old02	ID_2037	NCOA2	30	-	3.16908	cattttgttctctccctttcatctcttttaaggtgGACcagttcccgtggtttgttttgtttgtttaGACTttttagagtctaagccagttgtcctgaag	0	1	0	1	Motif	ENST00000452400_intron	protein_coding
chr8	74684900	74685000	Old02	ID_2038	STAU2	30	-	3.16908	ttttttttttttttgaGACggagtctcgctctctcgcccaggctggagtgcaatggcgtgatctcggttcACTgcgaattccacctcccgggttcaagca	0	0	1	1	Motif	ENST00000355780_intron	protein_coding
chr8	80677700	80677800	Old02	ID_2042	HEY1	144	-	15.2116	tggggGACcgtcttcgGACatcacccgcacatcgcgcacccgctgttgctgccccagaacggccacgggaacgcgggcaccacggcctcacccacggaac	0	0	0	2	Motif	ENST00000337919_CDS	protein_coding
chr8	82652100	82652200	Old02	ID_2043	CHMP4C	62	+	6.54944	cattggatgtggaaagagctaaaACTcccagccaaattattccccacACTcccgtggaaatcaatatgttcagctgcatttagtatttGACatttatttc	0	0	2	1	Motif	ENST00000297265_intron	protein_coding
chr8	87311000	87311100	Old02	ID_2045	SLC7A13	25	-	2.6409	taaagaatttcccttctcccttcctgtcaacagaGACcagcaggGACacaGGACTtccACTatgttcctgtggtaatgaggcACTtcttaccctccccac	1	0	2	2	Motif	ENST00000520624_intron	protein_coding
chr8	99876500	99876600	Old02	ID_2049	STK3	28	-	2.95781	gttttgtattccaccatccccatggtgtgctttttatACTcaggtttacaagttgattgctgaaACTtcagccatcACTcccatgttttaGACagtagga	0	0	3	1	Motif	ENST00000419617_intron	protein_coding
chr8	102962800	102962900	Old02	ID_2052	NCALD	38	-	4.01417	tcttttatagcccaagctcaggctttgttcACTgtACTctgcccacattccacgggccaaggaagtctcttagccaagcataacctcACTgaggcacaga	0	0	3	0	Motif	ENST00000311028_intron	protein_coding
chr8	110259900	110260000	Old02	ID_2058	NUDCD1	6287	-	664.134	atataaccacgagagtgggggaattctgagagcaACTgatggttgaattgagtcttagaggataagtgggaatctatcaggtaaaaaaaatacaaggagt	0	0	1	0	Motif	ENST00000239690_intron	protein_coding
chr8	119244000	119244100	Old02	ID_2059	SAMD12	536	-	56.621	tcacaccacgttctcatggcaagaACTcaatcacatggccataccaaattgcaagcgatgctggggcatgtagcatctggcaACTACTcctagtaacagg	0	0	3	0	Motif	ENST00000314727_intron	protein_coding
chr8	124746400	124746500	Old02	ID_2063	ANXA13	61	-	6.4438	gtgagatcaatattaagattACTttaccacgggagtgtggctataggatatgtgcagaatGACagagggagggaGACctagtagagccattgataaatgt	0	0	1	2	Motif	ENST00000262219_intron	protein_coding
chr8	131229300	131229400	Old02	ID_2069	ASAP1	27	-	2.85218	ttccaagagaacgtggtatgcatcACTtccACTcacatggccttggatggtgcatgccatatttcctgccttACTttgagagtatggggaaatgcagtac	0	0	3	0	Motif	ENST00000357668_intron	protein_coding
chr8	135495700	135495800	Old02	ID_2079	ZFAT	20	-	2.11272	caattttaagcctgtgctaatagattaagcGACTagagtgattattttgaacaaagagagtggttgagagttctacagccagcctgaGACTaatcaggag	0	2	0	0	Motif	ENST00000377838_intron	protein_coding
chr8	140806300	140806400	Old02	ID_2081	TRAPPC9	22	-	2.32399	caggcgtgagccgcatgggtggggtctgcccagcGACgctcagagccatgaagaacagcagagcagggtggggGACaggagtagtggggcaggaaggggg	0	0	0	2	Motif	ENST00000389327_intron	protein_coding
chr8	141016200	141016300	Old02	ID_2082	TRAPPC9	486	-	51.3392	acaaaGACTgggttgcttttcagttgttgatggggaaatgccaccacgttcccatctgccACTaaacctgttctttttACTtgaatagccatgtgttGAC	0	1	2	1	Motif	ENST00000389327_intron	protein_coding
chr8	141544900	141545000	Old02	ID_2083	AGO2	32	-	3.38036	ttcttgggagcACTGACaggagcaggagcaccacgtccgtggtaggagctgcccctccccagctctgcagagcctcgcccggggGACaggaggaacctta	0	0	1	2	Motif	ENST00000220592_intron	protein_coding
chr8	141782300	141782400	Old02	ID_2085	PTK2	50	-	5.28181	acgtGACTccacacctggctaatttttgaatttttttgtagaGACagggtcttgctatgttacacaggctggcaggcccatcttcttaACTgagaGACca	0	1	1	2	Motif	ENST00000340930_intron	protein_coding
chr8	142199000	142199100	Old02	ID_2086	DENND3	138527	+	14633.5	cagcacgtgcagtaaatgtatagaatatGACTtcaccagtatcgaGACTGACTgatttctcacgttcccgtggcctcctgttagaACTgcatggtgatgg	0	3	1	0	Motif	ENST00000262585_5UTR	protein_coding
chr8	142251300	142251400	Old02	ID_2088	SLC45A4	22	-	2.32399	aagcctctggttctgtgtccaccacgttgccggtgagccgtctgtcgcccttcttggctgtgctgctgctccgcctgcccgcagagccACTgctcaccgc	0	0	1	0	Motif	ENST00000024061_intron	protein_coding
chr8	142402300	142402400	Old02	ID_2089	CTD-3064M3.4	22	-	2.32399	ggcacgtggcagcctccaggcccacgttcccgccggatcggccgccaggcgcagggtcccggGACgcgcgggcagggggaaggcggcggccctcccggct	0	0	0	1	Motif	ENST00000501440_intron	processed_transcript
chr8	143994000	143994100	Old02	ID_2091	CYP11B2	48	-	5.07053	ccttgttcccgaggcctgagcggtataatccccagcgctggctaGACatcaggggctccggcaggaACTtccaccacgtgccctttggctttggcatgcg	0	0	1	1	Motif	ENST00000323110_CDS	protein_coding
chr8	144940300	144940400	Old02	ID_2096	EPPK1	156	-	16.4792	cccagatcgccacgggcggcgtcatcGACcccgtgcacagccaccgcgtgcccgtgGACgtggcctaccggcgcggctACTtcGACgaggagatgaaccg	0	0	1	3	Motif	ENST00000525985_CDS	protein_coding
chr8	144942300	144942400	Old02	ID_2097	EPPK1	156	-	16.4792	ggagcacggcatccgcctgctggaggcccagatcgccacgggcggcatcatcGACcccgtgcacagccaccgcgtgcccgtgGACgtggcctaccgctgc	0	0	0	2	Motif	ENST00000525985_CDS	protein_coding
chr8	144945200	144945300	Old02	ID_2098	EPPK1	155	-	16.3736	aagggcctcatcgtccgggagcacggcatccgcctgctggaggcccagatcgccacgggcggcgtcatcGACcccgtgcacagccaccgcgtgcccgtgg	0	0	0	1	Motif	ENST00000525985_CDS	protein_coding
chr8	144995500	144995600	Old02	ID_2099	PLEC	156	-	16.4792	atcgtccgggagcacggcatccgcctgctggaggcccagatcgccacgggcggcgttatcGACcccgtgcacagccaccgcgtgcccgtgGACgtggcct	0	0	0	2	Motif	ENST00000322810_CDS	protein_coding
chr8	145755800	145755900	Old02	ID_2100	ARHGAP39	28	-	2.95781	cgcgcgtcatcttcgagaacacccgcaaggagatgtccttcctgcgggtgctcatccagcacctgGACaccagcttcatggagggtgtgctgtagcgggg	0	0	0	1	Motif	ENST00000276826_3UTR	protein_coding
chr9	401100	401200	Old02	ID_2101	DOCK8	395	+	41.7263	cacctctcccatcaccaccacgttctctgtggttagtcACTtagtGACTttagataagtttttccaattttatgggtcttaatttcctcagttttaaaat	0	1	1	0	Motif	ENST00000382329_intron	protein_coding
chr9	12715600	12715700	Old02	ID_2109	RP11-3L8.3	22	-	2.32399	atagattaGACTatttaagcatggaataatagagaataaaatcgtaaGACTgtagaattctttaaggccataggaACTattGACctACTtttcttgatta	0	2	2	1	Motif	ENST00000417638_intron	processed_transcript
chr9	14346500	14346700	Old02	ID_2110	RP11-120J1.1	768	+	81.1285	ccccaggcccagcagtccacgccacaccgtcggcGACggatttcgtttctattccccgcacgcgccccagcaacgcagaaggagatccagtttcgccacaacgttcccgttggcttgctggtttgaaagttgaagccccggggtagtaaatttggctacaaaatctcaaatctcgttaatcctaGACaaaataaaaacat	0	0	0	2	Motif	ENST00000416996_intron	antisense
chr9	14346500	14346700	Old02	ID_2111	NFIB	768	-	81.1285	atgtttttattttgtctaggattaacgagatttgagattttgtagccaaatttACTaccccggggcttcaACTttcaaaccagcaagccaacgggaacgttgtggcgaaACTggatctccttctgcgttgctggggcgcgtgcggggaatagaaacgaaatccgtcgccGACggtgtggcgtGGACTgctgggcctgggg	1	0	3	1	Motif	ENST00000380921_intron	protein_coding
chr9	14905900	14906000	Old02	ID_2112	FREM1	87	-	9.19034	agatcccaatgtctggggagaacagatctcaacccaccACTcccgtggcctttaACTctgatcagcagcctggttctcACTttattctttttttttttct	0	0	3	0	Motif	ENST00000380875_intron	protein_coding
chr9	16567100	16567200	Old02	ID_2113	BNC2	23	-	2.42963	aatgagttttcttcattcaGACTcaagtgtcattttggggtcctgtggcttagccaccatgttcctttggaaaACTatagatcttatcaaaatatttatt	0	1	1	0	Motif	ENST00000380666_intron	protein_coding
chr9	20991800	20991900	Old02	ID_2114	FOCAD	386	+	40.7755	GACTctgtctcaaaaaaaaaaaaaaaaaaaaaaatttaaatgtggtcttcccatatattatttctGGACTgggataccacgttccctttGGACTacaatg	2	1	0	0	Motif	ENST00000338382_intron	protein_coding
chr9	22799000	22799100	Old02	ID_2116	RP11-399D6.2	71	+	7.50016	ACTgtgatttctcctgtgatatgatttttaattccaaatgcttaatggatatttcctctttgatatctctctcttctgaACTcacgttcccgtgctttca	0	0	2	0	Motif	ENST00000436786_intron	processed_transcript
chr9	35609900	35610000	Old02	ID_2127	TESK1	59	+	6.23253	cGACcccccggctcgcgttcccgtggggatcACTgaaccaGACacagcattgctGACacatgaGACTaacacgtgcaattatttaaaaagatttcaataa	0	1	1	3	Motif	ENST00000336395_3UTR	protein_coding
chr9	35847000	35847100	Old02	ID_2129	TMEM8B	367	+	38.7685	tggtgtctgcatcttatcACTgggtgcttgtgcatggtggtgggtcacagtctgtatttccaccacgttctccgagggtttgggaatgtctgtgccttca	0	0	1	0	Motif	ENST00000377988_CDS	protein_coding
chr9	36839200	36839300	Old02	ID_2133	PAX5	118	-	12.4651	agggccacggccaagggccacgggaACTtggagagggagcttggagaACTcACTgtgggctagggtggtcagaggaagccagcagggaagatctggggga	0	0	3	0	Motif	ENST00000358127_3UTR	protein_coding
chr9	38017600	38017700	Old02	ID_2135	SHB	206	-	21.761	gccacagccacggagaaagtggtggagtagcggcagcgggagccatagatgctccagtgctgggcACTctgggcttcggtcttcACTgatgagcttctct	0	0	2	0	Motif	ENST00000377700_intron	protein_coding
chr9	88652600	88652700	Old02	ID_2144	GOLM1	55	-	5.80999	agttcccgtggtgatgtctgcccaagcctgtcctggtgagccgGGACTctctgtattgggctgtctgtctccaggcttaagGACagtgatttacACTctg	1	0	1	1	Motif	ENST00000257504_intron	protein_coding
chr9	92089600	92089700	Old02	ID_2147	SEMA4D	105	-	11.0918	ggaacgtggtggtgtgggaagaatccgtctggcttttttctcttctttgaggGACatatgtctgtcaggcagaagctGACatgtgtctgtcaagctacat	0	0	0	2	Motif	ENST00000339861_intron	protein_coding
chr9	96052800	96052900	Old02	ID_2153	WNK2	23	+	2.42963	ctctggggaaatggataaagccccagttggtgggtgctgggatgttgcaggGACacgtcacagctcctGGACTctccagtggctgagggtctgcacacgt	1	0	0	1	Motif	ENST00000297954_intron	protein_coding
chr9	100935500	100935600	Old02	ID_2159	CORO2A	99	-	10.458	gtgaatcatagagctgggctgtagagcagcgattctcaaagagtggcccctgggccagcggcttcctagtcaccgggaACTtggtggaagtgcaGACTct	0	1	1	0	Motif	ENST00000343933_intron	protein_coding
chr9	110250800	110250900	Old02	ID_2165	KLF4	110	-	11.62	gagtgagtttagcgcgtaggcggccccgtggcgagagcgcaccgagagagcctcggtgtgccaattccgggGACgtccacggGACctggagggggaggga	0	0	0	2	Motif	ENST00000374672_intron	protein_coding
chr9	111762700	111762800	Old02	ID_2168	CTNNAL1	24	-	2.53527	attaaagtttattttttgtttacctatttatgtgattattagttctcccccACTccttcACTagaatgtaagccccatgggaacgtgggcttttctttct	0	0	2	0	Motif	ENST00000325551_intron	protein_coding
chr9	114819600	114819700	Old02	ID_2171	SUSD1	34	-	3.59163	taGACaaaacACTggcagtacaacatgagtgcaatttagagatggttcagagatctACTgtcctagattaaGACTttggttggggagggtatattagtca	0	1	2	1	Motif	ENST00000355396_intron	protein_coding
chr9	116933000	116933100	Old02	ID_2174	COL27A1	23	+	2.42963	cgtgttctgaaattggcagcgtagagagttgggagccaccACTttcttgtggaaagaacgaggaacccttttcacctctccagccaacccaggccaACTc	0	0	2	0	Motif	ENST00000356083_intron	protein_coding
chr9	116963400	116963500	Old02	ID_2176	COL27A1	125	+	13.2045	aatataGACcgagttctattataaacacaggttctgtggaGACccgcctgctgggcagccagaggccccttgcaGACaccacgttccctggagctccccg	0	0	0	3	Motif	ENST00000356083_intron	protein_coding
chr9	120138900	120139000	Old02	ID_2179	ASTN2	653	-	68.9804	ttcagaaACTgatcccagaaatgtGACacagcctggttgtGACTacagtcagaagatctggagcttgaatccatatctagtctatttagctcaggcttcg	0	1	1	1	Motif	ENST00000313400_intron	protein_coding
chr9	134880000	134880100	Old02	ID_2188	MED27	140	-	14.7891	accaggtggaatttgGACaGACagaaatgcctatgggtagggctctgtagctgcaggtctgtccccagtggcagtggcaacccttcctgcagagtgagga	0	0	0	2	Motif	ENST00000292035_intron	protein_coding
chr9	135632500	135632600	Old02	ID_2189	AK8	596	-	62.9591	ctaacggtgggaatcaccaggtccccgtggcagcttctggattgaaatgtcagtcACTctggctgcccctgGACacacgcattccgttgtcatctgtcgg	0	0	1	1	Motif	ENST00000298545_intron	protein_coding
chr9	135977000	135977100	Old02	ID_2190	RALGDS	95	-	10.0354	cagcctccagcagcacctcgtcctcctcagcctccaccacgcccgtggctgccacacgcacccacaagcgctctgtctcagggctctgcaACTccagctc	0	0	1	0	Motif	ENST00000372047_CDS	protein_coding
chr9	136523600	136523700	Old02	ID_2191	DBH	501	+	52.9237	tgtccctgtgggctcacaccggcACTgtgcACTctACTctgcGACgatccccatggaacagccctgcacgcccaggatgaaggggccaGACcacgcccct	0	0	3	2	Motif	ENST00000393056_3UTR	protein_coding
chr9	137542500	137542600	Old02	ID_2196	COL5A1	66	+	6.97198	tcagaGACcagcctgcttctccagggccagccctttgggatgcatgcgcctgaaggcaggctcccattggtggatgcagagggcacgttcccgtgcatgt	0	0	0	1	Motif	ENST00000371817_intron	protein_coding
chr9	137543800	137543900	Old02	ID_2198	COL5A1	861	+	90.9527	gtgtcccgtgtccacgttcctgtgGACgttccccttccttctttctaaggagggatggtGACTcccagaggtattaaggaaaggagaaagtGACACTGAC	0	1	1	3	Motif	ENST00000371817_intron	protein_coding
chr9	137543800	137543900	Old02	ID_2199	COL5A1-AS1	861	-	90.9527	gtcagtgtcACTttctcctttccttaatacctctgggagtcaccatccctccttagaaagaaggaaggggaacgtccacaggaacgtgGACacggGACac	0	0	1	2	Motif	ENST00000371813_intron	antisense
chr9	137675800	137675900	Old02	ID_2200	COL5A1	76	+	8.02835	cagcttcagaagagatGACacacgttcccgtgccagggctccgagagtggagctctcgttgccatggGACgagggtgggatgcaggggtggGACccatcc	0	0	0	3	Motif	ENST00000371817_intron	protein_coding
chr9	138363900	138364000	Old02	ID_2203	RP11-426A6.7	494	-	52.1842	cctagatgtagttcttagtgtggaagccacaggagaACTtccaatgtggccacggggatcgccgaggcttttatgcaggtaACTgagctgggtGACcagc	0	0	2	1	Motif	ENST00000455039_intron	antisense
chr9	138454500	138454600	Old02	ID_2204	PAEP	26	+	2.74654	ccacacagtgcagccccaggtcaGACTgaggagaaggtctgggcggctgcgggctgcggtgctccttgGACccggggaagttcccgtggtGACctgattt	0	1	0	2	Motif	ENST00000277508_intron	protein_coding
chr9	138940700	138940800	Old02	ID_2207	NACC2	479	-	50.5997	ctggctggtctgcatgcagggcctgtgtgcagcggcctgggcctgggtgcgggtgcataatgccagccacgggcaggtggtgGACcccgaggggcagtgt	0	0	0	1	Motif	ENST00000277554_intron	protein_coding
chr9	140324600	140324700	Old02	ID_2210	NOXA1	687	+	72.572	ggtccctgtgtccctgccacagatagcaaggtctcacgggggcaggggctgcagtccGACggtctgggccacgtcacgcccacACTtgggtcagagccag	0	0	1	1	Motif	ENST00000341349_intron	protein_coding
chr9	140415800	140415900	Old02	ID_2213	PNPLA7	23	-	2.42963	aagcacctgctagtcagtttggaggcttgattctcctggggccttgtgttccaaaatctctgatccgttGGACTtgggaaaggtggaattccttctccga	1	0	0	0	Motif	ENST00000277531_intron	protein_coding
chr9	140472400	140472500	Old02	ID_2214	WDR85	37	-	3.90854	accgcccccggccaACTttaaaatcttgagagcagaacgtcttctatatacaggtgtggcccaagggaatgggtggaatgtacagtaaagagaaagtggg	0	0	1	0	Motif	ENST00000277540_intron	protein_coding
chr9	140618300	140618400	Old02	ID_2216	EHMT1	143	+	15.106	cacgatcccgtggccagaaccaagggatttgGACcctgtatccagcgttaatccccatcataaagccccagctcagagcgaggcctgctcACTggcagct	0	0	1	1	Motif	ENST00000334856_intron	protein_coding
chr9	140992000	140992100	Old02	ID_2218	CACNA1B	99	+	10.458	cacctcACTcacagcgtgtgcccgggaaatgatcgtggatgagcagctctcagtgagtgcgtaGACatccaccACTccccgtgccctagggggatgaggg	0	0	2	1	Motif	ENST00000277549_intron	protein_coding
chrX	2359300	2359400	Old02	ID_2221	DHRSX	29	-	3.06345	caggttcctttcaGACTtgaaGACacgtcaaaacacattccaccgcgttgccttggagaacccaggGACcaggcctcttcccctcctgtcaaatagtcct	0	1	0	2	Motif	ENST00000334651_intron	protein_coding
chrX	3242700	3242800	Old02	ID_2223	MXRA5	35	-	3.69726	agaaattccaACTgccccagtggagcatctctttgaatatGACcGACgagcacgggaacatggtgaACTtggtctgtGACatcaagaaaccaatggatgt	0	0	2	3	Motif	ENST00000217939_CDS	protein_coding
chrX	12173800	12173900	Old02	ID_2232	FRMPD4	24	+	2.53527	ttctcagaaACTtcatagcagagttccccaatctttcattgtccagaattgcaccatgttccatgtatttcctaaacctacccagtgagaggaattGACa	0	0	1	1	Motif	ENST00000380682_intron	protein_coding
chrX	18970600	18970700	Old02	ID_2238	PHKA2	187	-	19.754	gGACcctgggccgtgttgctgattctgctttatctccacagaacgtggtgaagctgatgcgaggtcttctccagtgcatgatgaGACaggtaggcagaac	0	0	0	2	Motif	ENST00000379942_intron	protein_coding
chrX	29053900	29054000	Old02	ID_2244	IL1RAPL1	47	+	4.9649	gaatttaACTatatcataacatttaaaggttgttcttaaatatttgaACTACTacccaagaatgcccaaagcccgtggtggaaattctaatttttattgt	0	0	3	0	Motif	ENST00000302196_intron	protein_coding
chrX	47500700	47500800	Old02	ID_2255	ELK1	1370	-	144.721	tgctgagagagcaaggcaatggccacatcatctcctGGACTtcacgggatggtggtgaattcaagctggtggatgcagaggaggtggcccggctgtgggg	1	0	0	0	Motif	ENST00000247161_CDS	protein_coding
chrX	91284200	91284300	Old02	ID_2272	PCDH11X	486	+	51.3392	agtctttaggagcaagttGACTgatggcaaagttttcgaagattatatctaaagtccagtgtcccttttatcaccacctcccgtgggtaatgattgaaca	0	1	0	0	Motif	ENST00000298274_intron	protein_coding
chrX	107225200	107225400	Old02	ID_2286	TEX13B	1559.5	-	164.74	catccacacagggctagtgaaaccgttaagcccctaggcgatcatggccttgaGACctgagGACcccagtagtgggttccggcacggaaacgtggtggccttcatcatcgagaaaatggccaggcacacgaaaggccccgagttctACTtcgagaatatatccttatcctgggaggaggtggaaGACaagctcagggcca	0	0	1	3	Motif	ENST00000302917_CDS	protein_coding
chrX	129802100	129802200	Old02	ID_2302	ENOX2	39	-	4.11981	caagttaaACTcaggattcaagtttgcttttcctcattaaaacacaGGACTgtagaattctgaagttccctcACTaattcatggttttttctgtctctct	1	0	2	0	Motif	ENST00000338144_intron	protein_coding
chrX	151123500	151123600	Old02	ID_2318	GABRE	110	-	11.62	atcttcccttGACTtttccccACTtctttccttgtccattttagcctcgtatcaatagccgtgcccatgcccgtacccgtgcacgttcccgagcctgtgc	0	1	1	0	Motif	ENST00000370325_3UTR	protein_coding
chrX	152241700	152241800	Old02	ID_2319	PNMA6C	8220	+	868.329	gggggcccgtggaacgtggtctttgtgccccgttgctcaggcgaggagtttctcggtctcggtcgcgtgttccACTtcccggagcaagaggggcagatgg	0	0	1	0	Motif	ENST00000421798_CDS	protein_coding
chrX	152245000	152245100	Old02	ID_2321	U82670.9	8221	-	868.435	cACTgggggcccgtggaacgtggtctttgtgccccgttgctcaggcgaggagtttctcggtctcggtcgcgtgttccACTtcccggagcaagaggggcag	0	0	2	0	Motif	ENST00000421099_unkown	pseudogene
chrX	152339100	152339200	Old02	ID_2322	PNMA6A	8220	+	868.329	ccctggtcgagctcGACcgggaagtcaACTatgctttggtccccagggaaatccccggcACTgggggcccgtggaacgtggtctttgtgccccgttgctc	0	0	2	1	Motif	ENST00000453825_CDS	protein_coding
chrX	152342500	152342600	Old02	ID_2324	PNMA6B	8221	-	868.435	gaagtcaACTatgctttggtccccagggaaatccccggcACTgggggcccgtggaacgtggtctttgtgccccgttgctcaggcgaggagtttctcggtc	0	0	2	0	Motif	ENST00000370261_CDS	protein_coding
chrY	5007000	5007100	Old02	ID_2327	PCDH11Y	2274	+	240.217	atccctgatgaacatagatgcaaaaatcctcaacaaaataatagctaACTgattccaacagcatatcaaaaagataatccaccacgatcacgtgggtttt	0	0	1	0	Motif	ENST00000215473_intron	protein_coding
chrY	5121800	5121900	Old02	ID_2329	PCDH11Y	486	+	51.3392	agtggccctagtctttaagagcaagttGACTgatggcaaagttttcgaagattatatctaaagtccagtgtcccttttatcaccacctcccgtgggtaat	0	1	0	0	Motif	ENST00000215473_intron	protein_coding
chrY	21906000	21906100	Old02	ID_2333	KDM5D	38	-	4.01417	tcgccacattccacggggttctaaacatctGACTgctgtaggGACaaaaatataagattcaaatatttctacgttctgctgttattaaatatagtttagg	0	1	0	1	Motif	ENST00000317961_intron	protein_coding
chrY	24492800	24492900	Old02	ID_2339	RBMY1J	41	+	4.33108	tgtgaatattataagctgtggtatcatttcacattttcttgttaatattcttgttgagagctgccattattgatggcatagttctcagtctACTgaattc	0	0	1	0	Motif	ENST00000250831_intron	protein_coding
chr1	1854800	1854900	Old03	ID_1	C1orf222	24	-	4.72211	tcagcacatgatgttcgtggagggcggcGACcccctgGACgtgcccgtggagtctctGACagcgatccctgtatttGACcccaggcacagagagggtgag	0	0	0	4	Motif	ENST00000412120_intron	protein_coding
chr1	2269100	2269200	Old03	ID_2	MORN1	22	-	4.3286	gtggcctcctgctagcacctcctcccagtggtgtgtgcaagtggggggccctcggggcagcggtgtcagGACagctccgagctgctcgtaggaacgtggg	0	0	0	1	Motif	ENST00000378529_intron	protein_coding
chr1	2308600	2308700	Old03	ID_3	MORN1	132	-	25.9716	tttgcctctgtgttttgggtgtgGACctgGACcccagtggcccttccccaaaggtcgtgtGACcaccaccaccttcccgtgtcccgtaccgcacacctgt	0	0	0	3	Motif	ENST00000378525_intron	protein_coding
chr1	6023000	6023100	Old03	ID_11	NPHP4	30	-	5.90264	tgtGACTctcagcagctgtccctggcccggccacagctgGGACTtgagccgcctgaGACcacgtgcatgccctgtgcctcgggatgtggtGGACTtcctg	2	1	0	1	Motif	ENST00000378156_intron	protein_coding
chr1	11103200	11103400	Old03	ID_17	MASP2	473.5	-	93.1633	tcaaggtctggctcctgggcccctcatcttgtcccagatcctccccctcagcccagctgcaccccctACTtcctgcagcatggcccccaccacgttcccgtcaccctcggtGACccccacctcttcaggtgctctatggaggtccaaggctggggccttcgagtacaagtgtgggaggcagagtggggaggggcacccca	0	0	1	1	Motif	ENST00000400897_intron	protein_coding
chr1	15195000	15195100	Old03	ID_19	KAZN	21	+	4.13185	aaatcttaaccACTtccccgtgggcccttcttgaagtgaatgtctaaccattaccACTtttccACTgggtgaACTggagtcttgtaGACccagaacatct	0	0	4	1	Motif	ENST00000361144_intron	protein_coding
chr1	20076700	20076800	Old03	ID_21	TMCO4	35	-	6.88641	ttgcacgttcccgtcgtatatcgtcagtGACTtgaatgttttcttcggccttgaACTctgcccaaagtcagtaatcttcagccttccACTtggaACTGAC	0	1	3	1	Motif	ENST00000294543_intron	protein_coding
chr1	22201700	22201800	Old03	ID_24	HSPG2	118	-	23.2171	tcgccggagagtgatcgttctttcaggcccgtgggctcttgtagcctgtatcagcctgtcattgggGACcccaggggaacgaggtggtataacctctcca	0	0	0	1	Motif	ENST00000374695_intron	protein_coding
chr1	31430300	31430400	Old03	ID_38	PUM1	24	-	4.72211	atgaaatccaccACTgtccctttgaagccttatgagaaatgtttcttttaaaacagttgcaaatttaaacACTtccagagtgttgcacccaaacccccag	0	0	2	0	Motif	ENST00000257075_intron	protein_coding
chr1	32046700	32046800	Old03	ID_40	TINAGL1	1503	+	295.722	ctgagctcattttagctggagctggggtaggggagaGACgtcccaaggaggtgcaggccacgttccgtggctcacatcagctgtgcccaggattctgcat	0	0	0	1	Motif	ENST00000271064_intron	protein_coding
chr1	33184000	33184100	Old03	ID_41	RP11-114B7.6	182	-	35.8094	ttctgaaagaagggccgaaagggGACagagatcACTggaatggtggaattccaaacACTtgcGACTagccagtagagaggttgttcaagcctgggctgat	0	1	2	1	Motif	ENST00000421619_intron	antisense
chr1	41446100	41446200	Old03	ID_50	CTPS1	31	+	6.0994	ggtcggggcgctggcggtgtatagagctcaccacgtttgcgtggcgcccttccgtccacgctcgttacagtttcgaatcctcagcggccctgtGACgcgg	0	0	0	1	Motif	ENST00000372616_intron	protein_coding
chr1	47610600	47610700	Old03	ID_52	MTND1P34	53	-	10.428	ctcaccctccacacgtccccgtggaGACTttgggtgagagggtggggaaACTtcatacctttgggcaaggagcgcccatcagggaaggtGACgggagtgc	0	1	1	1	Motif	ENST00000438556_intron	pseudogene
chr1	59252800	59252900	Old03	ID_58	Y_RNA	73	+	14.3631	atatttggggaataacACTaaaGACTctgtctccctttctgttcaccaaatgtttggtctACTctccttcccctggtggaattccctcattctttattca	0	1	2	0	Motif	ENST00000410236_unkown	misc_RNA
chr1	94108200	94108300	Old03	ID_62	BCAR3	33	-	6.4929	tACTggtgggGACgttctggggattaacccaGACaccaccagtGACcgaaagtgccacacgttcccgtacccagtcctgcctgtctcccacctctgccct	0	0	1	3	Motif	ENST00000260502_intron	protein_coding
chr1	95149200	95149300	Old03	ID_63	RP11-86H7.1	343	-	67.4869	tgtGACctcaggcctggatgttgcccGACagcccacccaccacagcacattccacctgaagccacgggGACgtgggatcttagcttcccctggctgcctg	0	0	0	3	Motif	ENST00000414374_intron	lincRNA
chr1	96756700	96756800	Old03	ID_65	RP5-898J17.1	33	-	6.4929	cataACTcagcccctcggtcatttaccattcattatgctgctatttggggtctctgagaattccaacagttccctggcctcaagtagctcacACTtttga	0	0	2	0	Motif	ENST00000435311_intron	lincRNA
chr1	153104600	153104700	Old03	ID_71	SPRR2C	30	-	5.90264	tccatggtggtgagatttggagagagggcagaagtttgcaagggcttgggcttctACTggcacacatcatatccaccaccttctcttggccacagaaagt	0	0	1	0	Motif	ENST00000290702_intron	pseudogene
chr1	154760100	154760200	Old03	ID_72	KCNN3	51	-	10.0345	ccacggggtgtggtgtGACTtaaggaggggtcaagcagggccctctagtgtggggGACccagagccagagctccaggtgtctggatccagggcagtacct	0	1	0	1	Motif	ENST00000271915_intron	protein_coding
chr1	156288600	156288700	Old03	ID_75	CCT3	418	-	82.2435	ctgctggattcttctctggaatacaagaaaggagaaagccaggtaaggttcttggccttgttccttaaagtagatgcaagaatctGACTgcaaatatgaa	0	1	0	0	Motif	ENST00000295688_intron	protein_coding
chr1	156530100	156530200	Old03	ID_77	IQGAP3	414	-	81.4564	ctcccgagtagctgggttGACaggcacctgccaccatggcaGACTaattttggtatttttagtagaggtagggttcttcgtgttggccaggtgggtctca	0	1	0	1	Motif	ENST00000361170_intron	protein_coding
chr1	161179100	161179200	Old03	ID_78	NDUFS2	35	+	6.88641	gaggtatgtccccccaACTttttctgtggcccACTgtgagcatagcatagtgccttttccaccACTtccccgttgaacccaagcttagtgttcaGACccc	0	0	3	1	Motif	ENST00000367993_CDS	protein_coding
chr1	168003700	168003800	Old03	ID_81	DCAF6	795	+	156.42	aaggtgccaccacgctaccgtgggtgatagagcaaGACcctgtctatggaaaggatggagtgggggaggaaaagtccgtaACTagagaaaaaattaagct	0	0	1	1	Motif	ENST00000312263_intron	protein_coding
chr1	172792000	172792100	Old03	ID_82	RP1-15D23.2	21	+	4.13185	gttttcACTtgcccatctgcttctagctcagaGACcaagttgtgttgctttggccttttctcctattccaaccgttcctgtggatttatgtcttttgaaa	0	0	1	1	Motif	ENST00000432694_intron	antisense
chr1	183738800	183738900	Old03	ID_85	RGL1	46	+	9.05072	ACTcaccagtttacaaacacgttcacgtggctacACTttgtttaccctgataggtaatctaatgaaggctgaGACccaaaattttgggtaaggtcgtttc	0	0	2	1	Motif	ENST00000304685_intron	protein_coding
chr1	184566900	184567000	Old03	ID_87	C1orf21	85	+	16.7241	agaaggctgttaaaagtcacagGACaggaaacacagagcaagtgctgctcaGACatgcgtcctcccacgttccagtggaattgtgttttcagaggtgtat	0	0	0	2	Motif	ENST00000235307_intron	protein_coding
chr1	204215500	204215600	Old03	ID_95	PLEKHA6	122	-	24.0041	tgtcccgtggccaagcctcACTtgaaacacaGACattttagtaggggggatagggttgtggtcaagggcgctaACTtcgggtccaaataGACccatattg	0	0	2	2	Motif	ENST00000272203_intron	protein_coding
chr1	204421600	204421700	Old03	ID_96	PIK3C2B	122	-	24.0041	gcattaaatggcccttgagttccaccattcccttgggattttttggtcacaattACTgctgctgtcaagagaaggggtgccagcctgggcaacaagggag	0	0	1	0	Motif	ENST00000367187_intron	protein_coding
chr1	213131500	213131600	Old03	ID_101	VASH2	20	+	3.93509	ccatggccagtgggaacgttgggagcccgaggcgctggttggaagtgGACcctccaggctgagcccaGACagctctcccaGACatcagagtgagctgtag	0	0	0	3	Motif	ENST00000271776_intron	protein_coding
chr1	223741200	223741300	Old03	ID_108	CAPN8	197	-	38.7607	gccacctggctggtctgcatgcagggcctgtgtgcagcggcctgggcctgggtacgggtgcataatgccagccacgggcaggtggtgGACcccgaggggc	0	0	0	1	Motif	ENST00000366872_intron	protein_coding
chr1	233790800	233790900	Old03	ID_113	KCNK1	46	+	9.05072	cacagagcaacctttggggagggccaccacgcccgtgggttgggaaagcagGACcacagccctagtgggcctggggGACagagcattgagccaaagaaga	0	0	0	2	Motif	ENST00000366620_intron	protein_coding
chr1	236856900	236857000	Old03	ID_117	ACTN2	259	+	50.9595	acaccacggccgttgggtcaccacctcccgtggagtcctctgGACcctgcctcttcccctccctgtgtgctccaaggccttcaggctttccaccttccct	0	0	0	1	Motif	ENST00000366578_intron	protein_coding
chr1	246965600	246965700	Old03	ID_122	RP11-439E19.8	30	-	5.90264	tcatcccacgggaggtggatttcttcttgaggcattctttttctgtcttgaatcttctttttctttcagtgttctggctGACgcagctatggggaagaag	0	0	0	1	Motif	ENST00000504864_intron	pseudogene
chr1	247117700	247117800	Old03	ID_123	ZNF695	193	-	37.9737	gaaataatagtatcacctttggggaacggtGACTgccagttttggatcaatcttaggccACTggaaggttggtggatcttctccagcaattcgggctgaa	0	1	1	0	Motif	ENST00000366504_intron	protein_coding
chr10	415300	415400	Old03	ID_127	DIP2C	142	-	27.9392	agttattaaatgcttttctaacacatgtcaccaaagcctgcgttcccacgttcccgcgttcccgtggtgtgccctcaggctgagagcctcACTcccagtc	0	0	1	0	Motif	ENST00000280886_intron	protein_coding
chr10	3126200	3126300	Old03	ID_131	PFKP	126	+	24.7911	tgtattccaccattcctgtggtattgcACTatttagctttctccccgttttttaagctattgtaacACTgcaagatctatgttaatattcaaagcgattt	0	0	2	0	Motif	ENST00000381075_intron	protein_coding
chr10	14030900	14031000	Old03	ID_139	FRMD4A	1623	-	319.333	ttctcaagcgtcagtttataatggaatcatctgggggttttACTaaatgcagatgcagtctgcattcctccaagttcccgtgtagttgctgaggctggag	0	0	1	0	Motif	ENST00000264546_intron	protein_coding
chr10	15263000	15263100	Old03	ID_141	FAM171A1	490	-	96.4098	gtggtgtgcttgtagctaacatctctttctcaattccacaggaacgtggctgaagagcggtctgggtcttgtgcaccaggaaggcagccagctGACgtgg	0	0	0	1	Motif	ENST00000378116_CDS	protein_coding
chr10	28224000	28224100	Old03	ID_144	ARMC4	39	-	7.67343	ggccttgggagaatgctgccaagaacgtgaaaaccgagtcattgtccggaaatgtggtggcattcaaccACTtgtgaacctccttgttggaataaaccaa	0	0	1	0	Motif	ENST00000305242_CDS	protein_coding
chr10	33491800	33491900	Old03	ID_150	NRP1	1976	-	388.787	cccaacgggaACTtggtggatgaatgtgatGACGACcaggccaACTgccacagtggaacaggtgatGACTtccagctcacaggtgcagaaaccatcttca	0	1	2	2	Motif	ENST00000265371_CDS	protein_coding
chr10	37637000	37637100	Old03	ID_154	ATP8A2P1	177	+	34.8256	gtaaaatgtcaaaatgatggcatcttagaaaGACaaccagataatgtttttttcaACTgtttgctttggtaattttctccatattagcttaaaattccac	0	0	1	1	Motif	ENST00000420453_intron	pseudogene
chr10	45489500	45489600	Old03	ID_158	RASSF4	21	+	4.13185	ctgcccgctcaatgcccagcagcagctctggaaggcagtgctcagccccatcaccACTgtcccgtggatgcctgtgtacctcttgccttttctgggcttg	0	0	1	0	Motif	ENST00000334940_3UTR	protein_coding
chr10	49711100	49711200	Old03	ID_163	ARHGAP22	22	-	4.3286	tatttttacattggtgatggcaccacgttccttggtgttttccagtctcagccatgcattcttACTgcggaggcctggccaagtcctggcttctccaagg	0	0	1	0	Motif	ENST00000249601_intron	protein_coding
chr10	55654600	55654700	Old03	ID_166	PCDH15	229	-	45.0568	accaagctcaaccacgtttccagtggaagagcACTGGACTGACattctaatcacctggatttagttctgggcatgctcttatctctctgtgaGACTttat	1	1	1	1	Motif	ENST00000320301_intron	protein_coding
chr10	60404200	60404300	Old03	ID_168	BICC1	284	+	55.8783	cgatccttttctcctgttagtctgtgcagcacagaaacagaACTccacccgtccccgtgcctgggaagtctctggtttttgtttaaggcatgtgtatcct	0	0	1	0	Motif	ENST00000373886_intron	protein_coding
chr10	77385900	77386000	Old03	ID_177	C10orf11	39	+	7.67343	tgagccaccacacccggccaagaggatgctctattttagctACTcaccacctacccgtggcacaGACatgcctcagccccACTgagaacagcatgcgtgg	0	0	2	1	Motif	ENST00000372499_intron	protein_coding
chr10	97210800	97210900	Old03	ID_182	SORBS1	43	-	8.46045	tggtgaatgttagaatcccacaagttccgtggaagatggcatcaggtggctctgccatgttctaatgGACatGACTgtcagtggcatttttagcttgtct	0	1	0	1	Motif	ENST00000306402_intron	protein_coding
chr10	98479800	98479900	Old03	ID_183	PIK3AP1	25	-	4.91887	tcttcagggtctccttcgctccctccacctctggccctaggagtgtctgagcgtcgcttcccctgtccctccGACTctgaagcgagaggcgagttgagag	0	1	0	0	Motif	ENST00000339364_intron	protein_coding
chr10	100931000	100931100	Old03	ID_184	HPSE2	24	-	4.72211	ctgcatcttagagttagaataACTttagttaatgtagtgcgatattctacccaatgtgtgaattccaccaagtgtggtttaaaatggccccagatacACT	0	0	2	0	Motif	ENST00000370546_intron	protein_coding
chr10	101180600	101180700	Old03	ID_185	GOT1	49	-	9.64098	gaacaaACTtttctccaatttccttcACTgttctgttttGACcggaaggtggtgggattctcctggttcacagttacaaACTcttaACTtgGACacagca	0	0	4	2	Motif	ENST00000370508_intron	protein_coding
chr10	105313400	105313500	Old03	ID_189	NEURL	55	+	10.8215	ggagcagcagggtcttgagctgcgggctcagGACccagtccagtcccttacagggcccaggcctctgagttccatctgctgtggGACagcctccaccttt	0	0	0	2	Motif	ENST00000369777_intron	protein_coding
chr10	105812500	105812600	Old03	ID_191	COL17A1	23	-	4.52536	gcctagggctgagaacccatctGACatccctggaatccaccgggaaagtggtcacaggagcagtggccttcctggagttgggtggtgagggtgaggagtc	0	0	0	1	Motif	ENST00000353479_intron	protein_coding
chr10	116290600	116290700	Old03	ID_194	ABLIM1	32	-	6.29615	tatttttcccgtggtgaatttttgccatgtcctttaaccaaaaatgttaaaGACTtcacatACTctttaggcctaaACTtctcatccctttACTaaatac	0	1	3	0	Motif	ENST00000277895_intron	protein_coding
chr10	116316100	116316200	Old03	ID_195	ABLIM1	75	-	14.7566	agggatggaaacccttgccGACTggaACTatctgtcccgtataaagtgagcagtcaccacgtgtctctaaacagtgattcccgtggtggaatccacatgt	0	1	1	0	Motif	ENST00000277895_intron	protein_coding
chr10	121087600	121087700	Old03	ID_198	GRK5	20	+	3.93509	agggcttagctggtgccctcgtcgggaGACcaggggcccatgcccctctgcacACTggcgtgctttccggagttcccacaGACaccacggtgccgtggat	0	0	1	2	Motif	ENST00000369108_intron	protein_coding
chr10	125213600	125213700	Old03	ID_204	RP11-282I1.1	40	+	7.87019	agcaggggtGACagaacccaACTgtgctgtcACTctcaatgcacctaattcccttaagccattcacctaataacctgtggttcagagttctacaggctaa	0	0	2	1	Motif	ENST00000448347_intron	lincRNA
chr10	129006500	129006600	Old03	ID_207	DOCK1	91	+	17.9047	attgctttaaatgGACggtcatatatgtttggctccttagtccaataattttattcaccacgttcccctgagagaaGACTtGACaaGACaatcctgGACa	0	1	0	4	Motif	ENST00000280333_intron	protein_coding
chr10	131479000	131479100	Old03	ID_211	MGMT	54	+	10.6248	ccctGACcctcctttgcccccgtgggGACgtggctgctgcttcccccgtgtgcctgtggccccttgtgcccagcgccatcgccACTccgtgagggtagat	0	0	1	2	Motif	ENST00000306010_intron	protein_coding
chr10	134937000	134937100	Old03	ID_219	GPR123	24	+	4.72211	caccccctgtgagcagcagcacgcccgtcctgtaACTgtgtgtagctggggttcaccgcacagctggggccgcaccgccttcccgtggctgctgtggcca	0	0	1	0	Motif	ENST00000392606_intron	protein_coding
chr11	761800	761900	Old03	ID_221	TALDO1	134	+	26.3651	caagtggctgggatGACaagcacacataccACTcctgggtaatttcaccacgttccccaggctggtctcgaacccctgggctcaagagatctctacccat	0	0	1	1	Motif	ENST00000319006_intron	protein_coding
chr11	3597600	3597700	Old03	ID_225	AP006294.2	199	-	39.1542	gaagctctccctgctgagatatagatatttccctggcgatgatctttcaagctGACatgaaGACatGACcacccgctggaacgtggtgtgtctgccgtgg	0	0	0	3	Motif	ENST00000415407_unkown	pseudogene
chr11	17454000	17454100	Old03	ID_227	ABCC8	418353	-	82312.9	acagccagccaACTctcccatccttctcccaccACTttcccgtggggctaACTtcaccctgtccacacggagtGACTtaacagtttaagccccagagtcg	0	1	3	0	Motif	ENST00000302539_intron	protein_coding
chr11	19258300	19258400	Old03	ID_229	E2F8	32	-	6.29615	tgtgttgggcacaagttattcctcctgcccctttttACTctgttcaaaGACctgaatctatttggagctaaaaaggggcccgtggtgaatttggggtacc	0	0	1	1	Motif	ENST00000250024_intron	protein_coding
chr11	26457700	26457800	Old03	ID_230	ANO3	32	+	6.29615	GACcACTtttccagtagatgggtgctctgtgctgaggGACcaGACcagccACTgttcccgtggattctccagaACTggaGACagcaagggctagtgctgt	0	0	3	4	Motif	ENST00000256737_intron	protein_coding
chr11	27805200	27805300	Old03	ID_233	BDNF	32	-	6.29615	aattccACTacatgtttattttaaaattcaccacggggtccccctagtgtatttgaaatacaattttatttgcagaatttaattaaaaatctgtaattct	0	0	1	0	Motif	ENST00000314915_intron	protein_coding
chr11	31512400	31512500	Old03	ID_234	IMMP1L	36	-	7.08317	GACagtgtaACTccaggctGACTtcattttcacattgttcttttctctgtgtcttcctgtgtccttttctgtctctaatgagGACgttcccgttggattt	0	1	1	2	Motif	ENST00000278200_intron	protein_coding
chr11	44587500	44587600	Old03	ID_238	CD82	73	+	14.3631	ctctacctggctctgGACctcccgggttccagcaggaggaagtgaaccaggtgaattccacgctcccgttgccctttctcACTtaaaacgccggaaggtg	0	0	1	1	Motif	ENST00000227155_5UTR	protein_coding
chr11	65307900	65308000	Old03	ID_246	LTBP3	776	-	152.682	caagcagggcttctACTacGACgggaacctgctggaatgcgtgggtgagctccgccccccggcggccgtggggaagcggcagggaGACacgcgccaccgc	0	0	1	2	Motif	ENST00000301873_5UTR	protein_coding
chr11	66903300	66903400	Old03	ID_248	KDM2A	82	+	16.1339	taatctatgtgaataaagatgcccttggaattcaatggtgcacaccctgtagaACTatgaACTgatgtttctacccACTACTgaagtctagattctagat	0	0	4	0	Motif	ENST00000398645_intron	protein_coding
chr11	68213200	68213300	Old03	ID_250	LRP5	108	+	21.2495	ctccctttgtagggctggttgtgtgctgcctgGACctggggggcacgttcacgtggtgaatttgtctatttACTatccccgctttggggctggtgccagc	0	0	1	1	Motif	ENST00000294304_intron	protein_coding
chr11	70526500	70526600	Old03	ID_255	SHANK2	46	-	9.05072	tggGACgatgggagcggaggctggagtgatctgaggaatgatcatgggtcagggaacgtggtggccACTagaaaccagagaacacaagcagcccctcctc	0	0	1	1	Motif	ENST00000294018_intron	protein_coding
chr11	70916100	70916200	Old03	ID_257	SHANK2	73	-	14.3631	ggaACTtgggtctgagtagctcattacacaagggtgctacggaatccagggctgGGACTccctgggcACTtggggccttcctgcctctggtgttaACTgg	1	0	3	0	Motif	ENST00000413503_intron	protein_coding
chr11	87874700	87874800	Old03	ID_264	RAB38	165	-	32.4645	atGGACTgtagaagtctgaACTcaaagattcaacagtttcttagtaatgtccaaaaatcaaaggatGACcatatttgatttttattaaaaGACaaatgcc	1	0	1	2	Motif	ENST00000243662_intron	protein_coding
chr11	95822000	95822100	Old03	ID_265	MAML2	37	-	7.27992	atcagttgcttgcagttcacctcatagatatgcaaggtGACcttccctttacctgtcggaACTctgaacccaGACagatccatatttgcagctagaGACT	0	1	1	2	Motif	ENST00000440572_intron	protein_coding
chr12	284400	284500	Old03	ID_283	IQSEC3	47	+	9.24747	tctgaaGACacacctcACTctcccagggccctacacagccaGACccggcgaggcctcctcttcccctggccaccACTttcccccattgGACcatGGACTg	1	0	2	3	Motif	ENST00000326261_3UTR	protein_coding
chr12	330600	330700	Old03	ID_285	SLC6A13	43	-	8.46045	ttctccctgataaagtacACTccgctGACctacaacaagaagtacacgtacccgtggtggggcgatgccctgggctggctcctggctctgtcctccatgg	0	0	1	1	Motif	ENST00000343164_CDS	protein_coding
chr12	1920700	1920800	Old03	ID_286	CACNA2D4	179	-	35.2191	gctggGGACTcaccacgctcccctgggtgtgaGACcccctctccctccccttggatgctccACTgccttgaggctctcaggatgccctcccggcccctac	1	0	1	1	Motif	ENST00000280663_intron	protein_coding
chr12	1992100	1992200	Old03	ID_288	CACNA2D4	203	-	39.9412	gccttccacacccacgcggccttccccaccgcaggctACTacacgcagatctcaacgctggcgGACacccaggagaacgtgatggaatacctgcacgtgc	0	0	1	1	Motif	ENST00000280663_CDS	protein_coding
chr12	2081300	2081400	Old03	ID_289	DCP1B	2628	-	517.071	gagtggagtttgaaggaattttaaattttggtttatccttagatgcccagaagaggtttgtgtaatgtcacACTaccacgtttccgtggctttccaagta	0	0	1	0	Motif	ENST00000280665_intron	protein_coding
chr12	3793100	3793200	Old03	ID_291	EFCAB4B	167	-	32.858	ggagtgcaacaaaaGACatcACTttcccgtggctctggggcatgaACTctcagtACTgctgctgtagatgcctcatgttctaggttctggaaggttgcca	0	0	3	1	Motif	ENST00000252322_intron	protein_coding
chr12	9681900	9682000	Old03	ID_294	RP11-726G1.1	246	+	48.4017	gaaggagaatgttACTctcccaccacgttcaagtggaaccatctatggatcagattcctcaatttgtgaaattaaGACcacacaACTggtaaagaatctt	0	0	2	1	Motif	ENST00000518709_intron	pseudogene
chr12	48299400	48299500	Old03	ID_303	VDR	49	-	9.64098	ggGACcaggGACcagggaagctgaGACTcagctcccttgggtgagattcgcGACaggccgggaacgtggtcagccgcggtcgctgccaaggtgatatcgg	0	1	0	3	Motif	ENST00000229022_intron	protein_coding
chr12	52708400	52708500	Old03	ID_310	KRT83	27	-	5.31238	tggtggtgagcACTggtttgtgcaagccctgtggccagctgaacaccacctgtggagggggctcctgcggccaggggaggcattaagtggcccaaaagag	0	0	1	0	Motif	ENST00000293670_3UTR	protein_coding
chr12	65343600	65343700	Old03	ID_315	RP11-766N7.1	193	-	37.9737	cctgaACTtattcataagttggggtgcttctctagaACTctagcaagctagttatgaaACTgaattatcataggaatatttccACTggaaggttggtgga	0	0	4	0	Motif	ENST00000481157_unkown	pseudogene
chr12	65343600	65343700	Old03	ID_316	RP11-766N7.3	193	+	37.9737	tccaccaaccttccagtggaaatattcctatgataattcagtttcataACTagcttgctagagttctagagaagcaccccaACTtatgaataagttcagg	0	0	2	0	Motif	ENST00000535058_intron	lincRNA
chr12	86995700	86995800	Old03	ID_320	MGAT4C	89	-	17.5112	acgtaccgcggcttccgctgcaggcgccagtttctgGACaacgggaacgcggtggcaccccaaagctcggaGACaccaggaaccacagagccccaaagag	0	0	0	2	Motif	ENST00000549405_intron	protein_coding
chr12	90327000	90327100	Old03	ID_323	RP11-654D12.2	369	+	72.6025	aacaggtgattaaacctatcacagtattaccttgcaGACTggaggcACTcaccacattctcgtggtttctaaggcaACTgattaaggattctaagaACTg	0	1	3	0	Motif	ENST00000547370_intron	lincRNA
chr12	94659400	94659500	Old03	ID_325	PLXNC1	5637	+	1109.11	tattttagaatgataacacaaGACaaattccaccacgttccccatgcaacgtGACgccctttattttcatggattagttacaaatgtttggtgtcatgca	0	0	0	2	Motif	ENST00000258526_intron	protein_coding
chr12	98542400	98542500	Old03	ID_328	RP11-690J15.1	147	-	28.9229	aaaaacccttctttagtagaattccacctcctctcgtggttcatcatgttaaatgatgtattcctttggttgatggcttcttgtctGACTtctacACTag	0	1	1	0	Motif	ENST00000548344_intron	lincRNA
chr12	100559000	100559100	Old03	ID_330	GOLGA2B	30	-	5.90264	tgagttgatagcaatagagcaaataacatgggaacgtgggggagtttattgaatagcttgtttACTcatgtggtcctaaGACcaacctttgattatccac	0	0	1	1	Motif	ENST00000266746_intron	pseudogene
chr12	104636400	104636500	Old03	ID_334	TXNRD1	29	+	5.70589	cagctaggtgaaagaaaggatatgtttttcttcttccatttggtccttcagtacctcttccacgttccctgtggtagagcccaaccctGACaggaGACTc	0	1	0	1	Motif	ENST00000429002_intron	protein_coding
chr12	107024200	107024300	Old03	ID_335	RP11-482D24.2	16447	-	3236.02	ggtGACTggcacccaggcctttggcagtgggcatcagcctctggcagcaaacccttctccccgtgggaacgtggctaaatcccaaacaaaACTgtgatgt	0	1	1	0	Motif	ENST00000547531_intron	processed_transcript
chr12	122480900	122481000	Old03	ID_340	BCL7A	224	+	44.0731	tcccctcccccaACTtttttttttttttaaatatgatACTGACTttaagggagtgGACcacgtgtcccgtggaatatgccacctcccgctgtctctctct	0	1	2	1	Motif	ENST00000261822_intron	protein_coding
chr12	130941700	130941800	Old03	ID_342	RIMBP2	87	-	17.1177	attgctccaagtggtgctcttaagggttctacagtccgagggggcgggcgccctggatgagaagaattgcatccttgcatccatggGACagcacctgagc	0	0	0	1	Motif	ENST00000261655_intron	protein_coding
chr13	28592600	28592700	Old03	ID_350	FLT3	2691	-	529.467	gaacgtgcttgtcacccacgggaaagtggtgaagatatgtGACTttggattggctcgagatatcatgagtgattccaACTatgttgtcaggggcaatgtg	0	1	1	0	Motif	ENST00000241453_CDS	protein_coding
chr13	29826400	29826500	Old03	ID_353	MTUS2	41	+	8.06694	tggctcctagttaGACcatgaaatACTcgttcccgtGGACTtattatattttctggctgagtcattaaACTaggccttattcacaaataatataaccaaa	1	0	2	1	Motif	ENST00000255289_intron	protein_coding
chr13	30498700	30498800	Old03	ID_355	LINC00572	370	-	72.7992	acctgcctccagccaggaattccacctgttccagtGACaccaaagatgtgaaggaaggatgtcctcatccacctcaaacaACTcccaaatgaatttcctt	0	0	1	1	Motif	ENST00000450264_intron	antisense
chr13	40177000	40177100	Old03	ID_361	LHFP	34	-	6.68966	gatgttcccgcccgagaaaGACagcaagttgtgtgtgcgcccggGACgcgggagggaaggtggccgccgcccgccagccatgtaagtaaatcACTcggct	0	0	1	2	Motif	ENST00000379589_intron	protein_coding
chr13	44958800	44958900	Old03	ID_365	SERP2	51	+	10.0345	tcctttgaacaagatacacccctatgccaggctcaagttccatttcaccaagttccagtggGACcttggaggtcatatggcctttctttgcattcatgtg	0	0	0	1	Motif	ENST00000379179_intron	protein_coding
chr13	51641600	51641700	Old03	ID_371	GUCY1B2	8658	-	1703.5	gggtgatatgccatatggtACTtaacatcagaatcaaaatgagcttgtgctttttgtgtgagatgttgaaatttatcagaaaatcagaaagcctaatttc	0	0	1	0	Motif	ENST00000389600_intron	pseudogene
chr13	53608500	53608600	Old03	ID_374	OLFM4	683	+	134.383	ggctccgtggatGACcgtggGACctgccagtgctctgtttccctgccaGACaccacctttcccgtgGACagagtggaacgcttggaattcacagctcatg	0	0	0	4	Motif	ENST00000219022_CDS	protein_coding
chr13	60695400	60695500	Old03	ID_376	DIAPH3	21	-	4.13185	gtggtccatgGACcaccaaggggtcttggtggaattcgtggtgtccttgaagaaaaaattaaatctttattttctttaatctgtaaatgaaatttagtat	0	0	0	1	Motif	ENST00000267215_intron	protein_coding
chr13	71663200	71663300	Old03	ID_384	LINC00348	120	+	23.6106	atttctaggaagggcttggagaaaattaaagcaggataaggggaaaaaagcacgttctcgtgggtgGACattattttacattaagtggtcaaaaaagcct	0	0	0	1	Motif	ENST00000428761_intron	lincRNA
chr13	94425200	94425300	Old03	ID_391	GPC6	23	+	4.52536	aaaaaccagaattctttctACTcaaaggtcttgttctctaccatgttcccggtggGACattttctctgtagttttttccaatatatagtaggttatGACa	0	0	1	2	Motif	ENST00000377047_intron	protein_coding
chr13	96705500	96705600	Old03	ID_393	UGGT2	391	-	76.9311	gggtccgagGGACTcgcgcttttctctccgtgccatggcgccagcgaaagccacgaacgtggtgcggctgctACTaggctccacagcgctgtggctttcg	1	0	1	0	Motif	ENST00000376712_CDS	protein_coding
chr13	99143300	99143400	Old03	ID_397	STK24	3375	-	664.047	tgtacccccagctcacgggaacgtggtgaGGACTggtGACatgatgtacgccagaaacccagcgcagtgcctggcatctgaaagggaagGACaaccagtg	1	0	0	2	Motif	ENST00000376547_intron	protein_coding
chr13	99196500	99196600	Old03	ID_399	STK24	71	-	13.9696	ctcgtgggccaggcctgctggGGACTtctgtgtctgcagttgggccacgggaacgtacctgccacctcagtttcagagcctcctgcccctgtgctggcct	1	0	0	0	Motif	ENST00000376547_intron	protein_coding
chr13	102850600	102850700	Old03	ID_401	RNY1P2	37	-	7.27992	tttgtctgagaattctacagtcagaaGACACTttgcataccACTgtggtctaACTtcgttttccagttggGACaACTgGACcatcagctccaggagattg	0	0	4	3	Motif	ENST00000364820_intron	misc_RNA
chr13	112279900	112280000	Old03	ID_403	RP11-65D24.2	150	+	29.5132	atcttttgaaacctacACTttgagatgcttccagccttctctgccACTtgagctgcaagcagcttatcttctcccgttcccgtggcaggatgctgtcgct	0	0	2	0	Motif	ENST00000375713_intron	protein_coding
chr13	114087500	114087600	Old03	ID_405	ADPRHL1	23	-	4.52536	ttcctgcattttcctgctgtgccctgggttggccccaccacccgccggccaagggagccaaggaGACcacgggaaccacgggagcggctccaccccacgg	0	0	0	1	Motif	ENST00000356501_intron	protein_coding
chr13	114287300	114287400	Old03	ID_407	TFDP1	217	+	42.6958	tggatctgctgcgcccgtggGACgtggcccctttttgtgcagctcattagagctctcaggtaaaagcattcctcgattcaggctgatcctcaggagggct	0	0	0	1	Motif	ENST00000375370_intron	protein_coding
chr13	114436300	114436400	Old03	ID_409	GRK1	557	+	109.592	cgcACTggggcctcgaGACccaaaccttccaccacgtcccctggtgctggagggagcccaagatcaaatggaggccagtggctcaggccgtctgccgggg	0	0	1	1	Motif	ENST00000335678_intron	protein_coding
chr13	114526200	114526300	Old03	ID_410	GAS6	72	-	14.1663	tacgtgggctgcACTccctggcagggGACgaagggggcccgcggtgggatccccaggGACccccaaagcctctGACcagaggtctgatgagccaagcccg	0	0	1	3	Motif	ENST00000327773_intron	protein_coding
chr13	114526200	114526300	Old03	ID_411	GAS6-AS1	72	+	14.1663	cgggcttggctcatcaGACctctggtcagaggctttgggggtccctggggatcccaccgcgggcccccttcgtcccctgccagggagtgcagcccacgta	0	0	0	1	Motif	ENST00000458001_intron	antisense
chr13	114855100	114855200	Old03	ID_412	RASA3	102	-	20.069	tcgtgccctttaaaagcagggagttgtgtggtgtcaatcaaGACacccacacacgtgccgtgaacacctgtgtgcaggctgtggggcggccgtgcgcggc	0	0	0	1	Motif	ENST00000334062_intron	protein_coding
chr14	20902800	20902900	Old03	ID_414	KLHL33	744	-	146.385	aagcagaaattaacaaaaggcccttcttggcatcctccattcagGACacaggaaagccaggggaacatggtggaaaACTcaatgtgtgctttcaccttgg	0	0	1	1	Motif	ENST00000344581_intron	protein_coding
chr14	37124600	37124700	Old03	ID_420	RP11-964E11.2	5477	-	1077.63	tccccattgttgttctctccatttccctaatctgcaggagcagctcacgctggagcccccaaagaagcccccatacctcaggtgtctacACTgaaagtgg	0	0	1	0	Motif	ENST00000555107_intron	antisense
chr14	44799200	44799300	Old03	ID_425	RP11-305B6.3	2098	-	412.791	cacaggaaggtggtggcttttgggaatggcttatgttattatttgtgatGACTtgtctcgattattttcccaccccttgctgccacccagcagcccatct	0	1	0	0	Motif	ENST00000553827_intron	lincRNA
chr14	55310100	55310200	Old03	ID_430	GCH1	39002	-	7673.83	aatgttagtcaccaagggaaggtggtggaatgtctatgtttttgattttACTgtgagttaaaaaggcacatttctaccttctattgtttttaaattcaag	0	0	1	0	Motif	ENST00000254299_3UTR	protein_coding
chr14	64653200	64653300	Old03	ID_435	SYNE2	115	+	22.6268	ggcGGACTtaacccggcacgttctcgtggaagatgtgatggttttgaaggagcaaatagagcatttgcacaGACaatgggagGACctctgcttaagggta	1	0	0	2	Motif	ENST00000344113_CDS	protein_coding
chr14	69717200	69717300	Old03	ID_441	RP11-363J20.2	80	-	15.7404	ctgcacacaggcccaggtggggctgggctgtccccaagcaggccacgggaaggtggaggcaagaagatcatcgggaagccatGACagtcaGACaagcagc	0	0	0	2	Motif	ENST00000556316_intron	lincRNA
chr14	72468400	72468500	Old03	ID_443	RGS6	73	+	14.3631	gtttctgaaatggatgctagaagagataACTtgaatgagtACTtttcccctggtggaattctcttcctcatctatatttaaacagttgttttgcacctaa	0	0	2	0	Motif	ENST00000343854_intron	protein_coding
chr14	76423000	76423100	Old03	ID_447	IFT43	34	+	6.68966	taacctacaagtagagctctgaagaaaaaGACcatttggaattgcaccacgttctgttttctttggaataatccaggaaatgtatctagctgccttggtt	0	0	0	1	Motif	ENST00000238628_intron	protein_coding
chr14	80900800	80900900	Old03	ID_449	DIO2-AS1	35	+	6.88641	tctgtgtgcttgggggagggagtgaagaGACTgtgaGACTttacattgcaACTcagtACTgccctgtcccagcggaaagcaacacagggcaggattccac	0	2	2	0	Motif	ENST00000553979_intron	antisense
chr14	89967300	89967400	Old03	ID_451	FOXN3	102	-	20.069	ggagggcgcattaatctgagcccttcACTgtcttccatgcagagatagagggagttcatgcatgctgagGACagttagctACTcaatcctcaacaggaga	0	0	2	1	Motif	ENST00000261302_intron	protein_coding
chr14	90554100	90554200	Old03	ID_452	KCNK13	78	+	15.3469	tggaaatgtcctatttatagagtaccctttgtacagtgtaggGGACTttgttcagagttcccgccctgctcccttgtctctgccttctcagctagtgatg	1	0	0	0	Motif	ENST00000282146_intron	protein_coding
chr14	93932700	93932800	Old03	ID_455	UNC79	43	+	8.46045	gtggatgtcacgttcacgtgGACataatttcagagtcatattctagagtgtgtcatagtggaaagatcACTggattgggatcaggaaatctaagtACTag	0	0	2	1	Motif	ENST00000256339_intron	protein_coding
chr14	97227200	97227300	Old03	ID_460	RP11-433J8.2	103	+	20.2657	attagatgtttccaacaaaaaaagcccttgattccaccatgttcctgtagagctacgcttcagcacagaattgcagtagaggcttACTttACTtttaaag	0	0	2	0	Motif	ENST00000556669_intron	lincRNA
chr14	101040000	101040100	Old03	ID_463	BEGAIN	253	-	49.7789	cctgaACTccaagcccatttcccagcccttggtgtctcccctgggatggccaaggggcaccaccagccctgaattccccatgttcccctgctcaacatga	0	0	1	0	Motif	ENST00000355173_intron	protein_coding
chr14	102246900	102247000	Old03	ID_465	PPP2R5C	201	+	39.5477	cgggagGACacctcctgccattcccccacgttccctggttccctgcgtccagatcgctttgcttttggttaacacACTcctctctctcttgtattttcct	0	0	1	1	Motif	ENST00000328724_intron	protein_coding
chr14	102582800	102582900	Old03	ID_468	HSP90AA1	306	-	60.2069	tctcacctGACcatgcaagggtgggggcagcacagtcacctgcctcgggaacgtggagcacagggGACccACTgccaccattcctgctcccgcagctgcc	0	0	1	2	Motif	ENST00000216281_intron	protein_coding
chr14	102973900	102974000	Old03	ID_469	ANKRD9	324	-	63.7485	tgctctacgcgctcgtgcacGACcaccaagcgtacgcgcattacctgctggccacgttcccgcggcgcgcgctcgcaccgcccagtgccggcttccgctg	0	0	0	1	Motif	ENST00000286918_CDS	protein_coding
chr14	105247900	105248000	Old03	ID_477	AKT1	215	-	42.3023	tggaGACcacgccccgtggtgctggtgggaagggcattgggcagctggggccggggtaggagggagaggtcacctggccggggggtggccatgtgtcgag	0	0	0	1	Motif	ENST00000349310_intron	protein_coding
chr14	105412600	105412700	Old03	ID_478	AHNAK2	305	-	60.0102	cccccctctgcccaACTggaggtccaggctggccaggtgGACctgaagctcccagagggccacgttcccgagggagctggcctcaaagggcacctgccca	0	0	1	1	Motif	ENST00000333244_CDS	protein_coding
chr14	105413100	105413200	Old03	ID_479	AHNAK2	305	-	60.0102	ttcagcccccctccgcccaACTggaggtccaggctggccaggtgGACgtgaaACTcccagagggccacgttcccgagggagccggcctcaaagggcacct	0	0	2	1	Motif	ENST00000333244_CDS	protein_coding
chr14	105413600	105413700	Old03	ID_480	AHNAK2	305	-	60.0102	cagcattcagcccccctctgcccaACTggaggtccaggctggccaggtggatgtgaaACTcccagagggccacgttcccgagggagccggcctcaaaggg	0	0	2	0	Motif	ENST00000333244_CDS	protein_coding
chr14	106329400	106329500	Old03	ID_482	IGHJ6	26	-	5.11562	tggggtgaggatgGACattctgccattgtgattACTACTACTACTACTacatgGACgtctggggcaaaggGACcacggtcaccgtctcctcaggtaagaa	0	0	5	3	Motif	ENST00000390560_CDS	IG_J_gene
chr15	23842400	23842500	Old03	ID_486	MKRN3	79	+	15.5436	cgaaGACagcACTacaattcaaaGACTttctgagatcaGACaagatagcgcatgttcagagttcccgtatggccttagccatcagcccacatctacattc	0	1	1	2	Motif	ENST00000314520_intron	protein_coding
chr15	40540200	40540300	Old03	ID_491	PAK6	59	+	11.6085	tgtaccccaatgctctaGACTtcattattccaccaccttccccagggcgggaggtACTctttccattacatgcatcaggaaACTgaggccagaGACatgc	0	1	2	1	Motif	ENST00000260404_intron	protein_coding
chr15	43496000	43496100	Old03	ID_492	EPB42	91	-	17.9047	ttaagtgctttatatgcatcatatgcatcatcttgttagccctcacaaccacgttctgtggcaagaaccattgctatccccACTttacagatgaggagat	0	0	1	0	Motif	ENST00000300215_intron	protein_coding
chr15	45745100	45745200	Old03	ID_493	RP11-519G16.3	23	+	4.52536	aaccataagaGACaaccacgcccgtgggggaggggggggcgggggccagtttagaGACccacccccaggtgcgcattctctttctcaggGACgttccatg	0	0	0	3	Motif	ENST00000558536_intron	antisense
chr15	48009600	48009700	Old03	ID_498	SEMA6D	286	+	56.2718	gtgcgtggagggagccaggctccggctcgcctgatggattGACTtggagatggatcgaattacaccatttgccgtgcatcggtttgttttgctcctgctc	0	1	0	0	Motif	ENST00000536845_5UTR	protein_coding
chr15	51544400	51544500	Old03	ID_499	CYP19A1	216	-	42.499	ggtctgggatcccagaattgtACTgaaACTttgcatgttgattcccgagtgtgtttctccagagcaagattccaccacgttcACTggatccttagaatgg	0	0	3	0	Motif	ENST00000260433_intron	protein_coding
chr15	65349700	65349800	Old03	ID_500	RASL12	42	-	8.2637	cACTccccgtggtttacctccaccctttccacacattcaagttgcccgcctggccctgaagcatttGACACTgtgatgcctgaACTtgatgagtaatgcc	0	0	3	1	Motif	ENST00000220062_intron	protein_coding
chr15	65477200	65477300	Old03	ID_501	CLPX	1048	-	206.199	gggaatgcgcggcgcttcgcccggcacccaccACTttccccgtggaatggggctctgccaacctctggagcagccgttgctcaaattggaagtaaACTcc	0	0	2	0	Motif	ENST00000300107_intron	protein_coding
chr15	65502100	65502200	Old03	ID_502	CILP	16438	-	3234.25	ggtcACTggatctgagaaACTtcccagggGACcgcattccagagtcagtGACTctgtgaagcacccacatctacctcttgccacgttcccacgggcttgg	0	1	2	1	Motif	ENST00000261883_5UTR	protein_coding
chr15	65579000	65579100	Old03	ID_504	PARP16	279	-	54.8946	gttgtcattccattgtcatagcccttcccctaggccgggaacccctcccccccaccagccccagttcctttatccctgggcccaacctccccgccGACcc	0	0	0	1	Motif	ENST00000261888_5UTR	protein_coding
chr15	67357300	67357400	Old03	ID_507	SMAD3	177	+	34.8256	ctccACTtctgagGACccACTtctcaccccctcctcctccgcacacgttcccgaggctctcggccggtgtgatctcaccGACTagagaataaaaacagcc	0	1	2	1	Motif	ENST00000327367_intron	protein_coding
chr15	71160900	71161000	Old03	ID_512	LRRC49	1239	+	243.779	aaACTcagatttctggctcccattctcagagtttctGACTcagtaggtctagggtagagcctgagaatttgcttttctaccacgttcccgggtgatgctg	0	1	1	0	Motif	ENST00000544974_intron	protein_coding
chr15	73910400	73910500	Old03	ID_514	NPTN	31	-	6.0994	cgaggcagaaagaattccaggcaggcggctagtaatgaatattgattgtgagctatgtggtACTtgcttccctgcagagctaccACTtACTgtggagtag	0	0	3	0	Motif	ENST00000287226_intron	protein_coding
chr15	74953900	74954000	Old03	ID_515	EDC3	327	-	64.3388	tcccgggttcaagcgattctcgtgcctcagcctcctgagtagctgggattacaggtgtattccaccacgcccagtgctggtctcgaACTtctGACctcag	0	0	1	1	Motif	ENST00000315127_intron	protein_coding
chr15	79382100	79382200	Old03	ID_517	RASGRF1	76	-	14.9534	cACTcccaccgcccagccctaatagccccgatcgtctgttctacaccgggaacgtgtaattccccgcgcttaggcatgggaagggcaaGACggaggcgtc	0	0	1	1	Motif	ENST00000419573_intron	protein_coding
chr15	81605600	81605700	Old03	ID_519	STARD5	199	-	39.1542	tcagcggttacctcccacagaacgtggtGGACTccttcttcccccgcagcatGACccggttttatgccaaccttcagaaagcagtgaagcaattccatga	1	0	0	1	Motif	ENST00000302824_3UTR	protein_coding
chr15	84884300	84884400	Old03	ID_525	AC103965.1	74	-	14.5598	gaacgttggtttcctcttagcaatggctgtttcagtagaaacccctGACccaGACTcctttacagaagggctaccttaagctgtataaggtGACcacaga	0	1	0	2	Motif	ENST00000316967_intron	pseudogene
chr15	85763400	85763500	Old03	ID_527	RP11-561C5.4	73	-	14.3631	ggtttcctcttagcaatggctgtttcagtagaaacccctGACccaGACTcctttacagaaaggctaccttaagctgtataaggtGACcacagaACTgcag	0	1	1	2	Motif	ENST00000357253_intron	pseudogene
chr15	101918800	101918900	Old03	ID_531	PCSK6	509	-	100.148	agggaagagggGACctcaggtagggctgggcctgggtgagaatcaaggagccaggccccctgctccaaggtaccacgggatcgtgctgggcagtctcttt	0	0	0	1	Motif	ENST00000331826_intron	protein_coding
chr16	151700	151800	Old03	ID_532	NPRL3	486	-	95.6228	tgtgggcaagggcaaatgccagggccctgagcacagcggGACctgagtGACTgggcacagggagtgaggccacaggaacgtgggtgttgcaggcccatgg	0	1	0	1	Motif	ENST00000399951_intron	protein_coding
chr16	1536500	1536600	Old03	ID_535	PTX4	25	-	4.91887	cctccctcctctgtttctagtttgcggcgtgggccccaccctcgttttcccaaacgcctccaccaggaacgtggtcttcctcagccctggtttcgtcACT	0	0	1	0	Motif	ENST00000293922_CDS	protein_coding
chr16	1575300	1575400	Old03	ID_536	IFT140	307	-	60.4037	gcccctcagcccacccggttcccgtggggctgggatgggagggaacgagGACctctgtctccttctctcacagctacgagaagtcgGACacgcaccgctt	0	0	0	2	Motif	ENST00000361339_3UTR	protein_coding
chr16	1931000	1931100	Old03	ID_538	MEIOB	46	-	9.05072	cagggtcccaatagcatccagtaattcacaaagtaattttttcaagattagcaccatgttcccacgggagctcacgttgctgtcatccacACTgcacACT	0	0	2	0	Motif	ENST00000470044_intron	protein_coding
chr16	3640400	3640500	Old03	ID_541	SLX4	20	-	3.93509	gggtctcatcacacaagtgggtcgtccctgtcaacaccccggtcccgtggcggaACTtcccaggtgggctccccaaccttgctgtctccagctgtgccat	0	0	1	0	Motif	ENST00000294008_CDS	protein_coding
chr16	7095800	7095900	Old03	ID_544	U6	27	+	5.31238	cgcattccaccacgtgtggctaatttttttgtatttttagtagaGACagagttttaccatgttggccaggttcttctggaACTcctGACctcagatgatc	0	0	1	2	Motif	ENST00000363999_intron	snRNA
chr16	11806600	11806700	Old03	ID_548	TXNDC11	83	-	16.3306	aagtgccgggattacaggcgtccaccACTcctggccaaatttttctattttttttgtagagatgtagtttcaccacgttaccctggctgatcttgaACTc	0	0	2	0	Motif	ENST00000283033_intron	protein_coding
chr16	20071400	20071500	Old03	ID_550	GPR139	111	-	21.8398	cattccagcctcaccacagttcagctccacggagctgctGACaagaaccatcatctgcctcctgaaagaaagcagtgtcttccctggaatgtggtggaat	0	0	0	1	Motif	ENST00000326571_intron	protein_coding
chr16	25020300	25020400	Old03	ID_553	ARHGAP17	44	-	8.65721	tgccttttctaggggaACTctgaacagtatttctgagaagggataggtaatgtgtgctttgcttcaatctgagtggattccatcaacctctccatagagc	0	0	1	0	Motif	ENST00000289968_intron	protein_coding
chr16	25114600	25114700	Old03	ID_554	RP11-449H11.1	44	-	8.65721	ggaACTctgaacagtatttctgagaaggggtaggtaatgtgcgctttgcttcagtctgagtggattccatcaacctctgcatagagcaggggtggaaaga	0	0	1	0	Motif	ENST00000563176_intron	lincRNA
chr16	25121200	25121300	Old03	ID_557	RP11-449H11.1	35	-	6.88641	caagcatcatctcccagcttagcagtgtccacattccacgggtgttagtggatagtaagtgttaacagcaagtACTatacggtgttaatcccacaggtct	0	0	1	0	Motif	ENST00000563176_intron	lincRNA
chr16	27186200	27186300	Old03	ID_558	RP11-673P17.4	39	-	7.67343	ttccttagcgtggaACTctgaacacacattcttcttaGACcatagcgtcattctcagggtattgctccagttaagcgcttgctctcaggtgcatctgctg	0	0	1	1	Motif	ENST00000564381_intron	lincRNA
chr16	27938600	27938700	Old03	ID_559	GSG1L	42	-	8.2637	tcgccaaaatatccttctgccaaGACcagcctgggcaacaccgtgaGACcccatctctacaaaaaaattgaaaaattaggcacgtacccgtggtcccagc	0	0	0	2	Motif	ENST00000380897_intron	protein_coding
chr16	30565300	30565400	Old03	ID_560	ZNF764	44	-	8.65721	caattcaccgtggcccggccacccatccccaccACTcccgtgggctcctGACcaagcaccacgtgccattcatcatggcttgcttttagtgtttttggtg	0	0	1	1	Motif	ENST00000252797_3UTR	protein_coding
chr16	52558300	52558400	Old03	ID_568	TOX3	42	-	8.2637	cgtacccgtggtgattggaaatcatttgcatttACTgctccatacatgtaaatcatagtaattttaggaagaaagaattgcaaacatctaaaaaattcat	0	0	1	0	Motif	ENST00000219746_intron	protein_coding
chr16	55700800	55700900	Old03	ID_571	SLC6A2	29	+	5.70589	agcGACTcctagctttttccttccccacgttcccttgggccACTGACTtccatcttcaggcctatcaaagattttttgtttatttgtttgttttgttttc	0	2	1	0	Motif	ENST00000219833_intron	protein_coding
chr16	70369000	70369100	Old03	ID_576	RP11-529K1.2	56	-	11.0183	cttattacaagaattccaagatgtgtcagagttGACcagaagcatagagaaaACTacatagtcgagtacccaccaggggaatgtggtagaattggcagtc	0	0	1	1	Motif	ENST00000562077_intron	processed_transcript
chr16	70369000	70369100	Old03	ID_577	DDX19B	56	+	11.0183	GACTgccaattctaccacattcccctggtgggtACTcGACTatgtagttttctctatgcttctggtcaACTctGACacatcttggaattcttgtaataag	0	2	2	1	Motif	ENST00000288071_3UTR	protein_coding
chr16	75641600	75641700	Old03	ID_582	ADAT1	80	-	15.7404	gctgctgtgtagaACTatgaacatttcatgtaccACTttttgcatggccatatgttttcaattttcttgggtatacctaggagtagtgttACTgggtcat	0	0	3	0	Motif	ENST00000307921_intron	protein_coding
chr16	78302000	78302100	Old03	ID_585	WWOX	2501	+	492.083	ccgccgtgtctggcttgctccacgattttcctctatgaattccacctttcccatggtggGACcaaggctggaagtACTtcacaaaggctccatttgaaaa	0	0	1	1	Motif	ENST00000355860_intron	protein_coding
chr16	85729300	85729400	Old03	ID_594	C16orf74	61	-	12.002	gtccatcaGACccACTgctgctagccagaaacACTgggccatgggcacctggtggaatcggccctgcaggaggtcacgtggttgccccctcgcaGACcga	0	0	2	2	Motif	ENST00000284245_intron	protein_coding
chr16	87724000	87724100	Old03	ID_597	JPH3	42	+	8.2637	gcgagcctgcggctgggcggggccgagccccggttgctgcgttgGGACTtGACcttctccccgccccagaaatccttgcctgtcgctctagagtccGACg	1	0	0	2	Motif	ENST00000284262_CDS	protein_coding
chr16	88768100	88768200	Old03	ID_600	RNF166	43	-	8.46045	ccctgcgccccacagcccacccaggtgttgtcgccacgtgaacgtgaacctggtagcccgagctggggcctcctgcctatgggagctcctctggcccACT	0	0	1	0	Motif	ENST00000312838_intron	protein_coding
chr16	88989100	88989200	Old03	ID_602	CBFA2T3	2332	-	458.832	cctgtgccacgggaacagtggtgtcaccgtctccgaggtcgggatgggattccaggaaggggccgtccaccaccctccGACggctgcaagctggGACccg	0	0	0	2	Motif	ENST00000268679_intron	protein_coding
chr17	140400	140600	Old03	ID_609	RPH3AL	3707.5	-	729.468	tgtgagatggcggcgtctgctttcagagcagtttccttccctccccctacattggcACTaagccccttcccgtcttctgatctgcgggagcgtggtggaattcctcatcatgaaatggatcggtgaGGACTcaaaggccagcctgggcatgaagtacctgaACTttggagtggcccagcagaaccttctgtcgcattgtg	1	0	2	0	Motif	ENST00000323434_intron	protein_coding
chr17	3627400	3627500	Old03	ID_610	GSG2	30	+	5.90264	tcgcagtccGACgatcctGACgatcccGACGACcccGACTtccccggcagcccggtgaggcggcggcggaggcgtcccggcggccgagtgcccaagGACc	0	1	0	5	Motif	ENST00000325418_CDS	protein_coding
chr17	3627400	3627500	Old03	ID_611	ITGAE	30	-	5.90264	ggtccttgggcACTcggccgccggGACgcctccgccgccgcctcaccgggctgccggggaagtcggggtcgtcgggatcgtcaggatcgtcGGACTgcga	1	0	1	1	Motif	ENST00000263087_intron	protein_coding
chr17	11323100	11323200	Old03	ID_615	SHISA6	26	+	5.11562	tccaccaccttttccctggatGACcttgaacagtaataacaatcatatagtgctcttcaaattattttgcagttttgtgttcatgatctcatctgaaccc	0	0	0	1	Motif	ENST00000343478_intron	protein_coding
chr17	17620100	17620200	Old03	ID_620	RAI1	26	+	5.11562	ACTctgttgtggtcaccacggccccgtgggcttagcgtggggcACTggtggggctgatgttgccACTtaacctcagggtgggatggcatggagcaggccc	0	0	3	0	Motif	ENST00000353383_intron	protein_coding
chr17	26818700	26818800	Old03	ID_622	ALDOC	31	-	6.0994	cgaagctgaaccaggaggcgaagttcaccacgttgccgttttgggggaagagcctgaaggaggaacatgggctgccgtgtGACattgccccgagaACTgc	0	0	1	1	Motif	ENST00000226253_intron	protein_coding
chr17	29421100	29421200	Old03	ID_623	MIR4733	21	-	4.13185	atatcattaACTtcatgaACTgatgaatacgtcacgtccccacccccgtgggaacgctgggagcctgcACTcctccctcaGACctttgatttgcccaagg	0	0	3	1	Motif	ENST00000578268_intron	miRNA
chr17	33686700	33686800	Old03	ID_625	SLFN11	156	-	30.6937	aaACTgcctgcccttgccagattttccacgggagtggtggttgtaaataagagaaaacaatataaatctaggtcaagatggaaaacaaaacatttaaaat	0	0	1	0	Motif	ENST00000308377_intron	protein_coding
chr17	37761800	37761900	Old03	ID_629	NEUROD2	19	-	3.73834	accacgagaaaagctaccACTACTctatgcACTACTcggcgctgcccggttcgcggcccacgggccacgggctagtcttcggctcgtcggctgtgcgcgg	0	0	4	0	Motif	ENST00000302584_CDS	protein_coding
chr17	63569600	63569700	Old03	ID_641	AXIN2	1552	-	305.363	acACTtccctggcttatccaGACACTttgggataaagaaaacaccACTttcccgtggcccacagtgctctgccaagccggcctaggccagtctgccccac	0	0	3	1	Motif	ENST00000307078_intron	protein_coding
chr17	70538700	70538800	Old03	ID_643	LINC00511	149	-	29.3164	cacaGACaaagtggggctgGACggtaggagggaagccaggggatcgtggtgtcctggatgctgggaGACaagaggcttccaggagtgcaaatgtcagggc	0	0	0	3	Motif	ENST00000453722_intron	processed_transcript
chr17	70565900	70566000	Old03	ID_644	LINC00511	1505	-	296.116	acaaggcaatgttgcctgtGACcatgcagggctgctctgggccccacgttccgtggtctcgcaggtgttctgtacctgccagggttcgctgttgggatcc	0	0	0	1	Motif	ENST00000453722_intron	processed_transcript
chr17	70836000	70836100	Old03	ID_645	SLC39A11	27	-	5.31238	ttttggaaaggtgaaattcttgccttttttaagcttgccacattaaacgttaatgtctgcagcaccacgttggcgtggttctcACTccagctgcatcaga	0	0	1	0	Motif	ENST00000255559_intron	protein_coding
chr17	72832500	72832600	Old03	ID_649	TMEM104	43	+	8.46045	gcacgtacccgtgggtggtgGACcgcgtcgtgtttcccaccatcaccctggtgccgcctgtgctggtggccttctgcacccacGACctggagtccctggt	0	0	0	2	Motif	ENST00000335464_CDS	protein_coding
chr17	73780800	73780900	Old03	ID_651	UNK	115	+	22.6268	aattccagccgGACatagaaccacaACTcccagcaacccctgctgccgtgtggggggtcttcacgttctcgtggcgcggcgcaggcgcACTgggtcctcg	0	0	2	1	Motif	ENST00000293218_intron	protein_coding
chr17	73780800	73780900	Old03	ID_652	H3F3B	115	-	22.6268	cgagGACccagtgcgcctgcgccgcgccacgagaacgtgaaGACcccccacacggcagcaggggttgctgggagttgtggttctatgtccggctggaatt	0	0	0	2	Motif	ENST00000254810_intron	protein_coding
chr17	74635100	74635200	Old03	ID_654	ST6GALNAC1	34	-	6.68966	aattcatgctttatgcagagtACTctgtcaatagattacaggatggatgatcgggggaacgtggttttagaggggatagtttagaGACcattgcaacggt	0	0	1	1	Motif	ENST00000156626_intron	protein_coding
chr17	79037300	79037400	Old03	ID_661	BAIAP2	337	+	66.3063	cctgcgggatgaattccacaaggccccgtggggttgtgcggcagccACTtgggcagtaagtgaaggaggcgttcgtctcACTccccaggccgggggctca	0	0	2	0	Motif	ENST00000321280_intron	protein_coding
chr17	79237500	79237600	Old03	ID_664	SLC38A10	21	-	4.13185	tgcgctgccccctcatggatgaggcatgGACccaaggcgctatcacaagtgcccatgcggcctcctcgttcccacgggtcccctcaagctgggcagtgct	0	0	0	1	Motif	ENST00000288439_intron	protein_coding
chr17	80791100	80791200	Old03	ID_668	ZNF750	48	-	9.44423	tcggccccaggggaggcagcagcatccatggtcttgggttctacaggccGACggcaggggcgcacagcACTtgggagagctcccagccagcaggtaggag	0	0	1	1	Motif	ENST00000269394_intron	protein_coding
chr18	1941500	1941600	Old03	ID_669	RP11-161I6.2	50	-	9.83773	ACTttcccttggcACTgccctagtagaggctctctgttggggctctgccattgtggaaggtttctgtgtagccACTgaggctttcccatacgtcctctga	0	0	3	0	Motif	ENST00000579097_intron	lincRNA
chr18	13407800	13407900	Old03	ID_671	LDLRAD4	2251	+	442.895	tgtgtgtttcttatACTagggtctgtcccaccacgttcctgagggtagGACctaggtccctttgtattaattgttctaagaACTccatgtttaagaaacc	0	0	2	1	Motif	ENST00000359446_intron	protein_coding
chr18	28681300	28681500	Old03	ID_673	DSC2	184	-	36.2029	cggggcgggagtgcgccggggccgtccagctggcctctggcaccttccccgggaacgtgcggctccctgtgcctcgggaacgtgcggctccctgtgcctcgggaacgtgcggctccctgtgcctcagcgcctgcccaggccacggaaaggggaaccgctgggcggccggGACggagagcgagtgtccttgggtgaaaaag	0	0	0	1	Motif	ENST00000251081_intron	protein_coding
chr18	34877000	34877100	Old03	ID_674	CELF4	21	-	4.13185	tccagtggcctttccACTggcctcccagttcACTgcaccccctgatgcctagcctggccttcaatctcccctgctcccctcttctctccctgctcgctgt	0	0	2	0	Motif	ENST00000334919_intron	protein_coding
chr18	60812100	60812200	Old03	ID_683	BCL2	98861	-	19451.4	acagggccaGACcacagtcaagggcttccagagtgtgccgcacacgttcccgtgggatccagccttgcacagtgcccagggcggcgggggcgggggtgat	0	0	0	1	Motif	ENST00000333681_intron	protein_coding
chr18	77741800	77741900	Old03	ID_688	TXNL4A	115	-	22.6268	gcctcatacatggtggattctcaagtgttcatgaaACTggtctgtggtgaaatcagaggatgttcacgttctcgtggcacgtgagctttatgtggtagtt	0	0	1	0	Motif	ENST00000269601_intron	protein_coding
chr19	881200	881300	Old03	ID_693	MED16	25	-	4.91887	agggagcctggggaACTtggtggaACTccttcctgggtaggcggcatgtgtcctctctgtgctgcagcagccataatgtggtcctgagctcaaaccgtgg	0	0	2	0	Motif	ENST00000269814_intron	protein_coding
chr19	2115500	2115600	Old03	ID_695	AP3D1	82	-	16.1339	accccgggcgtggagcacattcccgtggtgcagattGACctctccgtccccttgaaggttccaggcaagtgtctccggtgtgtcggcgccgcatttgtca	0	0	0	1	Motif	ENST00000345016_intron	protein_coding
chr19	3525200	3525300	Old03	ID_696	FZR1	512	+	100.738	ttgggagggcagttggggtcttgtgctccctggctctgtcccctccgccatggcccccattcctgccACTccaccccgtcccgtggccctgccctcacca	0	0	1	0	Motif	ENST00000313639_intron	protein_coding
chr19	5322300	5322400	Old03	ID_700	PTPRS	19	-	3.73834	gcctctgcctgcccacgGACgtggtgctgcgctGACgggccagcctcctgagtgctgtggggtttttaaaaatatagctggtgttaggtgatattacctc	0	0	0	2	Motif	ENST00000262963_intron	protein_coding
chr19	6375700	6375800	Old03	ID_701	PSPN	29	-	5.70589	ggctggggccccgatgcccgtggggttcccgtggccgatggagagttctcgtctgaacaggtggcaaaggctggaggGACctggctgggtaaGGACTtcc	1	0	0	1	Motif	ENST00000245810_CDS	protein_coding
chr19	7262900	7263000	Old03	ID_702	INSR	45	-	8.85396	taaccattttaagtccacagttttcagtggcattaagcacgttcacgtggttttgcaaccatcaccaccaccatctcccaaACTttctcatcctcccaaa	0	0	1	0	Motif	ENST00000302850_intron	protein_coding
chr19	11534600	11534700	Old03	ID_703	CCDC151	143	-	28.1359	aGACccaccgcgagcacctgctgctacagtccGACGACaccatccagGACagcctgcatgccaaggaggaggagctgcggcagcgctggagcatgtacca	0	0	0	4	Motif	ENST00000356392_3UTR	protein_coding
chr19	12471500	12471600	Old03	ID_704	ZNF442	46	-	9.05072	tgcctcagcctcctgattagctgagattacaggcgcccaccaccaccacgggcgtggtggcccacacctgaagtcgcagctACTtgggaggctgaggcag	0	0	1	0	Motif	ENST00000242804_intron	protein_coding
chr19	12881500	12881600	Old03	ID_706	HOOK2	326	-	64.142	tgagccctacagaacgcccaaggccacattgcACTatcctgaattccaccatatcccctgGACcccacACTgccccccccttatcccacagtatgcttcc	0	0	2	1	Motif	ENST00000264827_intron	protein_coding
chr19	13470000	13470100	Old03	ID_707	CACNA1A	32	-	6.29615	aaaagatagagtaatatctttgGACgtaggcgaggggtccctgccctgaggctcacccagtccttctccagccataccACTccccgtgggatgagaagtt	0	0	1	1	Motif	ENST00000360228_intron	protein_coding
chr19	15481300	15481400	Old03	ID_708	AKAP8	146	-	28.7262	tggtggaacccattttctatgaagaatgccagaACTggcatcccccaagtgaGACTctatctccctacggttggtgaacaggctccattcatagaattgt	0	1	1	0	Motif	ENST00000269701_intron	protein_coding
chr19	17413000	17413100	Old03	ID_710	ABHD8	145	-	28.5294	ctggggggagggggtgtcttccggctggtccacatttgccacaatgtccccttctccaggaacatccccacacaaGACgccaccaccttccctgtgGACa	0	0	0	2	Motif	ENST00000247706_intron	protein_coding
chr19	17973500	17973600	Old03	ID_712	RPL18A	977	+	192.229	ctcaaagtgaatttggaggttccacaACTctagtggccagtGACTgcaggGACccaggccttgggctatctcgcttccccaccaccaccttcccgtgagc	0	1	1	1	Motif	ENST00000222247_intron	protein_coding
chr19	28203400	28203500	Old03	ID_714	LINC00662	50	-	9.83773	tGACaatggtgcccaaaACTtcattagcaattttaatttcaccacggtcctgtggtcctgtgatctcgccctgcctccatttgccttgtgatattctatt	0	0	1	1	Motif	ENST00000561521_intron	lincRNA
chr19	31137700	31137800	Old03	ID_717	ZNF536	88	+	17.3144	ttacacctgcaggagaattccaccacgtttgggcgcatttccgaagcaaggctattgatgttgtacgtttaaaaaaattaattaaaaaaACTcagatctc	0	0	1	0	Motif	ENST00000355537_intron	protein_coding
chr19	37624600	37624700	Old03	ID_721	CTC-454I21.4	32	-	6.29615	ccagaaattcaccacgggatcccagcctcaggcccgcctaGACagtgtgcgggtgagtctccccaaaagttgtccctcttgtcaccttgaGGACTggcct	1	0	0	1	Motif	ENST00000587645_intron	antisense
chr19	38303400	38303500	Old03	ID_722	ZNF573	46	-	9.05072	agtgaaACTccgtctcaaaaaaacaacaacagaaaaagtgccaggtggcaccacgggcgtggtggctcacgcctgtattcccagcACTttgggtggccga	0	0	2	0	Motif	ENST00000392138_intron	protein_coding
chr19	40424400	40424500	Old03	ID_724	FCGBP	420	-	82.637	tgcgtgtgtaccagagcgGACcacgggccgtggtggagctggtctttgggctggtggtcACTtatGACTgGGACTgccagctggcACTcagcctgcctgc	1	1	2	1	Motif	ENST00000221347_CDS	protein_coding
chr19	42728400	42728500	Old03	ID_728	ZNF526	25	+	4.91887	gggatcacggaaGACTgaagcagaaacagtggattaaGACTtcctgagcgatagctggtgagtagtgggatgtgcaagagaattccacctccccttggtt	0	2	0	0	Motif	ENST00000301215_5UTR	protein_coding
chr19	44079300	44079400	Old03	ID_730	L34079.4	165	+	32.4645	gtttcccctacaacACTttcccgtggaagttcacctatgggctctccaagaaagcttccctattcctccttttctctccggaagttccctaGACgccgga	0	0	1	1	Motif	ENST00000600242_intron	antisense
chr19	44079300	44079400	Old03	ID_731	XRCC1	165	-	32.4645	tccggcgtctagggaACTtccggagagaaaaggaggaatagggaagctttcttggagagcccataggtgaACTtccacgggaaagtgttgtaggggaaac	0	0	2	0	Motif	ENST00000262887_intron	protein_coding
chr19	46215600	46215700	Old03	ID_732	FBXO46	1146	-	225.481	cctccgccccctgcccgGGACTgcggagcgtcaggcttccacgtgGACgtggtggtGACgggcgtggtagatgagtgcatcttctttggcaagGACggca	1	0	0	3	Motif	ENST00000317683_CDS	protein_coding
chr19	50461500	50461600	Old03	ID_739	SIGLEC11	30	-	5.90264	cgctgtaaggcctggaacgtccacggggcccagagtggctctgtcttccagctgctaccaggtgaggGGACTgtggggggctgaggttcagggagaaagg	1	0	0	0	Motif	ENST00000426296_intron	protein_coding
chr19	52646400	52646500	Old03	ID_740	ZNF836	34	-	6.68966	tttttaggtgcctcattccaccagttccggtggtattttgtcttttagccttggcACTccagttatACTttctcttgcgcttggcagcgtagccacattt	0	0	2	0	Motif	ENST00000322146_intron	protein_coding
chr19	53499300	53499400	Old03	ID_741	ZNF702P	42	-	8.2637	aGACcacacaatgtatatatgtgttgtgtagtaaaaattcaaagaaaagttcACTtacgcatcccctttcctgtccagccttccacccgttcccatggct	0	0	1	1	Motif	ENST00000270443_intron	pseudogene
chr19	54725500	54725600	Old03	ID_745	LILRB3	19	-	3.73834	tgttgaagGACgggctgaaggcatgagggaGACcccatggggaggctctGACatgggaggaggagccctcGACcacgttcacctggaaggggaGGACTca	1	0	0	4	Motif	ENST00000245620_intron	protein_coding
chr19	56904800	56904900	Old03	ID_746	ZNF582	941	-	185.146	cacggcgaatccaccggtaccgtggtggaagcgcgccctgggctgccgggggcgcggccgcggtggcACTtgGACccgaggaggcggcaggtgagaggtt	0	0	1	1	Motif	ENST00000301310_intron	protein_coding
chr2	2277100	2277200	Old03	ID_751	MYT1L	21	-	4.13185	cagtcctacaggaacatgatggaatttgaGACTtctccatggccacccACTttctgtattggtctctgttgtttccaaacatctcatttatcaggggtca	0	1	1	0	Motif	ENST00000399161_intron	protein_coding
chr2	2937400	2937500	Old03	ID_752	AC019118.2	8704	-	1712.55	cctgcttcgggccagcattgccGACggtgggcGGACTcaccctaggcttcatcaatcacGACcccgtggaacgtggtcaGACaggcgtgaagtgagatcc	1	0	0	3	Motif	ENST00000457478_intron	lincRNA
chr2	27321900	27322000	Old03	ID_761	CGREF1	605160	-	119068	gcgttgcccccattacaacacGACTcccccaacatgtccacatagatccccaacgtagcatctcACTgtcccacgggaacgtggttttcttttttcttta	0	1	1	0	Motif	ENST00000402550_3UTR	protein_coding
chr2	27321900	27322000	Old03	ID_762	KHK	605160	+	119068	taaagaaaaaagaaaaccacgttcccgtggGACagtgagatgctacgttggggatctatgtgGACatgttgggggagtcgtgttgtaatgggggcaacgc	0	0	0	2	Motif	ENST00000260598_intron	protein_coding
chr2	28863600	28863700	Old03	ID_763	AC074011.2	436	-	85.785	ggaacggggtgggggatagaaaccagcgaagtggctggtttttggcccacagcaggGACccagcagcctggggctgagcgggagttGACTtatGACacac	0	1	0	2	Motif	ENST00000431376_intron	antisense
chr2	28863600	28863700	Old03	ID_764	PLB1	436	+	85.785	gtgtgtcataagtcaACTcccgctcagccccaggctgctgggtccctgctgtgggccaaaaaccagccACTtcgctggtttctatcccccaccccgttcc	0	0	2	0	Motif	ENST00000327757_intron	protein_coding
chr2	29456300	29456400	Old03	ID_765	ALK	2634	-	518.252	gttcctgtgcatctgcaatgtcagagcctcatGACagccctgggatagaaacacctcagatgctcttatccccgtgtaaagatgagcagggccaggtaca	0	0	0	1	Motif	ENST00000389048_intron	protein_coding
chr2	29788500	29788600	Old03	ID_766	ALK	46	-	9.05072	gcagtgtgctgaggcgaggtgaggctggctgcctttgtctgtggccctgctcttctttgtGACaagccttgcccagggcaacgtggtggctggtgattag	0	0	0	1	Motif	ENST00000389048_intron	protein_coding
chr2	46337600	46337700	Old03	ID_775	PRKCE	71	+	13.9696	tcaaatttgtgggcataaagttctttacagcattcatttattACTgttttcacgttcccgtgatcaacagtgatGACACTgcttacatttcttatattgg	0	0	2	1	Motif	ENST00000306156_intron	protein_coding
chr2	46372300	46372400	Old03	ID_776	PRKCE	146	+	28.7262	caaggaagggattctgaatggtgtGACGACcaccacgttctgtgGGACTcctGACTacatagctcctgaggtaaGACctgtgtgcaaaggttcacctcct	1	1	0	3	Motif	ENST00000306156_CDS	protein_coding
chr2	70939900	70940000	Old03	ID_779	ADD2	244	-	48.0081	acctgcccgtggttcagcaagGACagaagcccctttacagcatcctgtgctcACTctGACTcccagcagggagaACTccccacctGACaaggcagcctgt	0	1	2	2	Motif	ENST00000264436_intron	protein_coding
chr2	72424600	72424700	Old03	ID_781	EXOC6B	32	-	6.29615	gctACTgccaaatttatcccACTaaataaattgctACTgaaatgttaccACTccccgtggaatatagattatttttaagtccttaGACTgagagtcagta	0	1	4	0	Motif	ENST00000272427_intron	protein_coding
chr2	119603000	119603100	Old03	ID_793	EN1	68	-	13.3793	cccgcgcggcgctttccttttttcacccgcacatccagcaGACTtctggcatccgtaggcctgtttttctcggctttccttccaccACTtttccgtgtgc	0	1	1	0	Motif	ENST00000295206_intron	protein_coding
chr2	121983400	121983700	Old03	ID_795	TFCP2L1	645.5	-	127.005	ccgtgttcccgtgtgtgtaGACaccgtggcagtggtgtttaccgtgttcccgtgtgtgtaGACaccgtggcagtggtgtttaccacgttcccgtgtgtatgGACaccgtggcagtggtgtttaccgtgttcccgtgtgtgtgggcaccgtggcagtggtgtttaccgtgttcccgtgtgtgtaGACaccgtggcagtggtgtttaccacgttcccgtgtgtgtgGACaccgtggcagtggtgtttaccgtgttcccttgtgtgtgggcaccgtggcagtggtgtttaccgtgttcccgtg	0	0	0	5	Motif	ENST00000263707_intron	protein_coding
chr2	135345600	135345700	Old03	ID_802	TMEM163	57	-	11.215	tcacgtggtgaattctcttggttccaaaaatgccaattgtagGACcacagggtaagtaGACTttggcttatggagatgttacaagttgggtaggaacctg	0	1	0	1	Motif	ENST00000281924_intron	protein_coding
chr2	136268400	136268500	Old03	ID_803	ZRANB3	224	-	44.0731	acagtcaccaACTcttcattggcaacctgcctcatgaagtgGACaaatcagagcttaaagatttctttcaaaattatgggaacgtggtggagttgcacat	0	0	1	1	Motif	ENST00000264159_intron	protein_coding
chr2	145919000	145919100	Old03	ID_807	AC074093.1	1499	+	294.935	tcttcccttcctatctacccttacgtagatagttaggtaaACTtatctaagttccacgttccgtggctttaatACTagcaattcaccattgtacccaaaa	0	0	2	0	Motif	ENST00000414195_intron	lincRNA
chr2	161265200	161265300	Old03	ID_810	RBMS1	22	-	4.3286	tgcacaggttcggggcttcatacgtccacggaaaggtggtcgagaaaaggGACggcttgagcagccgtaggtcatttacatcgggaaacaaagggaagtc	0	0	0	1	Motif	ENST00000348849_intron	protein_coding
chr2	179494300	179494400	Old03	ID_811	TTN	132	-	25.9716	tcgctGACcttgtacgtcagaacgaaagggcccctacatatACTcgctctctggctaccagctctccccttctcagcgccgtggggccacgttcacgtgg	0	0	1	1	Motif	ENST00000342175_intron	protein_coding
chr2	182781500	182781600	Old03	ID_812	SSFA2	366	+	72.0122	ttaaagttctttctctctttctctctgctatttgaacatgttGACTaccttttccttttccaagttttctccctgttggcttctgtggcaccacgttctc	0	1	0	0	Motif	ENST00000320370_3UTR	protein_coding
chr2	228159700	228159800	Old03	ID_820	AC097662.2	197	-	38.7607	aaagataatgagcaagttgtacccgtttctcccttttctccggctgGACcaggaattccatcacgtccttggtcacctcttatacccattggtccaggag	0	0	0	1	Motif	ENST00000396588_intron	antisense
chr2	231311900	231312000	Old03	ID_821	SP100	19	+	3.73834	tcagtgtgaagttgcaaagggttaagaaccacagcccgtggcccgtggtcaacatcaaagaggaGACccctggggaaagaaaggctcctgttttacctgt	0	0	0	1	Motif	ENST00000264052_intron	protein_coding
chr2	238614800	238614900	Old03	ID_827	LRRFIP1	66	+	12.9858	tgggGACcaacccagaattccacgttcccacacagtgggagaggggtatgcagggcgtgtacaccagagtcttgggGACcaacccagaatttggccGACT	0	1	0	2	Motif	ENST00000244815_intron	protein_coding
chr20	4224200	4224300	Old03	ID_832	ADRA1D	1504	-	295.919	gtggtgatgcccagttgagctgcctgctccgtgcatagtGACccagGACagtcccgttccttgcctgtGACcggtgggatagctagtagtgctccccttt	0	0	0	3	Motif	ENST00000379453_intron	protein_coding
chr20	15565300	15565400	Old03	ID_835	MACROD2	277	+	54.501	tcttcatgttcccttccttgcgtagtgtacccacagggggcACTggtacccatgccggggctggttaccaccttcccgtgggccacagcagcttcccagc	0	0	1	0	Motif	ENST00000217246_intron	protein_coding
chr20	25341400	25341500	Old03	ID_845	ABHD12	39	-	7.67343	ttcagtgaggtagaagcccaGACgggtttttccagttgtccgcctgatcctggcctccacctgatcctcccgccacgggtacctggtgctgttggttcat	0	0	0	1	Motif	ENST00000339157_intron	protein_coding
chr20	31061100	31061200	Old03	ID_847	C20orf112	21	-	4.13185	cttccagcgttcccacgggggtgggGACcggcgggggcagccacgtgctctggggggctctggggctggGACaagcgcagcagctGACctcccgcctcaa	0	0	0	3	Motif	ENST00000326071_intron	protein_coding
chr20	35094000	35094100	Old03	ID_848	DLGAP4	260	+	51.1562	tcttgaatttaaaaggaggctatctggaggctgggtggGGACTgagtcaccacctcccgtggctttctcatcctgagcagcaaccaGACacacccagagg	1	0	0	1	Motif	ENST00000339266_intron	protein_coding
chr20	35854200	35854300	Old03	ID_851	RPN2	66	+	12.9858	accaggtcaggaaGACacctaGACagttctcttaacctgaaatgtgaatggatACTagagtttacaatgtggtctataacatGGACTagagagaattcca	1	0	1	2	Motif	ENST00000237530_CDS	protein_coding
chr20	36874800	36874900	Old03	ID_852	KIAA1755	190	-	37.3834	atcctctttccctttGACcctGACctgaatgcccaccccccacccctattcctccacgtctccgtggatcagcagatGACatttgagcaaaGACctgcaa	0	0	0	4	Motif	ENST00000279024_intron	protein_coding
chr20	41817500	41817600	Old03	ID_855	PTPRT	23	-	4.52536	aaaagttcggggaACTcatatttgggtttggccacgggaaggcggtgagcagaggtagttccccagagtagggggagcgggggcgggggggtggtgcctg	0	0	1	0	Motif	ENST00000356100_intron	protein_coding
chr20	45812100	45812200	Old03	ID_858	EYA2	32	+	6.29615	aagggctccttccatgatttcctccACTccccgtggctggctgggtcctccttcccaggctccttgcttgccagtccattccatttgcaaattgcagaag	0	0	1	0	Motif	ENST00000317304_intron	protein_coding
chr20	51107600	51107700	Old03	ID_864	RP5-1022J11.2	685	-	134.777	caacaACTcttacctttcttttcctttttgattatcttcctatggccctttcatgtatagtatgaggaagtagcctttgtccaccacgttcacgtgcaca	0	0	1	0	Motif	ENST00000416237_intron	lincRNA
chr20	62818000	62818100	Old03	ID_876	MYT1	1516	+	298.28	ctgtgtgagctttgggGACccttgttcccaccacagagtgtccatggagcagcatGACTtctggaagggcgtctttatggaacacctccacgtttccgtg	0	1	0	1	Motif	ENST00000328439_intron	protein_coding
chr21	36535000	36535100	Old03	ID_879	RUNX1	84	-	16.5274	gaattaaattgaaccccaaacctaccctgcttgggaacACTaggttcccgtggGACACTctgaagagctttcaccaggctcacctctccccaACTctcag	0	0	3	1	Motif	ENST00000467692_intron	protein_coding
chr21	41000800	41000900	Old03	ID_882	B3GALT5	49	+	9.64098	cttttccattcttatttttagagaaaatcaagtcttaagaggttaACTgtgcccagagtcttgtaACTaaaaagtggttGACTtgagattccacccagtt	0	1	2	0	Motif	ENST00000380620_intron	protein_coding
chr21	42839600	42839700	Old03	ID_883	TMPRSS2	163	-	32.071	tgtgatggtattcacGGACTggatttatcGACaaatgagggtaACTatcctgtcctccttctGACTgtgttctccgattcctcgagccaaagccaGACat	1	1	1	2	Motif	ENST00000332149_intron	protein_coding
chr21	42851500	42851600	Old03	ID_885	TMPRSS2	105	-	20.6592	aacagcaggggtgaattacacagcaaagcccccccatcacagtccaggaacctggtggaattgataACTggggccatgttaacatctgtaccttttatta	0	0	1	0	Motif	ENST00000332149_intron	protein_coding
chr21	43702800	43702900	Old03	ID_888	ABCG1	224	+	44.0731	atGACaccaagttccccgtggctcagccACTctgagggccaaggtcatggGACGACctgggaaacggtgtgtcttcaggtgtgttctggaaacgccctgc	0	0	1	3	Motif	ENST00000340588_intron	protein_coding
chr21	45928900	45929000	Old03	ID_891	TSPEAR	118	-	23.2171	caccacccttcccgtggaaaGACTggcctgggGACcttcctgtggaaagaatggcctgggGACcttcctgtggaaagaatggcctggGGACTttcctggc	1	1	0	2	Motif	ENST00000323084_intron	protein_coding
chr21	47836700	47836800	Old03	ID_904	PCNT	90	+	17.7079	agtgggccgagtctccgccggctGACGACcaccatgtgcagagGACggctgtggtaggtgcctgctctgctcccaggcctgctgttcccgtgggaatgtg	0	0	0	3	Motif	ENST00000359568_CDS	protein_coding
chr22	19069700	19069800	Old03	ID_906	DGCR2	21	-	4.13185	tccaGACcagccagggcaacgtggtgaaatcctgtctctatgaaaaaaaaaaaaaaaaaaaaaaagaaataattagccagatgtggtggtacacACTtgt	0	0	1	1	Motif	ENST00000263196_intron	protein_coding
chr22	26711500	26711600	Old03	ID_911	SEZ6L	3070	+	604.037	cagaGACTtacacagcttgaatagctgccccttgtGGACTtggggccaggccaatctaagaaagaattccacctccttcccatgtGACTttgggctgggc	1	2	0	0	Motif	ENST00000248933_intron	protein_coding
chr22	29710300	29710400	Old03	ID_918	RASL10A	119	-	23.4138	gaaaGACcagcaggtgcttacgctacggtcataaacggttacagctGACaatctgggggcgtggtgGACcacgGGACTcgggccaagggctttggaatta	1	0	0	3	Motif	ENST00000216101_intron	protein_coding
chr22	29733000	29733100	Old03	ID_920	AP1B1	307	-	60.4037	cgtggggtgtcagggccagcagggccacgggaacgtagaatcgcggcataacgtacagcatgtgcagttGACTtACTacctggattagctgcaccaaggc	0	1	1	0	Motif	ENST00000317368_intron	protein_coding
chr22	39146600	39146700	Old03	ID_921	SUN2	103	-	20.2657	tcctccccaccccacgagtctatggcaacctaaggccaacatccttgcattcaggcccattccagcACTttcctgtggggctcacacatggtgggtgctc	0	0	1	0	Motif	ENST00000216064_intron	protein_coding
chr22	42427000	42427100	Old03	ID_922	WBP2NL	4088	+	804.333	agttacctgaaaagcgtagcaggttcgagtttcttaaaggtggaattccaccatgttctcctgtgcaaagggtacctgtttacctggtccaccaaACTgc	0	0	1	0	Motif	ENST00000329620_3UTR	protein_coding
chr22	46372400	46372500	Old03	ID_926	WNT7B	82	-	16.1339	gggcgtccccgtgggGACgtggGGACTggagggggccACTgcagctctctgggctccggggctggcccgtgtgtcaGACcctcgccccacgccagcagag	1	0	1	2	Motif	ENST00000339464_intron	protein_coding
chr3	11635500	11635600	Old03	ID_934	VGLL4	654	-	128.678	tctggcatgtgttaggtgctaaataattttatgttGACTtgaattgGACcctgtctctaggggaagtgctgtttgagcccacgttcccgttggagcaggc	0	1	0	1	Motif	ENST00000273038_intron	protein_coding
chr3	12203000	12203100	Old03	ID_935	SYN2	28	+	5.50913	gatgggcacACTctGACagtttattcatttctcttctgatttcagctGACACTgcccacgttccctgtggtggtgaagattggccacgctcACTcaggca	0	0	3	2	Motif	ENST00000426379_intron	polymorphic_pseudogene
chr3	12906600	12906700	Old03	ID_938	CAND2	156	+	30.6937	ttgttctgaaACTcaACTttcttgttctcccttgcccctagttaccgtaaacagcctaccACTtcccgtgggctctaatcaataacacatctgttccctt	0	0	3	0	Motif	ENST00000454887_intron	protein_coding
chr3	15106600	15106700	Old03	ID_942	MRPS25	402	-	79.0954	tgcccatgaagggccgcttccccatccgccgcaccctgcaatatctgagccaggggaacgtggtgttcaaGGACTccgtgaaggtcatGACagtgaatta	1	0	0	1	Motif	ENST00000253686_CDS	protein_coding
chr3	16491400	16491500	Old03	ID_946	RFTN1	19	-	3.73834	tctttcccctgctgcgcctccctggggcctcctgcagccctcctcctgctgcttcctggtcACTtctagagatggggccattttctagaaccagctctct	0	0	1	0	Motif	ENST00000334133_intron	protein_coding
chr3	22394800	22395100	Old03	ID_949	ZNF385D	22.5	-	4.42698	tgaataACTgcaacaaggaaggggggatagtgctacagtccgagGACataggattgatctccacattctattgttgtgatggcagggtctggcacatagcaagcaattatatcagGACatcgtgaattcaaattgggcacatctcctgtACTtggagggctaccaaatatacagaGACTgcaacaataaatcagggagaagtgattgtattttgcatgaaattttctgaaccACTGACctggatGACaacctgatgctgcttgggcatggtcatggtccaggaGACatggtggaattcaa	0	1	3	5	Motif	ENST00000466511_intron	protein_coding
chr3	25666900	25667000	Old03	ID_952	TOP2B	19	-	3.73834	ACTGACaaatttgtgttgggccacatgcagcccacgggccacgggttgGACaagcttggcctagagcaagaagaatggtaagggagcagagtgatttgct	0	0	1	2	Motif	ENST00000264331_intron	protein_coding
chr3	27168500	27168600	Old03	ID_953	NEK10	74	-	14.5598	gggtacgtggaattcattgaattgttatctttACTtttgtaaatgtttgaagttttttataataaaaatatttatgggttttttgtttgtttgtttgttt	0	0	1	0	Motif	ENST00000295720_intron	protein_coding
chr3	42789800	42789900	Old03	ID_959	CCDC13	66	-	12.9858	cctGACaaccaacgttcctgtggccacaatgcccagcattaacagcagcttaaattggaagagtcagccagggcaggggaagGACaagtattctttctca	0	0	0	2	Motif	ENST00000310232_intron	protein_coding
chr3	43540000	43540100	Old03	ID_960	ANO10	259	-	50.9595	tgtgctaagctttGGACTtgggatcttttaggcaggctttgaaagccacgggaggtggtgtttattccctACTcttccctccatatgccatcccatcaga	1	0	1	0	Motif	ENST00000292246_intron	protein_coding
chr3	53261000	53261100	Old03	ID_972	TKT	84	-	16.5274	GACcagatgccccagtgcaaggggttggcaagcatgagctcagccatgggaacgaggtggcaagtggttctccctggGACaggGACaggcccgcaggctg	0	0	0	3	Motif	ENST00000296289_intron	protein_coding
chr3	55597600	55597700	Old03	ID_974	ERC2	1538	-	302.609	ggctgggggaaagatagaaatttctccacgttccgtggccctttctgctttggattctgaagggatcctctgtcACTgtctctgtctctctctctcagtg	0	0	1	0	Motif	ENST00000288221_intron	protein_coding
chr3	57742000	57742100	Old03	ID_975	SLMAP	38	+	7.47668	tgcgcgttcccgtggcggtgcaccgggtaggtttcagtcagagtcACTatggcggccggcgctggcaaggtaagctgaggcggtggtggcggctagggag	0	0	1	0	Motif	ENST00000295951_intron	protein_coding
chr3	76048100	76048200	Old03	ID_982	ROBO2	22	+	4.3286	tttctccgcccttttACTaaaccttagtcgtgattgttaatatgtcctcaagtatcatatatgcaccacgttccttggaggtggtagagtgtagtgaata	0	0	1	0	Motif	ENST00000332191_intron	protein_coding
chr3	98617500	98617600	Old03	ID_985	DCBLD2	22	-	4.3286	gaattccttttaagccagtcttcccagtctaacagatgttctttagggtctACTgatattccctcacataacctgaaaagaagtctgtttaaaacacctt	0	0	1	0	Motif	ENST00000326840_intron	protein_coding
chr3	131485100	131485200	Old03	ID_1000	CPNE4	99	-	19.4787	ccaccacggggataattataaagaagtaataaacaaaagctaacACTtcttgagtACTtgtaaaacACTttgcttaatcttcaaaacaaccctacaaACT	0	0	4	0	Motif	ENST00000429747_intron	protein_coding
chr3	134475900	134476000	Old03	ID_1002	EPHB1	468	+	92.0812	acaGACcaccatgttcccatggagatatcaagcaagcagatgctttcctttttcatcttttgcatgaagGACcagctgcttacccacagccACTgatgat	0	0	1	2	Motif	ENST00000460895_intron	protein_coding
chr3	137728600	137728700	Old03	ID_1005	CLDN18	70	+	13.7728	gaaaatgtgaaaagtctggtttaaGACagagcacggtgggtgcttcccaggggccatcttaagcgaggtcagccaaagtggtctgcagtcacgttccccg	0	0	0	1	Motif	ENST00000183605_intron	protein_coding
chr3	140672800	140672900	Old03	ID_1008	SLC25A36	52	+	10.2312	GACACTatctcaaaagaaaaaaagaaaagggatattgaacagtttttgttattccaagaattcccccacaccccttgaagtcACTttcttccctctcctc	0	0	2	1	Motif	ENST00000324194_intron	protein_coding
chr3	149039900	149040000	Old03	ID_1010	TM4SF18	74	-	14.5598	cccACTtcccaggattcaatgaggctttttgaaaaGACTctagaattccatcACTttccccccatttctattgccctcatctttattcaagctctaatat	0	1	2	0	Motif	ENST00000296059_intron	protein_coding
chr3	174945600	174945700	Old03	ID_1015	NAALADL2	80	+	15.7404	taattgtagaACTatgaACTcatatgatctcctgaaatcattttcttaaacaagagaagcatgtacattaaACTtgataaatttaaaataaaattttaaa	0	0	3	0	Motif	ENST00000454872_intron	protein_coding
chr3	188080500	188080600	Old03	ID_1017	LPP	91	+	17.9047	ttgtggccgagtagagataaggtcACTgcggaagaaaataaatcgctaaaatctgttagaatacgtcagcttccaggtttgtctgaggatgcagtggaaa	0	0	1	0	Motif	ENST00000312675_intron	protein_coding
chr3	188915200	188915300	Old03	ID_1019	TPRG1	266	+	52.3367	ggttggggttggggaACTggtGACTtagtcttatttattctACTccccagaattccaccACTtttctgtcccttttctgtcccacagtcttcagggtcag	0	1	3	0	Motif	ENST00000345063_intron	protein_coding
chr3	189745100	189745200	Old03	ID_1023	LEPREL1	38	-	7.47668	taagaatgggttACTgtattttccacagtggtggaattcgctggctgtgaaaccctgttcttgcccttgtggatagaacacagagataaaatgccacaag	0	0	1	0	Motif	ENST00000319332_intron	protein_coding
chr3	195602700	195602800	Old03	ID_1028	TNK2	538	-	105.854	cccgGACgggaacgtggtgctgagatttccagagctggggcagccttaggcagttctcagcaccggcctctgttttccatcttgtctaccccagagatgt	0	0	0	1	Motif	ENST00000316664_intron	protein_coding
chr4	1977800	1977900	Old03	ID_1033	WHSC1	484	+	95.2293	gtcACTgccgcccacctgtgcccacgttcctgtggaatttcctaatgaggaGACcctgggtggcgggcgggagctgttctgcctgtggtggcctcctttg	0	0	1	1	Motif	ENST00000312087_intron	protein_coding
chr4	3252800	3252900	Old03	ID_1037	MSANTD1	32	+	6.29615	ggctggcttgcGACgtgagggctgaggtgtgagcctgggtatcttcagaggttcggtgGACacaggcagctgcccgcggccccACTgttcccgtggcctc	0	0	1	2	Motif	ENST00000438480_intron	protein_coding
chr4	5529300	5529400	Old03	ID_1042	C4orf6	22	+	4.3286	tcctcttgagtttgatttGACaagatgccttcccacccaggtaaccccgtgggaacgtgccagtacctcaccgcacGACctcACTgagtcctcacaacaa	0	0	1	2	Motif	ENST00000195455_3UTR	protein_coding
chr4	6163700	6163800	Old03	ID_1044	JAKMIP1	39	-	7.67343	atggctggcctgtgcaatccacccctttccttcctgctcggctccatcaaggaggcaccatgtacccgtggtgtgaggcaGACaccgtggggaACTttga	0	0	1	1	Motif	ENST00000282924_intron	protein_coding
chr4	10102800	10102900	Old03	ID_1054	WDR1	36	-	7.08317	gtgttgaaccttgggaagggctgcgcacctgggagcctccggcACTctgggagcccacattcccacggggcagtcctcagtgcacaggtcatttcggggg	0	0	1	0	Motif	ENST00000264785_intron	protein_coding
chr4	68809900	68810000	Old03	ID_1066	TMPRSS11A	1228	-	241.615	ttctaACTcagctaccttatttaaaggtaagagaattgaggccaagatatcctagcccatttcttccccaattccaccacgtttcccctgtagaaaagcc	0	0	1	0	Motif	ENST00000334830_intron	protein_coding
chr4	82394300	82394400	Old03	ID_1071	RASGEF1B	199	-	39.1542	caaccacaacagcagggcagggccacccagcctctgtgtttcACTctgcatggctggcccaccaagttcccttggccttatggcttctcatttaaACTgc	0	0	2	0	Motif	ENST00000264400_intron	protein_coding
chr4	90004900	90005000	Old03	ID_1072	FAM13A	145	-	28.5294	aataataataataaacctgtctttgtccattACTGACTgtagaagtctgaACTtctctaagtctcagtctctcatttggcacatttgaataataatacat	0	1	2	0	Motif	ENST00000264344_intron	protein_coding
chr4	122834000	122834100	Old03	ID_1078	TRPC3	380	-	74.7668	agaacatACTtgataaatctaccaaatgtacctaattcttGGACTgtgggggcccttggGACaggaggaatggtttttcattttcacgggaacgtggGAC	1	0	1	2	Motif	ENST00000264811_intron	protein_coding
chr4	144550100	144550200	Old03	ID_1082	GUSBP5	27	+	5.31238	tatGGACTagaggtgggtcatctgtccagtagggccagttaaggaggcaacagggtttccacagaaaggaagctgggagccaaccaccagattcccgtgg	1	0	0	0	Motif	ENST00000396724_intron	pseudogene
chr4	144550100	144550200	Old03	ID_1083	FREM3	27	-	5.31238	ccacgggaatctggtggttggctcccagcttcctttctgtggaaaccctgttgcctccttaACTggccctACTgGACagatGACccacctctagtccata	0	0	2	2	Motif	ENST00000329798_intron	protein_coding
chr4	144699000	144699100	Old03	ID_1085	RP13-578N3.3	46	+	9.05072	gccacaagaggcctctgaggaggaaagcctcctaatttccatcacgttcccatgctcagagggaGACccgctctcttatgggtaaacaccgtattcaagg	0	0	0	1	Motif	ENST00000499587_intron	antisense
chr4	154204900	154205000	Old03	ID_1089	TRIM2	327	+	64.3388	gcctcagcctcccaagtagctgGGACTacaggtgcatgccaccacgccccgtgaattttttgtatttttagtagaGACggggtttcatcatcttggccag	1	0	0	1	Motif	ENST00000338700_intron	protein_coding
chr4	158159400	158159500	Old03	ID_1093	GRIA2	80	+	15.7404	catgtcataaACTgtgtatttttggccaaccgtcagggaaatttataaatctttaaccACTttattttgtagaACTatgaACTtaatgtgggcttattga	0	0	4	0	Motif	ENST00000264426_intron	protein_coding
chr4	172734900	172735000	Old03	ID_1100	GALNTL6	1389	+	273.292	ggaaggGACgtcgcggcgccaccACTtcctggctGGACTccgctGACatctgtagcctcctttccaccaggttcccggggctcccagccgctgcctgcag	1	0	1	2	Motif	ENST00000504379_5UTR	protein_coding
chr4	173466300	173466400	Old03	ID_1101	GALNTL6	78	+	15.3469	agaaataagtatttaatgGACaacacaGACattACTaaatgtataatggggtgggggggtaACTaaggccccagaggtaatatgatatggctacagcagt	0	0	2	2	Motif	ENST00000457021_intron	protein_coding
chr4	185377600	185377700	Old03	ID_1110	IRF2	69	-	13.5761	gaggtgcgagGACacatggctGACTctgaACTcgcagcttcagggaaaccttccagcagtttctccaccgcggctctcacgttccccgtggcgcagcttc	0	1	1	1	Motif	ENST00000393593_intron	protein_coding
chr4	187549400	187549500	Old03	ID_1111	FAT1	216	-	42.499	cctgtaaaacgcaACTttgcaaggattgtggtcaatgtcagcGACacgaatGACcacgccccgtggttcaccgcttcctcctacaaagggcgggtttatg	0	0	1	2	Motif	ENST00000441802_CDS	protein_coding
chr5	1800100	1800200	Old03	ID_1116	MRPL36	62	-	12.1988	ttgtaatttctttttcgttgcggatatccattttcgttcctggtttttgcattttttttcccgagagcgctccaaacagcacGACgatcccggtggcccg	0	0	0	1	Motif	ENST00000382647_intron	protein_coding
chr5	12798400	12798500	Old03	ID_1120	CT49	286	+	56.2718	agagcagaagggaagccaaaagctgtgtttcctacacccagaattcccccatttcccttgtcACTtccattccatctccttctcttaaGACccttctata	0	0	1	1	Motif	ENST00000505196_intron	processed_transcript
chr5	31425600	31425700	Old03	ID_1128	DROSHA	283	-	55.6816	ctggaaatagtggaattctccagtggaaatggtaatgaataggtcaggcaagggcccgaagtttgataaatgtccACTtagggtgaaaggaggaagaaaa	0	0	1	0	Motif	ENST00000344624_intron	protein_coding
chr5	68313600	68313700	Old03	ID_1139	RN7SKP251	46	-	9.05072	gttccaagagcagcatcccaagagaacgtggtagaaACTgtgaaccttttatgaACTagtcttagaagtacatagtgtcACTtgcattagagtcataagc	0	0	3	0	Motif	ENST00000410830_unkown	misc_RNA
chr5	78195900	78196000	Old03	ID_1142	ARSB	25	-	4.91887	ggcaggaacccctagccagtcttcccacACTgctGACTaggggttcctgcctaggagcctgtagaacatacctgggataatccctttggtGACTccccca	0	2	1	0	Motif	ENST00000264914_intron	protein_coding
chr5	81022200	81022300	Old03	ID_1143	SSBP2	31	-	6.0994	tctggccctgggcttgaattccacccctttcACTtgccggtttgtgagcttggaatattatttcACTtACTgtACTgttgtttctcctctgaaatggaaa	0	0	4	0	Motif	ENST00000320672_intron	protein_coding
chr5	82959800	82959900	Old03	ID_1145	HAPLN1	21	-	4.13185	ccacagtACTttataagtggtccagagttcagagttcaGACTttattccaaaatcatttgaaaatgtttaaaaggtttgtttgagcaaagggtGACataa	0	1	1	1	Motif	ENST00000274341_intron	protein_coding
chr5	128882100	128882200	Old03	ID_1153	CTC-575N7.1	111	-	21.8398	catttgctttctgcttACTtttttaacACTctttccgtctttataattctacagtcccacgaagatgggtcaaggtACTgattttgtttttatttatctt	0	0	3	0	Motif	ENST00000503616_intron	antisense
chr5	131312300	131312400	Old03	ID_1155	ACSL6	415052	-	81663.4	gcgatgctcacccatgggaacgtggtggctgatttctcaggctttctgaaagtGACagaggtgaataaagtagcattACTgttgcaggtgtctcttgagg	0	0	1	1	Motif	ENST00000296869_intron	protein_coding
chr5	138321500	138321600	Old03	ID_1158	SIL1	67	-	13.1826	gattgcagggtttgccttcatcagcgggctctACTtcACTggccagtcgctgagggaggaagtccacgttcccgcccacagctctgccaccACTtatctc	0	0	3	0	Motif	ENST00000265195_intron	protein_coding
chr5	140719100	140719200	Old03	ID_1160	PCDHGA2	1368	+	269.16	ggaacaagtacccagaACTggtgctggagcgctctctgGACcgcgaggaagaggctgttcaccacctcgttctcgtggcttctgatgggggtGACccagt	0	0	1	2	Motif	ENST00000394576_CDS	protein_coding
chr5	143589800	143589900	Old03	ID_1161	CKS1BP5	80	+	15.7404	tcagtgtgtgttttgttagtgtagaACTatgaacaatgaaaaagtcaacaggtatttgtatgtgcttaagaggcaggtaagaaatgtgtttgtctacatc	0	0	1	0	Motif	ENST00000434172_intron	pseudogene
chr5	150484800	150484900	Old03	ID_1163	ANXA6	48	-	9.44423	accacgttccccgcatctctctgctcttcctaccagttcaaagtgtcaagaacaagcctctcttctttgccGACaaACTttacaaatccatgaaggtaag	0	0	1	1	Motif	ENST00000354546_intron	protein_coding
chr5	170066600	170066700	Old03	ID_1169	CTC-265N9.1	329	-	64.7323	agaggaaggttccaagggccacgggGACgtgggagggaaattatccttgaaaccacaggtggtccagcagttgctgggtatggatattcacctgtattac	0	0	0	1	Motif	ENST00000523591_intron	antisense
chr5	170066600	170066700	Old03	ID_1170	KCNIP1	329	+	64.7323	gtaatacaggtgaatatccatacccagcaACTgctgGACcacctgtggtttcaaggataatttccctcccacgtccccgtggcccttggaaccttcctct	0	0	1	1	Motif	ENST00000328939_intron	protein_coding
chr5	176964900	176965000	Old03	ID_1177	FAM193B	247	-	48.5984	gggaACTcgggaGACTgggatcctagctcgttcctgtcggcacataagctctcgggcctctggaattccccacattccagtggggccatgccaggcagct	0	1	1	0	Motif	ENST00000329540_3UTR	protein_coding
chr5	178609700	178609800	Old03	ID_1180	ADAMTS2	164	-	32.2678	gagccacggtGACcagccacgctcccgtgggtctgatgagttgtcccttgcctataggaaagagaggtgggagttgtggggagcccatttacaatcagat	0	0	0	1	Motif	ENST00000251582_intron	protein_coding
chr6	5456200	5456300	Old03	ID_1194	RP1-232P20.1	50	-	9.83773	atttttgtaattttggagaGACagggtttcaccacgtttccctggctggtcttgtACTcctgggctcaagcaatttgcttGACTtggcctctcaaagtgc	0	1	1	1	Motif	ENST00000602284_intron	antisense
chr6	13198300	13198400	Old03	ID_1195	PHACTR1	19	+	3.73834	gagttccaccttttcccgttgccctgaaGACatgatgaaaagataaacaaacgtttattgggtatctACTatgcACTaggcttagttcattctagcaggt	0	0	2	1	Motif	ENST00000332995_intron	protein_coding
chr6	16328200	16328300	Old03	ID_1202	ATXN1	40	-	7.87019	tgtccacagggctGGACTACTccccgcccagcgctcccaggtctgtccccgtggccaccacgctgcctgccgcgtacgccaccccgcagccaggGACccc	1	0	1	1	Motif	ENST00000244769_CDS	protein_coding
chr6	16697200	16697300	Old03	ID_1203	ATXN1	268	-	52.7303	ccACTgtaacgtggtggtgttggtgctACTcattgtGACagtgtggtgtcccaaagagtgagcaagcctcgccaacgcttccttaaaACTcttACTgatg	0	0	4	1	Motif	ENST00000244769_intron	protein_coding
chr6	20689500	20689600	Old03	ID_1212	CDKAL1	32	+	6.29615	gagtcatcctggagtttttaACTttACTctaaaagttgtccacACTgagcctccagcaatacataaattacagtttagattttcctaccctaacACTcgt	0	0	4	0	Motif	ENST00000274695_intron	protein_coding
chr6	25469900	25470000	Old03	ID_1216	LRRC16A	102	+	20.069	ttaccctcctgagtagctgGGACTgcaggcgtgcgcagtctggGACcccaccccACTACTttttgtatattttgtaGACatggaatttcaccatgttccc	1	0	2	2	Motif	ENST00000329474_intron	protein_coding
chr6	26444800	26444900	Old03	ID_1218	BTN3A3	39	+	7.67343	attagaaatcatctctttagtGACTggtacacagtcattttggtttagtcatgtaacaGACggcttctgttgtgtctccaagtgcacgttaccgtgggtc	0	1	0	1	Motif	ENST00000244519_intron	protein_coding
chr6	38277100	38277200	Old03	ID_1227	BTBD9	49	-	9.64098	aataaaccaccACTttttcgtggtttttttgtttgtttgtttgtttgtttatttgggagatggaatctcACTccgtcaccaaggccagagtgcaatggta	0	0	2	0	Motif	ENST00000314100_intron	protein_coding
chr6	45904300	45904400	Old03	ID_1233	CLIC5	21	-	4.13185	aGACaccagctttgcctcttgtccttgtaacatggcacaggttACTtcaACTctgtaatgcctcagtttcctcatctgtgaaatgggggtaataACTgtg	0	0	3	1	Motif	ENST00000185206_intron	protein_coding
chr6	52237900	52238000	Old03	ID_1238	PAQR8	29	+	5.70589	gattaacaaACTcccacgGACatGACTgttgatttctatgaattcaaccattttcccattgctgcaaattgggttcatttaggtacacaggGACagaata	0	1	1	2	Motif	ENST00000360726_intron	protein_coding
chr6	62578700	62578800	Old03	ID_1241	KHDRBS2	20	-	3.93509	cccagGACctttacatgctccagtccaaggatccccggaaaaggcGACTgcaACTcaggcaagcccggaggtccataataccccttggaagggggctgaa	0	1	1	1	Motif	ENST00000281156_intron	protein_coding
chr6	86352200	86352300	Old03	ID_1250	SYNCRIP	146	-	28.7262	cgctttgggaggaggcgcctccacggtcccgtggcccgcacgGACcgcgagcggcttcagagttggtgctgtcgtggcggtcgccgcggcgcgggagtgg	0	0	0	1	Motif	ENST00000355238_intron	protein_coding
chr6	90422300	90422400	Old03	ID_1255	MDN1	42	-	8.2637	gctctctttgctACTgaagattcacacctgtctacagtccgaagagatgGACagatcttagtatattgtctcaacaggatgagcatgaaaaccagcagct	0	0	1	1	Motif	ENST00000369393_CDS	protein_coding
chr6	101316200	101316300	Old03	ID_1260	ASCC3	150	-	29.5132	caagcagaggaaaccACTggaaagtggtgtaatttgaaatcagtgagcataaaacaaaattagggaaaaagatgaacaggtggtttcatctctttaaata	0	0	1	0	Motif	ENST00000324696_intron	protein_coding
chr6	144269200	144269300	Old03	ID_1265	PLAGL1	29	-	5.70589	aaaaggaaggtgtgagaagcaaagcccatggccacgttcccctgccagttatgtggcaaGACgttcctcaccctggagaagttcacgattcacaattatt	0	0	0	1	Motif	ENST00000354765_CDS	protein_coding
chr6	147668000	147668100	Old03	ID_1268	STXBP5	48	+	9.44423	cagcaggctttccaGGACTgtcatccttgagaaaatggagatacatgaggtgagccccacgtttctcccacctttctgctcagctttctgcGACagagca	1	0	0	1	Motif	ENST00000179882_intron	protein_coding
chr6	153043100	153043200	Old03	ID_1270	MYCT1	78	+	15.3469	agtctcaccttccagcGACaagcttccctggaacaagcaaattcctttccaagaaaatcaagtttcagagcttctACTttccatccctttctgcaatgtc	0	0	1	1	Motif	ENST00000367245_intron	protein_coding
chr6	159107600	159107700	Old03	ID_1272	SYTL3	118	+	23.2171	taggtgGACaggcaggaattccaccacgctcctatttgtggccctaaaagagaaccaggtgcagtcattgaggagttgaattgaatttgtgctgcagcag	0	0	0	1	Motif	ENST00000297239_intron	protein_coding
chr6	166902200	166902300	Old03	ID_1279	RPS6KA2	98797	-	19438.8	ccaccacgggaacgtgcagggcgctgccccgcaagctacagtggagatgtggagggccaccctcctgctccggcccaatgccaaccaaggtcACTgaaaa	0	0	1	0	Motif	ENST00000265678_intron	protein_coding
chr7	899900	900000	Old03	ID_1288	SUN1	2426	+	477.327	tgcagctgcagatcctgcggaacgtcacccaccacgtttccgtGACcaagcagctcccaacctcagaagccgtggtgtctgctgtgagcgaggcgggggc	0	0	0	1	Motif	ENST00000389574_CDS	protein_coding
chr7	1080600	1080700	Old03	ID_1289	AC073957.15	30	+	5.90264	acagtgcctcccggggtcaacccgaagccagaggctcggcagtatgctggaGACccatcctgggcacctcccacgttccctgtgggaacagctgcttctg	0	0	0	1	Motif	ENST00000418941_intron	antisense
chr7	1080600	1080700	Old03	ID_1290	C7orf50	30	-	5.90264	cagaagcagctgttcccacagggaacgtgggaggtgcccaggatgggtctccagcatACTgccgagcctctggcttcgggttGACcccgggaggcACTgt	0	0	2	1	Motif	ENST00000357429_intron	protein_coding
chr7	5428700	5428800	Old03	ID_1292	TNRC18	999	-	196.558	cttttcggcaagaagGACccgcgcgcccggggcgaggaggcctcggggccacggggcgtggtgGACctGACccaggaggcgcgcgccgagggccgccagg	0	0	0	3	Motif	ENST00000399537_CDS	protein_coding
chr7	7241800	7241900	Old03	ID_1295	C1GALT1	85	+	16.7241	tgggcACTcagagttttttggctgtctcagggGACcagcagctgtaaACTgcttcctttgaaaggtctatggattctctcggctttcctggtacgttccc	0	0	2	1	Motif	ENST00000419721_intron	protein_coding
chr7	8153800	8153900	Old03	ID_1296	AC006042.6	30	+	5.90264	ctctctGACaatagttagggaattccaACTcccgtggctggttggccagttaacatttccaaaccagggcctgaagctccgagaataacaagctcttgtg	0	0	1	1	Motif	ENST00000449931_intron	antisense
chr7	8153800	8153900	Old03	ID_1297	ICA1	30	-	5.90264	cacaagagcttgttattctcggagcttcaggccctggtttggaaatgttaACTggccaaccagccacgggagttggaattccctaACTattgtcagagag	0	0	2	0	Motif	ENST00000265577_intron	protein_coding
chr7	18394300	18394400	Old03	ID_1303	AC091697.1	26	+	5.11562	atttgttttattttagttatccaggcccagatttcctccACTttccctttgccttgatcccaaaacctGACctctgtgaaaaaggcaattcatcaattgg	0	0	1	1	Motif	ENST00000411098_intron	miRNA
chr7	29974400	29974500	Old03	ID_1307	SCRN1	532	-	104.673	ctggtcACTaggtGACTattgctcctctacccccagcccctctgtgaaacaagcccaccaccctcccgtggcacccgtcagcctttatctgtgagcctca	0	1	1	0	Motif	ENST00000242059_intron	protein_coding
chr7	39044900	39045000	Old03	ID_1311	POU6F2-AS2	531	-	104.477	tggcaggaagcagttgtcggctgcattcgtgaaaaataacaACTgtaGACACTgaGACacatgccacaatgttcccgtggaaatcaaACTctgagaaatt	0	0	3	2	Motif	ENST00000420243_intron	antisense
chr7	47607800	47607900	Old03	ID_1313	TNS3	44	-	8.65721	cagctgcatctcgaaggtgaaggaaGACgatcccgtggcctgctcaGGACTatgtgcctgctgctgtggcctggctcgcctctccctaccctctcctgca	1	0	0	1	Motif	ENST00000311160_intron	protein_coding
chr7	72859400	72859500	Old03	ID_1326	BAZ1B	1110	-	218.398	tggtggagagcctggagctaaatcctcatggcattgtttcccagggctcACTgaggaatgccagttggcttgatggtgagcacctgttgtaaacctgaga	0	0	1	0	Motif	ENST00000339594_intron	protein_coding
chr7	74183100	74183200	Old03	ID_1328	GTF2IRD2	2434	-	478.901	caagaattcccccacgtcccgagtgctaataggaagggccccccgcaccccgccgccctgccctacgtcaggcACTattctaggtgctttctatttatga	0	0	1	0	Motif	ENST00000361071_intron	protein_coding
chr7	74197300	74197400	Old03	ID_1329	GTF2IRD2	1533	-	301.625	ctcgctcttctctacGACctccaccacgtcccccgtgGACagagccatctcggagcccgaggtcttctcgtagttggcaatggcgcggtacgtctgcagg	0	0	0	2	Motif	ENST00000361071_intron	protein_coding
chr7	74469300	74469400	Old03	ID_1330	WBSCR16	916	-	180.227	tccttttcttggttacatctcttACTccaccacagttaccgtgggttcaatttgctgctctttagttGACTcgaatagtaaaACTgtcctgaattaattt	0	1	2	0	Motif	ENST00000329959_intron	protein_coding
chr7	74578700	74578800	Old03	ID_1331	NCF1C	1533	-	301.625	aGACgtaccgcgccattgccGACTacgagaaGACctcgggctccgagatggctctgtccacggggGACgtggtggaggtcgtggagaagagcgagagcgg	0	1	0	3	Motif	ENST00000297905_intron	pseudogene
chr7	74777000	74777100	Old03	ID_1336	AC118138.2	916	+	180.227	gggtaaggaatgtgtccttttcttggttacatctcttACTccaccacagttaccgtgggttcaatttgctgctctttagttGACTcgaatagtaaaACTg	0	1	2	0	Motif	ENST00000417840_intron	pseudogene
chr7	75334200	75334300	Old03	ID_1338	HIP1	19	-	3.73834	aacgcatttgtACTtatttaaagatgtattaaaacatgggataaggtggaattccaagcttttaaaaaatctgtttctggaACTggagaatttgcattat	0	0	2	0	Motif	ENST00000336926_intron	protein_coding
chr7	78898300	78898400	Old03	ID_1339	MAGI2	289	-	56.8621	tttGACTtccaataaaagcgtattgaaatttACTtttccttccctctttcatcaACTccaccatttcccgtgattgtgggaatGACgtggggaagagcat	0	1	2	1	Motif	ENST00000354212_intron	protein_coding
chr7	88752300	88752400	Old03	ID_1341	ZNF804B	151	+	29.71	aACTcatccctGACcgaaccctatGGACTgagccctGACaccatgatcccgtggtgtctataaaACTtgtcacggtatACTtgaaaggtggatttgtttg	1	0	3	2	Motif	ENST00000333190_intron	protein_coding
chr7	92248700	92248800	Old03	ID_1342	CDK6	150	-	29.5132	gttaaaattatttgttccagtatttgaatagctatgtaccccgtccACTaaACTatgattttatttttggttcagagttatacagtctgtgtgagaaaga	0	0	2	0	Motif	ENST00000265734_intron	protein_coding
chr7	92772900	92773000	Old03	ID_1343	SAMD9L	293	-	57.6491	tggtggaattctggctgagaaatatttttatgttatatgttatcatACTaacacatgatgtagtaacagaagaaaagtgaagaagcaggtcggtaggtag	0	0	1	0	Motif	ENST00000318238_intron	protein_coding
chr7	98460900	98461000	Old03	ID_1350	TMEM130	118	-	23.2171	accgatagccctgccaccacgggagcggtggtGACcatctcggccagcctggtggccaagGACaacggcagcctggccctgcccgctGACgcccacctct	0	0	0	3	Motif	ENST00000339375_intron	protein_coding
chr7	113547000	113547100	Old03	ID_1354	PPP1R3A	28	-	5.50913	ACTtgcgtgctttgaaaacatttttttccttgtctcttACTattccatttccaccttccacaggaacgagtttgatttttccctcttACTtgaggctttc	0	0	3	0	Motif	ENST00000284601_intron	protein_coding
chr7	150793400	150793500	Old03	ID_1365	AGAP3	72	+	14.1663	ggcccaggggaaggGACctgagggggcagggctgtcacagggcctgcacgttcccgtgaacacccagggtcatctttgatgttttgcctgttgttttttt	0	0	0	1	Motif	ENST00000335367_intron	protein_coding
chr7	151441300	151441400	Old03	ID_1366	PRKAG2	935	-	183.966	ccagcaccacgttagtggGACaacatgtgccacatgtcctggcACTtccccgatgccgtgggaacgtggccccggggcaccggctgagaacctccagcaa	0	0	1	1	Motif	ENST00000287878_intron	protein_coding
chr7	157384200	157384300	Old03	ID_1372	PTPRN2	39	-	7.67343	tagcagaacgcaggcagaggaagaacacctgtctttaaaacctcccacggaaggcagaACTtttccaaacccacggtaacgtgtatttttaagGACaaag	0	0	1	1	Motif	ENST00000389413_intron	protein_coding
chr7	157461200	157461300	Old03	ID_1373	PTPRN2	413	-	81.2597	caccacgttctcttggtgccacgtccagtctggagagtggcctttattcctccccagcagagcccagtgaacccACTttttcctgcccagctttgtacgt	0	0	1	0	Motif	ENST00000389413_intron	protein_coding
chr7	157845500	157845600	Old03	ID_1377	PTPRN2	137	-	26.9554	gtagcccagggagctttgtcctaggctgggGACagcctgggtggagcctggcctcgagggaacgtggtgGACcccgagtggctgggaACTgtggccaggt	0	0	1	2	Motif	ENST00000389413_intron	protein_coding
chr8	331700	331800	Old03	ID_1381	FAM87A	47	-	9.24747	aatcgtGACctaatttgaACTggtcaaGACgctgttcccggtgttcagggcagcctcatgccagccccagtgcctggccacgggcgtggtggtctctcac	0	0	1	2	Motif	ENST00000330148_intron	lincRNA
chr8	3263500	3263600	Old03	ID_1387	CSMD1	72	-	14.1663	atACTgcaaGACgggaacgtggtctggagctccaccgtgccccgctgtgaaggtgcagtccctgccaccccccgctcttctcctttgaaatcacacatct	0	0	1	1	Motif	ENST00000335551_CDS	protein_coding
chr8	6500200	6500300	Old03	ID_1390	CTD-2541M15.1	48	-	9.44423	tggccagttcaagtgcttggtagccacatgtcccattagatgcagggcacgttcccgttgtgtcagGACACTcagtgggcagggtgggaagcttgccagt	0	0	1	1	Motif	ENST00000515608_intron	antisense
chr8	7205500	7205600	Old03	ID_1392	FAM66B	91	-	17.9047	ttacaatgagaACTagaatgtaagatgctaaACTcagcctgtggggaacatggattttcacaacagcaaccacagaacgtggtttccatttctattccct	0	0	2	0	Motif	ENST00000529456_intron	processed_transcript
chr8	18398300	18398400	Old03	ID_1396	PSD3	286	-	56.2718	agaACTgagaGACTgggccacgggaaaggggtggcccatgggttttctagggcattttaaggattcctggttgagaagggttttaaggatgagaattaag	0	1	1	0	Motif	ENST00000286485_intron	protein_coding
chr8	22477700	22477800	Old03	ID_1403	KIAA1967	35	+	6.88641	cgggaatggagtccatgctagaaagagctcagtgttgggctgggtttgccagtagaacACTgcgttccagtcaccccggtcttgccagaagaaaccagca	0	0	1	0	Motif	ENST00000308511_3UTR	protein_coding
chr8	27813500	27813600	Old03	ID_1406	SCARA5	83	-	16.3306	agaattccaccttctcgtggcctccccACTtggttatttaacaaacatcatctcaaatccaatgtgtaatcagaagtcttGACTtttctctcccaaacct	0	1	1	0	Motif	ENST00000301906_intron	protein_coding
chr8	28271500	28271600	Old03	ID_1407	ZNF395	66	-	12.9858	cctcaatttgggtttgtctagcgtttcctcataaGACgtgggtcctgcatctttGACgggaacgtggcagaagtcacgctgcGACTcctcattgggtttc	0	1	0	2	Motif	ENST00000344423_intron	protein_coding
chr8	28292300	28292400	Old03	ID_1409	ZNF395	989	-	194.59	tcccttgaggtaacatgcctggcctggcctcgggccctgcacggagcttgctcctgtgtttgagcttagagcggccGACTgggtcccgcACTcACTcACT	0	1	3	0	Motif	ENST00000344423_intron	protein_coding
chr8	37359200	37359300	Old03	ID_1414	RP11-150O12.1	134	-	26.3651	attattagtgtgattcaACTacccACTctattcaggggtgattccaccacgttctggggtgtgtgatttaaatcccctctctgccctcACTcgctggggg	0	0	3	0	Motif	ENST00000517363_intron	lincRNA
chr8	40485400	40485500	Old03	ID_1415	ZMAT4	33	-	6.4929	tctctttctaACTccaccacattcccttgcagcaggtggcctcccctctcACTacagaGACaaaatcatgatcttcaagccttaaatccctcaggctcct	0	0	2	1	Motif	ENST00000297737_intron	protein_coding
chr8	41563700	41563800	Old03	ID_1417	ANK1	80	-	15.7404	ctttACTtgatagaaggtgatgaacgtctttttctttgcagagcGGACTcACTcccctccatctggtagcacaagaaggccacgttccagtggcagatgt	1	0	2	0	Motif	ENST00000265709_CDS	protein_coding
chr8	42719100	42719200	Old03	ID_1418	RNF170	114	-	22.43	aaaaaaaaaaaagtattcctccACTtacccgtgggtggaatgttcacacacacacacacacacacacacacacacACTctctctctctctctccttcagc	0	0	2	0	Motif	ENST00000240159_intron	protein_coding
chr8	80677700	80677800	Old03	ID_1430	HEY1	109	-	21.4463	tggggGACcgtcttcgGACatcacccgcacatcgcgcacccgctgttgctgccccagaacggccacgggaacgcgggcaccacggcctcacccacggaac	0	0	0	2	Motif	ENST00000337919_CDS	protein_coding
chr8	102962800	102962900	Old03	ID_1434	NCALD	35	-	6.88641	tcttttatagcccaagctcaggctttgttcACTgtACTctgcccacattccacgggccaaggaagtctcttagccaagcataacctcACTgaggcacaga	0	0	3	0	Motif	ENST00000311028_intron	protein_coding
chr8	110259900	110260000	Old03	ID_1437	NUDCD1	1360	-	267.586	atataaccacgagagtgggggaattctgagagcaACTgatggttgaattgagtcttagaggataagtgggaatctatcaggtaaaaaaaatacaaggagt	0	0	1	0	Motif	ENST00000239690_intron	protein_coding
chr8	119244000	119244100	Old03	ID_1440	SAMD12	364	-	71.6187	tcacaccacgttctcatggcaagaACTcaatcacatggccataccaaattgcaagcgatgctggggcatgtagcatctggcaACTACTcctagtaacagg	0	0	3	0	Motif	ENST00000314727_intron	protein_coding
chr8	141016200	141016300	Old03	ID_1452	TRAPPC9	189	-	37.1866	acaaaGACTgggttgcttttcagttgttgatggggaaatgccaccacgttcccatctgccACTaaacctgttctttttACTtgaatagccatgtgttGAC	0	1	2	1	Motif	ENST00000389327_intron	protein_coding
chr8	141782300	141782400	Old03	ID_1454	PTK2	42	-	8.2637	acgtGACTccacacctggctaatttttgaatttttttgtagaGACagggtcttgctatgttacacaggctggcaggcccatcttcttaACTgagaGACca	0	1	1	2	Motif	ENST00000340930_intron	protein_coding
chr8	142199000	142199100	Old03	ID_1456	DENND3	98694	+	19418.5	cagcacgtgcagtaaatgtatagaatatGACTtcaccagtatcgaGACTGACTgatttctcacgttcccgtggcctcctgttagaACTgcatggtgatgg	0	3	1	0	Motif	ENST00000262585_5UTR	protein_coding
chr8	143994000	143994100	Old03	ID_1457	CYP11B2	50	-	9.83773	ccttgttcccgaggcctgagcggtataatccccagcgctggctaGACatcaggggctccggcaggaACTtccaccacgtgccctttggctttggcatgcg	0	0	1	1	Motif	ENST00000323110_CDS	protein_coding
chr8	144940300	144940400	Old03	ID_1462	EPPK1	85	-	16.7241	cccagatcgccacgggcggcgtcatcGACcccgtgcacagccaccgcgtgcccgtgGACgtggcctaccggcgcggctACTtcGACgaggagatgaaccg	0	0	1	3	Motif	ENST00000525985_CDS	protein_coding
chr8	144942300	144942400	Old03	ID_1463	EPPK1	85	-	16.7241	ggagcacggcatccgcctgctggaggcccagatcgccacgggcggcatcatcGACcccgtgcacagccaccgcgtgcccgtgGACgtggcctaccgctgc	0	0	0	2	Motif	ENST00000525985_CDS	protein_coding
chr8	144945200	144945300	Old03	ID_1464	EPPK1	85	-	16.7241	aagggcctcatcgtccgggagcacggcatccgcctgctggaggcccagatcgccacgggcggcgtcatcGACcccgtgcacagccaccgcgtgcccgtgg	0	0	0	1	Motif	ENST00000525985_CDS	protein_coding
chr8	144995500	144995600	Old03	ID_1465	PLEC	85	-	16.7241	atcgtccgggagcacggcatccgcctgctggaggcccagatcgccacgggcggcgttatcGACcccgtgcacagccaccgcgtgcccgtgGACgtggcct	0	0	0	2	Motif	ENST00000322810_CDS	protein_coding
chr9	401100	401200	Old03	ID_1467	DOCK8	176	+	34.6288	cacctctcccatcaccaccacgttctctgtggttagtcACTtagtGACTttagataagtttttccaattttatgggtcttaatttcctcagttttaaaat	0	1	1	0	Motif	ENST00000382329_intron	protein_coding
chr9	12715600	12715700	Old03	ID_1473	RP11-3L8.3	48	-	9.44423	atagattaGACTatttaagcatggaataatagagaataaaatcgtaaGACTgtagaattctttaaggccataggaACTattGACctACTtttcttgatta	0	2	2	1	Motif	ENST00000417638_intron	processed_transcript
chr9	14346500	14346700	Old03	ID_1475	RP11-120J1.1	463	+	91.0974	ccccaggcccagcagtccacgccacaccgtcggcGACggatttcgtttctattccccgcacgcgccccagcaacgcagaaggagatccagtttcgccacaacgttcccgttggcttgctggtttgaaagttgaagccccggggtagtaaatttggctacaaaatctcaaatctcgttaatcctaGACaaaataaaaacat	0	0	0	2	Motif	ENST00000416996_intron	antisense
chr9	14346500	14346700	Old03	ID_1476	NFIB	463	-	91.0974	atgtttttattttgtctaggattaacgagatttgagattttgtagccaaatttACTaccccggggcttcaACTttcaaaccagcaagccaacgggaacgttgtggcgaaACTggatctccttctgcgttgctggggcgcgtgcggggaatagaaacgaaatccgtcgccGACggtgtggcgtGGACTgctgggcctgggg	1	0	3	1	Motif	ENST00000380921_intron	protein_coding
chr9	14905900	14906000	Old03	ID_1477	FREM1	45	-	8.85396	agatcccaatgtctggggagaacagatctcaacccaccACTcccgtggcctttaACTctgatcagcagcctggttctcACTttattctttttttttttct	0	0	3	0	Motif	ENST00000380875_intron	protein_coding
chr9	20991800	20991900	Old03	ID_1478	FOCAD	226	+	44.4666	GACTctgtctcaaaaaaaaaaaaaaaaaaaaaaatttaaatgtggtcttcccatatattatttctGGACTgggataccacgttccctttGGACTacaatg	2	1	0	0	Motif	ENST00000338382_intron	protein_coding
chr9	22799000	22799100	Old03	ID_1480	RP11-399D6.2	25	+	4.91887	ACTgtgatttctcctgtgatatgatttttaattccaaatgcttaatggatatttcctctttgatatctctctcttctgaACTcacgttcccgtgctttca	0	0	2	0	Motif	ENST00000436786_intron	processed_transcript
chr9	35609900	35610000	Old03	ID_1491	TESK1	39	+	7.67343	cGACcccccggctcgcgttcccgtggggatcACTgaaccaGACacagcattgctGACacatgaGACTaacacgtgcaattatttaaaaagatttcaataa	0	1	1	3	Motif	ENST00000336395_3UTR	protein_coding
chr9	35847000	35847100	Old03	ID_1494	TMEM8B	124	+	24.3976	tggtgtctgcatcttatcACTgggtgcttgtgcatggtggtgggtcacagtctgtatttccaccacgttctccgagggtttgggaatgtctgtgccttca	0	0	1	0	Motif	ENST00000377988_CDS	protein_coding
chr9	36839200	36839300	Old03	ID_1496	PAX5	79	-	15.5436	agggccacggccaagggccacgggaACTtggagagggagcttggagaACTcACTgtgggctagggtggtcagaggaagccagcagggaagatctggggga	0	0	3	0	Motif	ENST00000358127_3UTR	protein_coding
chr9	38017600	38017700	Old03	ID_1498	SHB	69	-	13.5761	gccacagccacggagaaagtggtggagtagcggcagcgggagccatagatgctccagtgctgggcACTctgggcttcggtcttcACTgatgagcttctct	0	0	2	0	Motif	ENST00000377700_intron	protein_coding
chr9	80226200	80226300	Old03	ID_1502	GNA14	44	-	8.65721	ccctcctgtaacacaagcattgagcattcaggcatccatctgggcctgcccatgtagctcccttgggatgctggagcaggagaACTgatgcaaatatgta	0	0	1	0	Motif	ENST00000341700_intron	protein_coding
chr9	88652600	88652700	Old03	ID_1506	GOLM1	39	-	7.67343	agttcccgtggtgatgtctgcccaagcctgtcctggtgagccgGGACTctctgtattgggctgtctgtctccaggcttaagGACagtgatttacACTctg	1	0	1	1	Motif	ENST00000257504_intron	protein_coding
chr9	92089600	92089700	Old03	ID_1507	SEMA4D	45	-	8.85396	ggaacgtggtggtgtgggaagaatccgtctggcttttttctcttctttgaggGACatatgtctgtcaggcagaagctGACatgtgtctgtcaagctacat	0	0	0	2	Motif	ENST00000339861_intron	protein_coding
chr9	100935500	100935600	Old03	ID_1512	CORO2A	37	-	7.27992	gtgaatcatagagctgggctgtagagcagcgattctcaaagagtggcccctgggccagcggcttcctagtcaccgggaACTtggtggaagtgcaGACTct	0	1	1	0	Motif	ENST00000343933_intron	protein_coding
chr9	110250800	110250900	Old03	ID_1516	KLF4	30	-	5.90264	gagtgagtttagcgcgtaggcggccccgtggcgagagcgcaccgagagagcctcggtgtgccaattccgggGACgtccacggGACctggagggggaggga	0	0	0	2	Motif	ENST00000374672_intron	protein_coding
chr9	116963400	116963500	Old03	ID_1523	COL27A1	110	+	21.643	aatataGACcgagttctattataaacacaggttctgtggaGACccgcctgctgggcagccagaggccccttgcaGACaccacgttccctggagctccccg	0	0	0	3	Motif	ENST00000356083_intron	protein_coding
chr9	125136000	125136100	Old03	ID_1525	PTGS1	20	+	3.93509	tgggtctgtgggccgggagagggcttccccaccagcaggctcttccagctgctgggcccagttgtctggatctggtgtggtggtgcttaggtgtgggGAC	0	0	0	1	Motif	ENST00000223423_intron	protein_coding
chr9	134880000	134880100	Old03	ID_1530	MED27	67	-	13.1826	accaggtggaatttgGACaGACagaaatgcctatgggtagggctctgtagctgcaggtctgtccccagtggcagtggcaacccttcctgcagagtgagga	0	0	0	2	Motif	ENST00000292035_intron	protein_coding
chr9	135632500	135632600	Old03	ID_1532	AK8	266	-	52.3367	ctaacggtgggaatcaccaggtccccgtggcagcttctggattgaaatgtcagtcACTctggctgcccctgGACacacgcattccgttgtcatctgtcgg	0	0	1	1	Motif	ENST00000298545_intron	protein_coding
chr9	135977000	135977100	Old03	ID_1533	RALGDS	48	-	9.44423	cagcctccagcagcacctcgtcctcctcagcctccaccacgcccgtggctgccacacgcacccacaagcgctctgtctcagggctctgcaACTccagctc	0	0	1	0	Motif	ENST00000372047_CDS	protein_coding
chr9	136523600	136523700	Old03	ID_1534	DBH	63	+	12.3955	tgtccctgtgggctcacaccggcACTgtgcACTctACTctgcGACgatccccatggaacagccctgcacgcccaggatgaaggggccaGACcacgcccct	0	0	3	2	Motif	ENST00000393056_3UTR	protein_coding
chr9	137542500	137542600	Old03	ID_1539	COL5A1	23	+	4.52536	tcagaGACcagcctgcttctccagggccagccctttgggatgcatgcgcctgaaggcaggctcccattggtggatgcagagggcacgttcccgtgcatgt	0	0	0	1	Motif	ENST00000371817_intron	protein_coding
chr9	137543800	137543900	Old03	ID_1541	COL5A1	530	+	104.28	gtgtcccgtgtccacgttcctgtgGACgttccccttccttctttctaaggagggatggtGACTcccagaggtattaaggaaaggagaaagtGACACTGAC	0	1	1	3	Motif	ENST00000371817_intron	protein_coding
chr9	137543800	137543900	Old03	ID_1542	COL5A1-AS1	530	-	104.28	gtcagtgtcACTttctcctttccttaatacctctgggagtcaccatccctccttagaaagaaggaaggggaacgtccacaggaacgtgGACacggGACac	0	0	1	2	Motif	ENST00000371813_intron	antisense
chr9	137675800	137675900	Old03	ID_1544	COL5A1	29	+	5.70589	cagcttcagaagagatGACacacgttcccgtgccagggctccgagagtggagctctcgttgccatggGACgagggtgggatgcaggggtggGACccatcc	0	0	0	3	Motif	ENST00000371817_intron	protein_coding
chr9	138363900	138364000	Old03	ID_1546	RP11-426A6.7	62	-	12.1988	cctagatgtagttcttagtgtggaagccacaggagaACTtccaatgtggccacggggatcgccgaggcttttatgcaggtaACTgagctgggtGACcagc	0	0	2	1	Motif	ENST00000455039_intron	antisense
chr9	138454500	138454600	Old03	ID_1548	PAEP	24	+	4.72211	ccacacagtgcagccccaggtcaGACTgaggagaaggtctgggcggctgcgggctgcggtgctccttgGACccggggaagttcccgtggtGACctgattt	0	1	0	2	Motif	ENST00000277508_intron	protein_coding
chr9	138940700	138940800	Old03	ID_1550	NACC2	197	-	38.7607	ctggctggtctgcatgcagggcctgtgtgcagcggcctgggcctgggtgcgggtgcataatgccagccacgggcaggtggtgGACcccgaggggcagtgt	0	0	0	1	Motif	ENST00000277554_intron	protein_coding
chr9	140472400	140472500	Old03	ID_1554	WDR85	20	-	3.93509	accgcccccggccaACTttaaaatcttgagagcagaacgtcttctatatacaggtgtggcccaagggaatgggtggaatgtacagtaaagagaaagtggg	0	0	1	0	Motif	ENST00000277540_intron	protein_coding
chr9	140618300	140618400	Old03	ID_1556	EHMT1	102	+	20.069	cacgatcccgtggccagaaccaagggatttgGACcctgtatccagcgttaatccccatcataaagccccagctcagagcgaggcctgctcACTggcagct	0	0	1	1	Motif	ENST00000334856_intron	protein_coding
chr9	140992000	140992100	Old03	ID_1557	CACNA1B	35	+	6.88641	cacctcACTcacagcgtgtgcccgggaaatgatcgtggatgagcagctctcagtgagtgcgtaGACatccaccACTccccgtgccctagggggatgaggg	0	0	2	1	Motif	ENST00000277549_intron	protein_coding
chrX	3242700	3242800	Old03	ID_1560	MXRA5	21	-	4.13185	agaaattccaACTgccccagtggagcatctctttgaatatGACcGACgagcacgggaacatggtgaACTtggtctgtGACatcaagaaaccaatggatgt	0	0	2	3	Motif	ENST00000217939_CDS	protein_coding
chrX	18970600	18970700	Old03	ID_1573	PHKA2	116	-	22.8235	gGACcctgggccgtgttgctgattctgctttatctccacagaacgtggtgaagctgatgcgaggtcttctccagtgcatgatgaGACaggtaggcagaac	0	0	0	2	Motif	ENST00000379942_intron	protein_coding
chrX	29053900	29054000	Old03	ID_1577	IL1RAPL1	34	+	6.68966	gaatttaACTatatcataacatttaaaggttgttcttaaatatttgaACTACTacccaagaatgcccaaagcccgtggtggaaattctaatttttattgt	0	0	3	0	Motif	ENST00000302196_intron	protein_coding
chrX	47500700	47500800	Old03	ID_1588	ELK1	620	-	121.988	tgctgagagagcaaggcaatggccacatcatctcctGGACTtcacgggatggtggtgaattcaagctggtggatgcagaggaggtggcccggctgtgggg	1	0	0	0	Motif	ENST00000247161_CDS	protein_coding
chrX	91284200	91284300	Old03	ID_1601	PCDH11X	259	+	50.9595	agtctttaggagcaagttGACTgatggcaaagttttcgaagattatatctaaagtccagtgtcccttttatcaccacctcccgtgggtaatgattgaaca	0	1	0	0	Motif	ENST00000298274_intron	protein_coding
chrX	107225300	107225400	Old03	ID_1607	TEX13B	1528	-	300.641	catccacacagggctagtgaaaccgttaagcccctaggcgatcatggccttgaGACctgagGACcccagtagtgggttccggcacggaaacgtggtggcc	0	0	0	2	Motif	ENST00000302917_CDS	protein_coding
chrX	151123500	151123600	Old03	ID_1632	GABRE	35	-	6.88641	atcttcccttGACTtttccccACTtctttccttgtccattttagcctcgtatcaatagccgtgcccatgcccgtacccgtgcacgttcccgagcctgtgc	0	1	1	0	Motif	ENST00000370325_3UTR	protein_coding
chrX	152241700	152241800	Old03	ID_1634	PNMA6C	8662	+	1704.29	gggggcccgtggaacgtggtctttgtgccccgttgctcaggcgaggagtttctcggtctcggtcgcgtgttccACTtcccggagcaagaggggcagatgg	0	0	1	0	Motif	ENST00000421798_CDS	protein_coding
chrX	152245000	152245100	Old03	ID_1635	U82670.9	8662	-	1704.29	cACTgggggcccgtggaacgtggtctttgtgccccgttgctcaggcgaggagtttctcggtctcggtcgcgtgttccACTtcccggagcaagaggggcag	0	0	2	0	Motif	ENST00000421099_unkown	pseudogene
chrX	152339100	152339200	Old03	ID_1637	PNMA6A	8662	+	1704.29	ccctggtcgagctcGACcgggaagtcaACTatgctttggtccccagggaaatccccggcACTgggggcccgtggaacgtggtctttgtgccccgttgctc	0	0	2	1	Motif	ENST00000453825_CDS	protein_coding
chrX	152342500	152342600	Old03	ID_1638	PNMA6B	8662	-	1704.29	gaagtcaACTatgctttggtccccagggaaatccccggcACTgggggcccgtggaacgtggtctttgtgccccgttgctcaggcgaggagtttctcggtc	0	0	2	0	Motif	ENST00000370261_CDS	protein_coding
chrY	5007000	5007100	Old03	ID_1642	PCDH11Y	1062	+	208.953	atccctgatgaacatagatgcaaaaatcctcaacaaaataatagctaACTgattccaacagcatatcaaaaagataatccaccacgatcacgtgggtttt	0	0	1	0	Motif	ENST00000215473_intron	protein_coding
chrY	5121800	5121900	Old03	ID_1644	PCDH11Y	259	+	50.9595	agtggccctagtctttaagagcaagttGACTgatggcaaagttttcgaagattatatctaaagtccagtgtcccttttatcaccacctcccgtgggtaat	0	1	0	0	Motif	ENST00000215473_intron	protein_coding
chrY	21906000	21906100	Old03	ID_1646	KDM5D	35	-	6.88641	tcgccacattccacggggttctaaacatctGACTgctgtaggGACaaaaatataagattcaaatatttctacgttctgctgttattaaatatagtttagg	0	1	0	1	Motif	ENST00000317961_intron	protein_coding
chr1	1854800	1854900	Old04	ID_1	C1orf222	32	-	3.69469	tcagcacatgatgttcgtggagggcggcGACcccctgGACgtgcccgtggagtctctGACagcgatccctgtatttGACcccaggcacagagagggtgag	0	0	0	4	Motif	ENST00000412120_intron	protein_coding
chr1	2269100	2269200	Old04	ID_2	MORN1	38	-	4.38744	gtggcctcctgctagcacctcctcccagtggtgtgtgcaagtggggggccctcggggcagcggtgtcagGACagctccgagctgctcgtaggaacgtggg	0	0	0	1	Motif	ENST00000378529_intron	protein_coding
chr1	2308600	2308700	Old04	ID_3	MORN1	202	-	23.3227	tttgcctctgtgttttgggtgtgGACctgGACcccagtggcccttccccaaaggtcgtgtGACcaccaccaccttcccgtgtcccgtaccgcacacctgt	0	0	0	3	Motif	ENST00000378525_intron	protein_coding
chr1	6023000	6023100	Old04	ID_11	NPHP4	65	-	7.50484	tgtGACTctcagcagctgtccctggcccggccacagctgGGACTtgagccgcctgaGACcacgtgcatgccctgtgcctcgggatgtggtGGACTtcctg	2	1	0	1	Motif	ENST00000378156_intron	protein_coding
chr1	11103200	11103400	Old04	ID_16	MASP2	836	-	96.5238	tcaaggtctggctcctgggcccctcatcttgtcccagatcctccccctcagcccagctgcaccccctACTtcctgcagcatggcccccaccacgttcccgtcaccctcggtGACccccacctcttcaggtgctctatggaggtccaaggctggggccttcgagtacaagtgtgggaggcagagtggggaggggcacccca	0	0	1	1	Motif	ENST00000400897_intron	protein_coding
chr1	15195000	15195100	Old04	ID_19	KAZN	37	+	4.27199	aaatcttaaccACTtccccgtgggcccttcttgaagtgaatgtctaaccattaccACTtttccACTgggtgaACTggagtcttgtaGACccagaacatct	0	0	4	1	Motif	ENST00000361144_intron	protein_coding
chr1	20076700	20076800	Old04	ID_20	TMCO4	57	-	6.58117	ttgcacgttcccgtcgtatatcgtcagtGACTtgaatgttttcttcggccttgaACTctgcccaaagtcagtaatcttcagccttccACTtggaACTGAC	0	1	3	1	Motif	ENST00000294543_intron	protein_coding
chr1	22201700	22201800	Old04	ID_24	HSPG2	192	-	22.1681	tcgccggagagtgatcgttctttcaggcccgtgggctcttgtagcctgtatcagcctgtcattgggGACcccaggggaacgaggtggtataacctctcca	0	0	0	1	Motif	ENST00000374695_intron	protein_coding
chr1	28274600	28274700	Old04	ID_37	RP11-460I13.2	25	-	2.88648	aaaagttaagaattttgcctatcctaaatcaagcaccagaGACacgggggaaaaattgtacctaagtgtacaccACTagaaagtggtggggccaagattt	0	0	1	1	Motif	ENST00000448015_intron	antisense
chr1	28274600	28274700	Old04	ID_38	SMPDL3B	25	+	2.88648	aaatcttggccccaccACTttctagtggtgtacACTtaggtacaatttttcccccgtgtctctggtgcttgatttaggataggcaaaattcttaACTttt	0	0	3	0	Motif	ENST00000373888_intron	protein_coding
chr1	31430300	31430400	Old04	ID_43	PUM1	41	-	4.73382	atgaaatccaccACTgtccctttgaagccttatgagaaatgtttcttttaaaacagttgcaaatttaaacACTtccagagtgttgcacccaaacccccag	0	0	2	0	Motif	ENST00000257075_intron	protein_coding
chr1	32046700	32046800	Old04	ID_45	TINAGL1	2883	+	332.868	ctgagctcattttagctggagctggggtaggggagaGACgtcccaaggaggtgcaggccacgttccgtggctcacatcagctgtgcccaggattctgcat	0	0	0	1	Motif	ENST00000271064_intron	protein_coding
chr1	33184000	33184100	Old04	ID_47	RP11-114B7.6	299	-	34.5223	ttctgaaagaagggccgaaagggGACagagatcACTggaatggtggaattccaaacACTtgcGACTagccagtagagaggttgttcaagcctgggctgat	0	1	2	1	Motif	ENST00000421619_intron	antisense
chr1	41446100	41446200	Old04	ID_56	CTPS1	51	+	5.88841	ggtcggggcgctggcggtgtatagagctcaccacgtttgcgtggcgcccttccgtccacgctcgttacagtttcgaatcctcagcggccctgtGACgcgg	0	0	0	1	Motif	ENST00000372616_intron	protein_coding
chr1	47610600	47610700	Old04	ID_60	MTND1P34	66	-	7.6203	ctcaccctccacacgtccccgtggaGACTttgggtgagagggtggggaaACTtcatacctttgggcaaggagcgcccatcagggaaggtGACgggagtgc	0	1	1	1	Motif	ENST00000438556_intron	pseudogene
chr1	59252800	59252900	Old04	ID_66	Y_RNA	64	+	7.38938	atatttggggaataacACTaaaGACTctgtctccctttctgttcaccaaatgtttggtctACTctccttcccctggtggaattccctcattctttattca	0	1	2	0	Motif	ENST00000410236_unkown	misc_RNA
chr1	60203500	60203600	Old04	ID_68	FGGY	31	+	3.57923	gGACatgtgatttgggaggggccaggggcagaatgatatggtttGACTgtgttcccacccacatctcaccttgaattcctccatgtcgtgggaggGACcc	0	1	0	2	Motif	ENST00000303721_intron	protein_coding
chr1	94108200	94108300	Old04	ID_76	BCAR3	46	-	5.31112	tACTggtgggGACgttctggggattaacccaGACaccaccagtGACcgaaagtgccacacgttcccgtacccagtcctgcctgtctcccacctctgccct	0	0	1	3	Motif	ENST00000260502_intron	protein_coding
chr1	95149200	95149300	Old04	ID_78	RP11-86H7.1	548	-	63.2716	tgtGACctcaggcctggatgttgcccGACagcccacccaccacagcacattccacctgaagccacgggGACgtgggatcttagcttcccctggctgcctg	0	0	0	3	Motif	ENST00000414374_intron	lincRNA
chr1	96756700	96756800	Old04	ID_79	RP5-898J17.1	33	-	3.81015	cataACTcagcccctcggtcatttaccattcattatgctgctatttggggtctctgagaattccaacagttccctggcctcaagtagctcacACTtttga	0	0	2	0	Motif	ENST00000435311_intron	lincRNA
chr1	153104600	153104700	Old04	ID_86	SPRR2C	46	-	5.31112	tccatggtggtgagatttggagagagggcagaagtttgcaagggcttgggcttctACTggcacacatcatatccaccaccttctcttggccacagaaagt	0	0	1	0	Motif	ENST00000290702_intron	pseudogene
chr1	154161200	154161300	Old04	ID_87	TPM3	36	-	4.15653	tttgttttccaccACTttcagtggccaaggaaagtggtaagaattgaatatattatgccagaggttagaaacacaaACTaaatatacatcatttaaACTc	0	0	3	0	Motif	ENST00000271850_intron	protein_coding
chr1	154760100	154760200	Old04	ID_89	KCNN3	60	-	6.92754	ccacggggtgtggtgtGACTtaaggaggggtcaagcagggccctctagtgtggggGACccagagccagagctccaggtgtctggatccagggcagtacct	0	1	0	1	Motif	ENST00000271915_intron	protein_coding
chr1	156288600	156288700	Old04	ID_91	CCT3	373	-	43.0662	ctgctggattcttctctggaatacaagaaaggagaaagccaggtaaggttcttggccttgttccttaaagtagatgcaagaatctGACTgcaaatatgaa	0	1	0	0	Motif	ENST00000295688_intron	protein_coding
chr1	156530100	156530200	Old04	ID_93	IQGAP3	368	-	42.4889	ctcccgagtagctgggttGACaggcacctgccaccatggcaGACTaattttggtatttttagtagaggtagggttcttcgtgttggccaggtgggtctca	0	1	0	1	Motif	ENST00000361170_intron	protein_coding
chr1	161179100	161179200	Old04	ID_94	NDUFS2	81	+	9.35218	gaggtatgtccccccaACTttttctgtggcccACTgtgagcatagcatagtgccttttccaccACTtccccgttgaacccaagcttagtgttcaGACccc	0	0	3	1	Motif	ENST00000367993_CDS	protein_coding
chr1	168003700	168003800	Old04	ID_97	DCAF6	1311	+	151.367	aaggtgccaccacgctaccgtgggtgatagagcaaGACcctgtctatggaaaggatggagtgggggaggaaaagtccgtaACTagagaaaaaattaagct	0	0	1	1	Motif	ENST00000312263_intron	protein_coding
chr1	183738800	183738900	Old04	ID_99	RGL1	83	+	9.5831	ACTcaccagtttacaaacacgttcacgtggctacACTttgtttaccctgataggtaatctaatgaaggctgaGACccaaaattttgggtaaggtcgtttc	0	0	2	1	Motif	ENST00000304685_intron	protein_coding
chr1	184566900	184567000	Old04	ID_101	C1orf21	125	+	14.4324	agaaggctgttaaaagtcacagGACaggaaacacagagcaagtgctgctcaGACatgcgtcctcccacgttccagtggaattgtgttttcagaggtgtat	0	0	0	2	Motif	ENST00000235307_intron	protein_coding
chr1	204215500	204215600	Old04	ID_110	PLEKHA6	208	-	24.0155	tgtcccgtggccaagcctcACTtgaaacacaGACattttagtaggggggatagggttgtggtcaagggcgctaACTtcgggtccaaataGACccatattg	0	0	2	2	Motif	ENST00000272203_intron	protein_coding
chr1	204421600	204421700	Old04	ID_111	PIK3C2B	202	-	23.3227	gcattaaatggcccttgagttccaccattcccttgggattttttggtcacaattACTgctgctgtcaagagaaggggtgccagcctgggcaacaagggag	0	0	1	0	Motif	ENST00000367187_intron	protein_coding
chr1	216799500	216799600	Old04	ID_117	ESRRG	25	-	2.88648	aggaagaaaacccaagagaacgtggtattgcagaaACTcaagaatggagatttaaggaagaagtagtaaaaagaaatgtgaagcACTgcagaattgtcaa	0	0	2	0	Motif	ENST00000359162_intron	protein_coding
chr1	223402600	223402700	Old04	ID_122	SUSD4	63	-	7.27392	gagatttcgtctgccacccgcggccttgtgagcgctacaaccacggaACTgtggtggagttttACTgcgatcctggctacagcctcaccagcGACTacaa	0	1	2	0	Motif	ENST00000343846_CDS	protein_coding
chr1	223741200	223741300	Old04	ID_126	CAPN8	429	-	49.5319	gccacctggctggtctgcatgcagggcctgtgtgcagcggcctgggcctgggtacgggtgcataatgccagccacgggcaggtggtgGACcccgaggggc	0	0	0	1	Motif	ENST00000366872_intron	protein_coding
chr1	233790800	233790900	Old04	ID_131	KCNK1	93	+	10.7377	cacagagcaacctttggggagggccaccacgcccgtgggttgggaaagcagGACcacagccctagtgggcctggggGACagagcattgagccaaagaaga	0	0	0	2	Motif	ENST00000366620_intron	protein_coding
chr1	236856900	236857000	Old04	ID_136	ACTN2	491	+	56.6904	acaccacggccgttgggtcaccacctcccgtggagtcctctgGACcctgcctcttcccctccctgtgtgctccaaggccttcaggctttccaccttccct	0	0	0	1	Motif	ENST00000366578_intron	protein_coding
chr1	237266800	237266900	Old04	ID_141	RYR2	27	+	3.11739	tctgggccgtgggccttctGACcaccaccttcctttggtttctgcccattttccaggctacattgtccagtgtccctgtttttttgaGACagaatttcac	0	0	0	2	Motif	ENST00000360064_intron	protein_coding
chr1	246965600	246965700	Old04	ID_145	RP11-439E19.8	73	-	8.42851	tcatcccacgggaggtggatttcttcttgaggcattctttttctgtcttgaatcttctttttctttcagtgttctggctGACgcagctatggggaagaag	0	0	0	1	Motif	ENST00000504864_intron	pseudogene
chr1	247117700	247117800	Old04	ID_147	ZNF695	267	-	30.8276	gaaataatagtatcacctttggggaacggtGACTgccagttttggatcaatcttaggccACTggaaggttggtggatcttctccagcaattcgggctgaa	0	1	1	0	Motif	ENST00000366504_intron	protein_coding
chr10	415300	415400	Old04	ID_150	DIP2C	208	-	24.0155	agttattaaatgcttttctaacacatgtcaccaaagcctgcgttcccacgttcccgcgttcccgtggtgtgccctcaggctgagagcctcACTcccagtc	0	0	1	0	Motif	ENST00000280886_intron	protein_coding
chr10	957200	957300	Old04	ID_152	LARP4B	43	-	4.96474	tttttccttccaaaaaaacaatagccaaagtatcagctttttatACTtctGACcgtagaACTctgaaaaagaatgttttcaaatcttatcatcagatttc	0	0	2	1	Motif	ENST00000316157_intron	protein_coding
chr10	3126200	3126300	Old04	ID_155	PFKP	210	+	24.2464	tgtattccaccattcctgtggtattgcACTatttagctttctccccgttttttaagctattgtaacACTgcaagatctatgttaatattcaaagcgattt	0	0	2	0	Motif	ENST00000381075_intron	protein_coding
chr10	14030900	14031000	Old04	ID_166	FRMD4A	2769	-	319.706	ttctcaagcgtcagtttataatggaatcatctgggggttttACTaaatgcagatgcagtctgcattcctccaagttcccgtgtagttgctgaggctggag	0	0	1	0	Motif	ENST00000264546_intron	protein_coding
chr10	14564100	14564200	Old04	ID_167	FAM107B	24	-	2.77102	cttgcctttctttcgtgctggtgaatttcttagatcaccatgttgcctgctgtagcctagtaggtatcatACTaattttgtaGACcACTtttccgtggtt	0	0	2	1	Motif	ENST00000181796_intron	protein_coding
chr10	15263000	15263100	Old04	ID_169	FAM171A1	828	-	95.6001	gtggtgtgcttgtagctaacatctctttctcaattccacaggaacgtggctgaagagcggtctgggtcttgtgcaccaggaaggcagccagctGACgtgg	0	0	0	1	Motif	ENST00000378116_CDS	protein_coding
chr10	28224000	28224100	Old04	ID_174	ARMC4	90	-	10.3913	ggccttgggagaatgctgccaagaacgtgaaaaccgagtcattgtccggaaatgtggtggcattcaaccACTtgtgaacctccttgttggaataaaccaa	0	0	1	0	Motif	ENST00000305242_CDS	protein_coding
chr10	28537000	28537100	Old04	ID_175	MPP7	35	-	4.04107	cACTagcaggctgtgcacagctctgtgaaatgctcttttctgtaaccatttcccgtggtttttgGACaatGACTggcatgttACTttccttagcaACTta	0	1	3	1	Motif	ENST00000337532_intron	protein_coding
chr10	33491800	33491900	Old04	ID_181	NRP1	3693	-	426.39	cccaacgggaACTtggtggatgaatgtgatGACGACcaggccaACTgccacagtggaacaggtgatGACTtccagctcacaggtgcagaaaccatcttca	0	1	2	2	Motif	ENST00000265371_CDS	protein_coding
chr10	37637000	37637100	Old04	ID_183	ATP8A2P1	411	+	47.4537	gtaaaatgtcaaaatgatggcatcttagaaaGACaaccagataatgtttttttcaACTgtttgctttggtaattttctccatattagcttaaaattccac	0	0	1	1	Motif	ENST00000420453_intron	pseudogene
chr10	45489500	45489600	Old04	ID_190	RASSF4	25	+	2.88648	ctgcccgctcaatgcccagcagcagctctggaaggcagtgctcagccccatcaccACTgtcccgtggatgcctgtgtacctcttgccttttctgggcttg	0	0	1	0	Motif	ENST00000334940_3UTR	protein_coding
chr10	49711100	49711200	Old04	ID_194	ARHGAP22	32	-	3.69469	tatttttacattggtgatggcaccacgttccttggtgttttccagtctcagccatgcattcttACTgcggaggcctggccaagtcctggcttctccaagg	0	0	1	0	Motif	ENST00000249601_intron	protein_coding
chr10	55654600	55654700	Old04	ID_197	PCDH15	368	-	42.4889	accaagctcaaccacgtttccagtggaagagcACTGGACTGACattctaatcacctggatttagttctgggcatgctcttatctctctgtgaGACTttat	1	1	1	1	Motif	ENST00000320301_intron	protein_coding
chr10	60404200	60404300	Old04	ID_198	BICC1	342	+	39.487	cgatccttttctcctgttagtctgtgcagcacagaaacagaACTccacccgtccccgtgcctgggaagtctctggtttttgtttaaggcatgtgtatcct	0	0	1	0	Motif	ENST00000373886_intron	protein_coding
chr10	77385900	77386000	Old04	ID_207	C10orf11	53	+	6.11933	tgagccaccacacccggccaagaggatgctctattttagctACTcaccacctacccgtggcacaGACatgcctcagccccACTgagaacagcatgcgtgg	0	0	2	1	Motif	ENST00000372499_intron	protein_coding
chr10	97210800	97210900	Old04	ID_213	SORBS1	52	-	6.00387	tggtgaatgttagaatcccacaagttccgtggaagatggcatcaggtggctctgccatgttctaatgGACatGACTgtcagtggcatttttagcttgtct	0	1	0	1	Motif	ENST00000306402_intron	protein_coding
chr10	98479800	98479900	Old04	ID_214	PIK3AP1	27	-	3.11739	tcttcagggtctccttcgctccctccacctctggccctaggagtgtctgagcgtcgcttcccctgtccctccGACTctgaagcgagaggcgagttgagag	0	1	0	0	Motif	ENST00000339364_intron	protein_coding
chr10	100931000	100931100	Old04	ID_215	HPSE2	82	-	9.46764	ctgcatcttagagttagaataACTttagttaatgtagtgcgatattctacccaatgtgtgaattccaccaagtgtggtttaaaatggccccagatacACT	0	0	2	0	Motif	ENST00000370546_intron	protein_coding
chr10	101180600	101180700	Old04	ID_217	GOT1	108	-	12.4696	gaacaaACTtttctccaatttccttcACTgttctgttttGACcggaaggtggtgggattctcctggttcacagttacaaACTcttaACTtgGACacagca	0	0	4	2	Motif	ENST00000370508_intron	protein_coding
chr10	105313400	105313500	Old04	ID_219	NEURL	62	+	7.15846	ggagcagcagggtcttgagctgcgggctcagGACccagtccagtcccttacagggcccaggcctctgagttccatctgctgtggGACagcctccaccttt	0	0	0	2	Motif	ENST00000369777_intron	protein_coding
chr10	105812500	105812600	Old04	ID_221	COL17A1	36	-	4.15653	gcctagggctgagaacccatctGACatccctggaatccaccgggaaagtggtcacaggagcagtggccttcctggagttgggtggtgagggtgaggagtc	0	0	0	1	Motif	ENST00000353479_intron	protein_coding
chr10	116290600	116290700	Old04	ID_225	ABLIM1	39	-	4.5029	tatttttcccgtggtgaatttttgccatgtcctttaaccaaaaatgttaaaGACTtcacatACTctttaggcctaaACTtctcatccctttACTaaatac	0	1	3	0	Motif	ENST00000277895_intron	protein_coding
chr10	116316100	116316200	Old04	ID_226	ABLIM1	65	-	7.50484	agggatggaaacccttgccGACTggaACTatctgtcccgtataaagtgagcagtcaccacgtgtctctaaacagtgattcccgtggtggaatccacatgt	0	1	1	0	Motif	ENST00000277895_intron	protein_coding
chr10	121087600	121087700	Old04	ID_232	GRK5	26	+	3.00194	agggcttagctggtgccctcgtcgggaGACcaggggcccatgcccctctgcacACTggcgtgctttccggagttcccacaGACaccacggtgccgtggat	0	0	1	2	Motif	ENST00000369108_intron	protein_coding
chr10	125213600	125213700	Old04	ID_238	RP11-282I1.1	99	+	11.4304	agcaggggtGACagaacccaACTgtgctgtcACTctcaatgcacctaattcccttaagccattcacctaataacctgtggttcagagttctacaggctaa	0	0	2	1	Motif	ENST00000448347_intron	lincRNA
chr10	129006500	129006600	Old04	ID_239	DOCK1	50	+	5.77295	attgctttaaatgGACggtcatatatgtttggctccttagtccaataattttattcaccacgttcccctgagagaaGACTtGACaaGACaatcctgGACa	0	1	0	4	Motif	ENST00000280333_intron	protein_coding
chr10	131479000	131479100	Old04	ID_243	MGMT	61	+	7.043	ccctGACcctcctttgcccccgtgggGACgtggctgctgcttcccccgtgtgcctgtggccccttgtgcccagcgccatcgccACTccgtgagggtagat	0	0	1	2	Motif	ENST00000306010_intron	protein_coding
chr10	131654200	131654300	Old04	ID_245	EBF3	22	-	2.5401	agtgtggcccaccccagagcacagGACagggatgcctctgtcctcaaccctggcaggGACacctctggcctcgggaggggcttgggctttgccaACTcct	0	0	1	2	Motif	ENST00000355311_intron	protein_coding
chr10	134937000	134937100	Old04	ID_254	GPR123	44	+	5.0802	caccccctgtgagcagcagcacgcccgtcctgtaACTgtgtgtagctggggttcaccgcacagctggggccgcaccgccttcccgtggctgctgtggcca	0	0	1	0	Motif	ENST00000392606_intron	protein_coding
chr11	761800	761900	Old04	ID_255	TALDO1	141	+	16.2797	caagtggctgggatGACaagcacacataccACTcctgggtaatttcaccacgttccccaggctggtctcgaacccctgggctcaagagatctctacccat	0	0	1	1	Motif	ENST00000319006_intron	protein_coding
chr11	3597600	3597700	Old04	ID_260	AP006294.2	296	-	34.1759	gaagctctccctgctgagatatagatatttccctggcgatgatctttcaagctGACatgaaGACatGACcacccgctggaacgtggtgtgtctgccgtgg	0	0	0	3	Motif	ENST00000415407_unkown	pseudogene
chr11	12842800	12842900	Old04	ID_263	TEAD1	23	+	2.65556	gatttgccatttcttatatgaaaacgagaagttcagagttttgaattctggccccagttccatcACTttcttgccctgtGACcctgttctcctcccaaaa	0	0	1	1	Motif	ENST00000334310_intron	protein_coding
chr11	17454000	17454100	Old04	ID_266	ABCC8	752583	-	86892.5	acagccagccaACTctcccatccttctcccaccACTttcccgtggggctaACTtcaccctgtccacacggagtGACTtaacagtttaagccccagagtcg	0	1	3	0	Motif	ENST00000302539_intron	protein_coding
chr11	19258300	19258400	Old04	ID_268	E2F8	38	-	4.38744	tgtgttgggcacaagttattcctcctgcccctttttACTctgttcaaaGACctgaatctatttggagctaaaaaggggcccgtggtgaatttggggtacc	0	0	1	1	Motif	ENST00000250024_intron	protein_coding
chr11	26457700	26457800	Old04	ID_270	ANO3	57	+	6.58117	GACcACTtttccagtagatgggtgctctgtgctgaggGACcaGACcagccACTgttcccgtggattctccagaACTggaGACagcaagggctagtgctgt	0	0	3	4	Motif	ENST00000256737_intron	protein_coding
chr11	27805200	27805300	Old04	ID_272	BDNF	38	-	4.38744	aattccACTacatgtttattttaaaattcaccacggggtccccctagtgtatttgaaatacaattttatttgcagaatttaattaaaaatctgtaattct	0	0	1	0	Motif	ENST00000314915_intron	protein_coding
chr11	31512400	31512500	Old04	ID_274	IMMP1L	49	-	5.65749	GACagtgtaACTccaggctGACTtcattttcacattgttcttttctctgtgtcttcctgtgtccttttctgtctctaatgagGACgttcccgttggattt	0	1	1	2	Motif	ENST00000278200_intron	protein_coding
chr11	44587500	44587600	Old04	ID_279	CD82	82	+	9.46764	ctctacctggctctgGACctcccgggttccagcaggaggaagtgaaccaggtgaattccacgctcccgttgccctttctcACTtaaaacgccggaaggtg	0	0	1	1	Motif	ENST00000227155_5UTR	protein_coding
chr11	61343700	61343800	Old04	ID_288	SYT7	25	-	2.88648	ctgcctgccttgccagggaaccccagctggtgatgccaggtgaattctgccagttccgtgggcatggaggtccctGACcttccaggcagcaggggcagcc	0	0	0	1	Motif	ENST00000263846_intron	protein_coding
chr11	65307900	65308000	Old04	ID_290	LTBP3	1071	-	123.657	caagcagggcttctACTacGACgggaacctgctggaatgcgtgggtgagctccgccccccggcggccgtggggaagcggcagggaGACacgcgccaccgc	0	0	1	2	Motif	ENST00000301873_5UTR	protein_coding
chr11	66903300	66903400	Old04	ID_292	KDM2A	77	+	8.89035	taatctatgtgaataaagatgcccttggaattcaatggtgcacaccctgtagaACTatgaACTgatgtttctacccACTACTgaagtctagattctagat	0	0	4	0	Motif	ENST00000398645_intron	protein_coding
chr11	68213200	68213300	Old04	ID_294	LRP5	180	+	20.7826	ctccctttgtagggctggttgtgtgctgcctgGACctggggggcacgttcacgtggtgaatttgtctatttACTatccccgctttggggctggtgccagc	0	0	1	1	Motif	ENST00000294304_intron	protein_coding
chr11	70526500	70526600	Old04	ID_299	SHANK2	107	-	12.3541	tggGACgatgggagcggaggctggagtgatctgaggaatgatcatgggtcagggaacgtggtggccACTagaaaccagagaacacaagcagcccctcctc	0	0	1	1	Motif	ENST00000294018_intron	protein_coding
chr11	70916100	70916200	Old04	ID_301	SHANK2	114	-	13.1623	ggaACTtgggtctgagtagctcattacacaagggtgctacggaatccagggctgGGACTccctgggcACTtggggccttcctgcctctggtgttaACTgg	1	0	3	0	Motif	ENST00000413503_intron	protein_coding
chr11	78129700	78129800	Old04	ID_306	RP11-452H21.2	24	+	2.77102	atgtatttcataacgaattggaaggcaaggtcaagtgcagaagaacaagaaattggggtccaaattccccaacgttcccgctcattGACacaggctatga	0	0	0	1	Motif	ENST00000527030_intron	antisense
chr11	87874700	87874800	Old04	ID_310	RAB38	442	-	51.0329	atGGACTgtagaagtctgaACTcaaagattcaacagtttcttagtaatgtccaaaaatcaaaggatGACcatatttgatttttattaaaaGACaaatgcc	1	0	1	2	Motif	ENST00000243662_intron	protein_coding
chr11	95822000	95822100	Old04	ID_311	MAML2	23	-	2.65556	atcagttgcttgcagttcacctcatagatatgcaaggtGACcttccctttacctgtcggaACTctgaacccaGACagatccatatttgcagctagaGACT	0	1	1	2	Motif	ENST00000440572_intron	protein_coding
chr12	284400	284500	Old04	ID_326	IQSEC3	101	+	11.6614	tctgaaGACacacctcACTctcccagggccctacacagccaGACccggcgaggcctcctcttcccctggccaccACTttcccccattgGACcatGGACTg	1	0	2	3	Motif	ENST00000326261_3UTR	protein_coding
chr12	330600	330700	Old04	ID_328	SLC6A13	60	-	6.92754	ttctccctgataaagtacACTccgctGACctacaacaagaagtacacgtacccgtggtggggcgatgccctgggctggctcctggctctgtcctccatgg	0	0	1	1	Motif	ENST00000343164_CDS	protein_coding
chr12	1920700	1920800	Old04	ID_329	CACNA2D4	213	-	24.5928	gctggGGACTcaccacgctcccctgggtgtgaGACcccctctccctccccttggatgctccACTgccttgaggctctcaggatgccctcccggcccctac	1	0	1	1	Motif	ENST00000280663_intron	protein_coding
chr12	1992100	1992200	Old04	ID_331	CACNA2D4	232	-	26.7865	gccttccacacccacgcggccttccccaccgcaggctACTacacgcagatctcaacgctggcgGACacccaggagaacgtgatggaatacctgcacgtgc	0	0	1	1	Motif	ENST00000280663_CDS	protein_coding
[truncated: 11,758 more rows]
