# Supplementary material for: Profiling of m6A RNA modifications identified an age‐associated regulation of AGO2 mRNA stability
Source: Aging Cell. 2018 Mar 23;17(3):e12753. doi: 10.1111/acel.12753 (PMC5946072; doi:10.1111/acel.12753)
Supplement: Supplementary file 3 [file ACEL-17-e12753-s003.xlsx]

## Sheet: PBMC Sequencing
Chromosome	HG19 Gene Name	Transcript_ID	S01_Young004_FPKM	S02_Old008_FPKM	S03_Young001_FPKM	S04_Old006_FPKM	S05_Young003_FPKM	S06_Old007_FPKM	S07_Young002_FPKM	S08_Old005_FPKM
chr16	61E3.4	ENST00000543463	0.040757	0	0	0	0	0	0	0
chr16	61E3.4	ENST00000537951	0.146496	0	0	0	0	0	0	0
chr16	61E3.4	ENST00000536041	0	0.14333	0	0	0	0	0	0
chr16	61E3.4	ENST00000546168	0.771564	1.18391	0	0	0	0	0	0
chr16	61E3.4	ENST00000524087	0	0	1.94338	0	0	0	0	0
chr16	61E3.4	ENST00000551448	0	0	2.75832	0	0	0	0	0
chr16	61E3.4	ENST00000165086	0	0	34.813	0	0	0	0	0
chr16	61E3.4	ENST00000354563	0	0	0.889826	0.129483	0	0	0	0
chr16	61E3.4	ENST00000517539	0	0.107556	19.7198	1.11936	0	0	0	0
chr16	61E3.4	ENST00000415654	0	0	0	2.04665	0	0	0	0
chr16	61E3.4	ENST00000550665	0	0	0	0.325958	0.219734	0	0	0
chr16	61E3.4	ENST00000550690	0.089594	0	3.01756	0.914859	0.553858	0	0	0
chr16	61E3.4	ENST00000568053	0.228239	0.29391	16.0483	0	2.45735	0	0	0
chr16	61E3.4	ENST00000552123	0.151424	0.119089	8.52455	1.00207	2.53073	0	0	0
chr16	61E3.4	ENST00000542133	0	0	11.2659	0	4.34492	0	0	0
chr16	61E3.4	ENST00000538859	0.840764	0.452557	54.9883	0	19.5533	0	0	2.4105
chr19	A1BG	ENST00000598345	0	0.107903	0	0	0	0	0	0
chr19	A1BG-AS1	ENST00000599728	0.128463	0	0	0	0	0	0	0
chr10	A1CF	ENST00000493415	0.057886	0	0	0	0	0	0	0
chr10	A1CF	ENST00000395495	0	0	0	0	0.442378	0	0	0
chr10	A1CF	ENST00000395489	0	0	0	0	0	0	0	1.84062
chr10	A1CF	ENST00000373995	0	0	0.354849	0	0.351968	0	0	2.79259
chr12	A2M	ENST00000546069	0.239215	0	0	0	0	0	0	0
chr12	A2M	ENST00000543436	0.327923	0	0	0	0	0	0	0
chr12	A2M	ENST00000462568	0	0.19119	0	0	0	0	0	0
chr12	A2M	ENST00000404455	0	0.244028	0	0	0	0	0	0
chr12	A2M	ENST00000539638	0	0	0	5.0402	0	0	0	0
chr12	A2M	ENST00000318602	0	0.031159	40.6493	0.705739	23.4138	2.98634	1.37639	1.47363
chr12	A2M	ENST00000545828	1.30749	0.722065	495.57	21.0317	307.561	42.694	0	28.1428
chr12	A2ML1	ENST00000537546	0.20458	0	0	0	0	0	0	0
chr12	A2ML1	ENST00000545692	0	0.128709	0	0	0	0	0	0
chr12	A2ML1	ENST00000299698	0	0	0.539313	0	0.2234	0	1.15367	1.71468
chr12	A2ML1-AS1	ENST00000537288	1.41998	1.6748	0	55.1089	5.94158	22.709	59.1274	27.0268
chr12	A2ML1-AS2	ENST00000394240	0	0	0	0	0	0.384953	0	0
chr12	A2MP1	ENST00000544183	0	0	0	4.25654	0	0	0	0
chr12	A2MP1	ENST00000545343	0	0	0	9.04684	0	0	0	0
chr12	A2MP1	ENST00000566278	0.37765	0.382107	16.6135	2.42238	9.70707	0	1.03634	3.45987
chr22	A4GALT	ENST00000465765	0.120069	0	0	1.93577	0	2.62903	5.62248	3.54586
chr3	A4GNT	ENST00000236709	0.02986	0.374998	0.122537	0.166956	0.096121	0	0.80223	0.297861
chr16	A-575C2.4	ENST00000526428	0.057529	0	0	0	0	0	0	0
chr16	A-575C2.4	ENST00000435324	0	0	0	0.289955	0	0	0	0
chr16	A-575C2.4	ENST00000533640	0.076504	0	0.306386	0	0.043331	0	0	0
chr16	A-575C2.4	ENST00000357796	0	0.019068	1.72786	0	0	0	0	0.029307
chr16	A-575C2.4	ENST00000550983	0	0	1.74713	0.159867	0.098246	0	0	0.149485
chr16	A-575C2.4	ENST00000532254	0	0.056999	1.2859	0	0.10787	0	0	0.176862
chr16	A-575C2.4	ENST00000529716	0.08678	0.057352	3.63528	0	0.456272	0	0	0.345311
chr12	AAAS	ENST00000547520	0	0.127401	0	0	0	0	0	0
chr12	AAAS	ENST00000394384	0	0	1.30261	0	1.11481	0	0	0
chr12	AAAS	ENST00000209873	0	0	0	0	1.763	0	0	0
chr12	AAAS	ENST00000550033	0	0	4.53654	0	3.00389	0	0	0
chr12	AAAS	ENST00000550286	0	0	1.98662	0	1.51165	0	0	0.272644
chr12	AAAS	ENST00000548258	0	0	0	1.14931	0	0	0	1.19313
chr12	AACS	ENST00000441247	0.041896	0.016269	0	0	0	0	0	0
chr12	AACS	ENST00000545511	0	0	0.195635	0	0	0	0	0
chr12	AACS	ENST00000261686	0	0	1.22848	0	0	0	1.53343	0
chr12	AACS	ENST00000539251	0.125105	0	2.9418	0	0	0	7.7781	0
chr12	AACS	ENST00000418937	0	0.029821	0	1.88379	0	0	5.33918	3.08259
chr5	AACSP1	ENST00000503486	0	0	0	0	0.159053	0	0	0
chr5	AACSP1	ENST00000536654	0.739246	1.17261	0.5432	0	0.074154	2.66032	0	1.48762
chr3	AADAC	ENST00000232892	0.31599	0.282615	0.107744	0.388436	0	0	0.366193	0.584824
chr3	AADAC	ENST00000488869	1.15116	1.17493	0.182363	1.83865	0	0	3.48171	3.29837
chr3	AADACL2	ENST00000445270	0	0.224592	0.024739	0	0	0	0	0
chr1	AADACL4	ENST00000376221	0.34127	0.757109	0.712375	1.63601	0	0	3.16715	1.39638
chr4	AADAT	ENST00000509167	0	0	0.230491	0	0	0	0	0
chr4	AADAT	ENST00000337664	0	0	0	0	0	0	2.31894	0
chr4	AADAT	ENST00000353187	0	0	0	0	0	1.97251	0	1.27036
chr9	AAED1	ENST00000411939	0	0.01881	1.37434	0	0	0	0	0
chr9	AAED1	ENST00000464512	0	0	0	0	0	4.22148	2.95334	0
chr15	AAGAB	ENST00000261880	0	0	5.9962	0	4.95038	0	0	0
chr15	AAGAB	ENST00000542650	0	0.208084	21.8837	0	14.1911	31.7153	39.4711	0
chr2	AAK1	ENST00000339092	38.7086	25.5186	13.6114	0	0	0	0	0
chr2	AAK1	ENST00000409085	34.7333	24.1912	15.4004	0	24.4995	0	0	0
chr2	AAK1	ENST00000406297	0	0	0	1.54806	0	0	3.8734	0
chr2	AAK1	ENST00000409068	199.446	136.222	99.0674	4.4331	70.5923	11.9315	4.5273	0
chr2	AAK1	ENST00000495836	0	0	0	11.9013	0	0	35.6639	13.3762
chr11	AAMDC	ENST00000529666	5.35512	5.52452	0	0	0	0	0	0
chr11	AAMDC	ENST00000304716	2.52091	1.80726	27.6808	0	49.8496	0	0	0
chr11	AAMDC	ENST00000532481	0	0	32.0933	12.097	33.6971	0	0	14.2954
chr2	AAMP	ENST00000475678	0	0	0	0	0.233524	0	0	0
chr2	AAMP	ENST00000494720	0	0	0.913615	0	0.637446	0	0	0
chr2	AAMP	ENST00000444053	4.91068	0	1.29432	0	1.43173	0	0	0.158908
chr2	AAMP	ENST00000461911	0	0	0	0	0	0	0	0.286169
chr2	AAMP	ENST00000447885	0	0	0	0	0	0	0	0.484928
chr17	AANAT	ENST00000250615	0.027159	0	0.577564	0.108242	0	0.472333	0	0.518933
chr20	AAR2	ENST00000320849	0	0	0	0	2.07161	0	0	0
chr20	AAR2	ENST00000373932	0	0	1.20147	0	0	0	0.376023	0
chr20	AAR2	ENST00000397286	0	0.049665	8.41858	0.657345	9.89293	1.84231	3.70504	2.23893
chr8	AARD	ENST00000378279	0	0.150653	0	0	0	0.078271	0	0.063771
chr16	AARS	ENST00000566969	0.091452	0	0	0	0	0	0	0
chr16	AARS	ENST00000564359	0	0	0	1.46151	0	0	0	0
chr16	AARS	ENST00000261772	0.027192	0.058135	0.532943	0.167482	0	0	0	0.640593
chr6	AARS2	ENST00000244571	0	1.9553	0	0	0	0	0	0
chr17	AARSD1	ENST00000593123	1.03581	0	0	0	0	0	0	0
chr17	AARSD1	ENST00000474578	1.49091	1.44022	1.35633	0	0	0	0	0
chr17	AARSD1	ENST00000592136	0	0	2.57004	0	3.02867	0	0	0
chr17	AARSD1	ENST00000591096	2.17463	1.74573	1.57673	0	3.0696	0	0	0
chr17	AARSD1	ENST00000427569	0	0.627609	0.705609	1.35744	0.743961	0.470724	0	0
chr4	AASDH	ENST00000205214	0	0	0	0.417444	0	0	0	0
chr4	AASDH	ENST00000510762	0	10.0598	4.61153	10.495	0	0	0	0
chr4	AASDH	ENST00000434343	0	3.14553	1.0164	0	1.46774	0	0	0
chr4	AASDH	ENST00000513376	0	2.45395	0.745682	2.49218	1.22987	0	3.47878	0
chr11	AASDHPPT	ENST00000524411	0	0	3.86836	0	0	0	0	0
chr11	AASDHPPT	ENST00000533423	0	0.055481	5.2444	0	0	0	0	0
chr7	AASS	ENST00000358954	0	0	0	1.20545	0	0	0	0
chr7	AASS	ENST00000417368	0	0	0.247893	0	0	0	0	2.85847
chr7	AASS	ENST00000473553	0	6.95686	1.41507	5.34234	0.338082	0	0	9.77956
chr17	AATF	ENST00000225402	0	0.028594	8.88539	2.04593	5.72115	0	0	2.60695
chr17	AATF	ENST00000592751	0.195372	0.656401	0	8.72806	17.1864	0	0	9.92027
chr17	AATF	ENST00000593084	0.129289	0	0	43.6799	57.1259	69.6779	0	35.0214
chr17	AATK	ENST00000573469	0	0.060503	0	0	0	0	0	0
chr17	AATK-AS1	ENST00000571031	0	0.025216	0.742118	0	0	0	0	1.68855
chr8	AB015752.3	ENST00000521975	0.231025	19.1688	6.54186	27.5043	9.45925	0	34.0863	38.5875
chr14	AB019438.63	ENST00000455653	0	0	0.044801	0	0.02542	0.044846	0	0.119866
chr14	AB019439.68	ENST00000451621	0.060952	0	0	0.017677	0.030945	0	0	0.033452
chr14	AB019440.50	ENST00000605005	0	0	0.987069	0	0.332854	1.03802	0	1.49202
chr16	ABAT	ENST00000564714	1.6289	0.917899	81.6611	11.4292	0	27.1215	0	0
chr8	ABC11-48400900C8.1	ENST00000526818	0	0.640336	0.341203	0	0.196053	0	0.273388	0.087419
chr8	ABC12-47043100G14.2	ENST00000526803	0	0	0	0	0	0	0	1.95415
chr2	ABC7-43041300I9.1	ENST00000605759	1.61185	0.855743	0.427005	0.501893	0	42.9858	55.396	0
chr9	ABCA1	ENST00000374736	0	0	2.72622	1.17123	0	0	4.0628	3.56865
chr9	ABCA1	ENST00000374733	0.127141	0.265636	19.2054	4.67713	0	0	0	8.31176
chr17	ABCA10	ENST00000519732	0.224661	0	0	0	0	0	0	0
chr17	ABCA10	ENST00000269081	0	0.043287	0	0	0	0	0	0
chr17	ABCA10	ENST00000518929	0	0.063791	0	0	0	0	0	0
chr17	ABCA10	ENST00000416101	0	0	1.10311	0	1.86892	7.11269	0	5.35816
chr2	ABCA12	ENST00000272895	0	2.28399	0.247345	4.08515	0.269561	0	2.07534	5.17856
chr2	ABCA12	ENST00000412081	0	21.9418	0	0	5.41841	0	0	46.7767
chr7	ABCA13	ENST00000435803	1.85754	3.29319	0.454269	0	0	10.8067	1.77668	6.01288
chr7	ABCA13	ENST00000453246	3.11041	3.72506	1.39109	0	0	14.2947	12.5763	8.94511
chr16	ABCA17P	ENST00000512848	0	0	2.18498	0	1.32376	0	0	0
chr16	ABCA17P	ENST00000466730	0.330466	0.391828	0	0	1.4568	0	0	0
chr16	ABCA17P	ENST00000494925	0	0.056999	0.750257	0	0.45092	1.13195	0	2.66975
chr9	ABCA2	ENST00000466707	0	0.097668	0	0	0	0	0	0
chr9	ABCA2	ENST00000492260	0	0	0	0.32434	0	0	0	0
chr9	ABCA2	ENST00000470535	0	0	0	0	0	0.298244	0	0
chr16	ABCA3	ENST00000563623	0.056893	0.127956	0.529252	0	0	0.105283	0	0
chr16	ABCA3	ENST00000301732	0.054554	0	0.548814	0	0	0.399683	0.419766	0.26245
chr1	ABCA4	ENST00000370225	0.82557	1.39525	0.143739	0.36936	0	1.84227	0	0
chr1	ABCA4	ENST00000535735	0.413908	0	0.495587	1.77447	0	0	4.85255	1.14096
chr17	ABCA5	ENST00000593153	0.053195	0	0	0	0	0	0	0
chr17	ABCA5	ENST00000586811	0.104859	0	0	0	0	0	0	0
chr17	ABCA5	ENST00000392677	0	0.054197	0	0	0	0	0	0
chr17	ABCA5	ENST00000591234	0.060107	0.081404	0	0	0	0	0	0
chr17	ABCA5	ENST00000588665	0	0	19.4377	0	42.7042	0	0	0
chr17	ABCA5	ENST00000392676	0	0	1.3297	0	0	0	0	2.51669
chr17	ABCA5	ENST00000586995	0	0	0	0	0	0	0	4.95034
chr17	ABCA6	ENST00000589803	0.10064	0.024788	0	0	0	0	0	0
chr17	ABCA6	ENST00000590645	0	0.03436	0	4.06691	0	0	0	0
chr17	ABCA6	ENST00000284425	0.012146	0	0	2.52128	0	0	0	5.23477
chr19	ABCA7	ENST00000435683	0.0093	0	0	0	0	0	0	0.177293
chr17	ABCA8	ENST00000430352	0	0.044386	0	0	0	0	0	0
chr17	ABCA8	ENST00000541225	0	0	0	0	0	0	0	1.13963
chr17	ABCA8	ENST00000269080	0.024523	0	0	1.25862	0	0	0	1.38255
chr17	ABCA8	ENST00000586539	0	0	0.341809	1.74106	0.208278	0	0	2.46498
chr17	ABCA9	ENST00000492580	0.101331	0	0	0	0	0	0	0
chr17	ABCA9	ENST00000461623	0	0.029324	0	0	0	0	0	0
chr17	ABCA9	ENST00000370732	0	0.040014	0.388443	0.825237	0.120362	0	0	0
chr17	ABCA9	ENST00000340001	0	0	0	0.563755	0	0	0	1.11475
chr17	ABCA9	ENST00000453985	0.039356	0	0.220481	0	0.405617	5.52623	0	4.02635
chr7	ABCB1	ENST00000543898	0.053834	6.79631	4.98025	0	0	0	0	2.64655
chr7	ABCB1	ENST00000265724	0	13.4619	2.30629	0	0	0	0	3.34134
chr1	ABCB10	ENST00000344517	15.1403	9.45101	2.10838	0.486233	0	0.895973	2.80301	1.62131
chr15	ABCB10P3	ENST00000561950	0.02585	0	0.056663	0	0	0.055869	18.3005	0.004733
chr15	ABCB10P4	ENST00000566803	0.025692	0	0.03371	0	0.012128	0.059676	4.53589	0.041843
chr2	ABCB11	ENST00000263817	0.802032	2.44288	0.500041	1.35362	0.167447	0	2.9658	5.69418
chr7	ABCB4	ENST00000265723	0.120034	0	0	0	0	0	0	0
chr7	ABCB4	ENST00000417608	0	0	0	0	0	0	0	2.15693
chr7	ABCB4	ENST00000359206	0	6.36036	0	0	0	0	0	2.40004
chr7	ABCB5	ENST00000404938	0.654083	0	0	0	0	2.86294	1.5109	3.18201
chr7	ABCB5	ENST00000258738	0	0	0.770252	5.46498	0	0	4.85876	3.51277
chrX	ABCB7	ENST00000469368	0	0.092184	0	0	0	0	0	0
chrX	ABCB7	ENST00000253577	0	0	1.28512	0	0	0	0	0
chrX	ABCB7	ENST00000339447	0	0	2.05301	0	0	0	0	0
chrX	ABCB7	ENST00000534524	0	0	0	0	0	9.18517	0	0
chrX	ABCB7	ENST00000529949	0.067552	0	4.52619	0	3.56383	3.04701	1.651	1.84096
chrX	ABCB7	ENST00000526404	1.22242	0	12.4833	0	0	23.5013	15.753	13.4977
chr7	ABCB8	ENST00000358849	0	1.01638	0.809294	0.024858	0	0	0	0
chr7	ABCB8	ENST00000466514	0	0	0.504969	0.064387	0	0	0	0
chr7	ABCB8	ENST00000469410	0	0	0	0.139919	0	0	0	0
chr7	ABCB8	ENST00000491920	0	0	0	0	0	0	0.878413	0
chr12	ABCB9	ENST00000546289	0.092492	0	0	0	0	0	0	0
chr12	ABCB9	ENST00000540971	0.142941	0	0	0	0	0	0	0
chr12	ABCB9	ENST00000442028	0	0.040799	0	0	0	0	0	0
chr12	ABCB9	ENST00000442833	0	0	0	0	0	0	0.62519	0
chr12	ABCB9	ENST00000344275	0	0	0	0	0	0	0	0.941398
chr16	ABCC1	ENST00000574224	0.151571	0	0	0	0	0	0	0
chr16	ABCC1	ENST00000346370	0	0.008967	0	0	0	0	0	0
chr16	ABCC1	ENST00000351154	0	0	0	0.540124	0	0	0	0
chr16	ABCC1	ENST00000349029	0	0	2.33503	0	3.50747	0	0	0
chr16	ABCC1	ENST00000399408	0	0	0	0	0	0.331611	0	0
chr16	ABCC1	ENST00000345148	0.024328	0.035577	0	0.908607	3.89882	0	0	2.24891
chr6	ABCC10	ENST00000505344	19.9556	12.9277	0	0	0	0	0	0
chr6	ABCC10	ENST00000372530	2.57684	1.99866	0	0	0	0	0	0.125925
chr16	ABCC11	ENST00000353782	0	0.055707	0	0	0	0	0	0
chr16	ABCC12	ENST00000534418	0.06024	0.073021	0	0	0	0	0	0
chr16	ABCC12	ENST00000528693	0	0.157967	0	0	0	0	0	0
chr16	ABCC12	ENST00000529504	0	0	0.176719	0	0	0	0	0
chr16	ABCC12	ENST00000311303	0	0	0	0	0.11526	0	0	0.545529
chr16	ABCC12	ENST00000529084	0	0	0	0	0	0	0	1.33821
chr21	ABCC13	ENST00000482980	0	0.012458	0	0	0	0	0	0
chr21	ABCC13	ENST00000463099	0.060857	0	0.731475	0	0.360189	0	3.35241	1.62283
chr10	ABCC2	ENST00000370434	0.056326	0	0	0	0	0	0	0
chr10	ABCC2	ENST00000370449	0.033547	0.064724	0	0.51545	0.665504	1.11611	0	2.50734
chr17	ABCC3	ENST00000503304	0.121484	0	0	0	0	0	0	0
chr17	ABCC3	ENST00000285238	0	0	0.349297	0	0	0	0	0
chr17	ABCC3	ENST00000427699	0	0	0.78126	0	0	0	0	0
chr17	ABCC3	ENST00000503337	0	0	0.869367	0	0	0	0	0
chr17	ABCC3	ENST00000505699	0	0.032951	0.834071	0.156833	0	0.898991	0	0.187595
chr17	ABCC3	ENST00000513511	0.063505	0.092617	0	0	0	0	0	1.28433
chr13	ABCC4	ENST00000376887	0	0	2.116	2.9093	2.68764	0	0	0
chr13	ABCC4	ENST00000412704	0	0	0	0	1.56108	3.17938	0	2.22812
chr13	ABCC4	ENST00000536256	0	0	0	0	3.2895	8.31931	14.6369	7.91874
chr3	ABCC5	ENST00000334444	4.00361	1.34195	0	0	0	0	0	0
chr3	ABCC5	ENST00000437205	2.3841	3.75387	0	0	0	0	0	0.921177
chr3	ABCC5	ENST00000265586	0	0	0	0.612524	0	0.816657	0	1.91886
chr16	ABCC6	ENST00000577103	0.045002	0	0	0	0	0	0	0
chr16	ABCC6	ENST00000574094	0	0.047899	0	0	0	0	0	0
chr16	ABCC6	ENST00000205557	0.032479	0.022375	0.723024	0	0	0.463566	0	0.641298
chr16	ABCC6	ENST00000456970	0	0.011267	0.607284	0.574928	0.492557	1.22632	6.11289	0.660881
chr16	ABCC6P1	ENST00000565647	0	0	0	1.26001	0	0	1.17483	0
chr16	ABCC6P1	ENST00000565566	0.048167	0.070751	0.272165	0.309141	0.318787	0.917825	1.21651	1.26924
chr16	ABCC6P2	ENST00000526069	0	0	0	0.047124	0	15.3949	1.67121	0
chr11	ABCC8	ENST00000532728	0.047779	0	0	0	0	0	0	0
chr11	ABCC8	ENST00000529967	0	0.033339	0	0	0	0	0	0
chr11	ABCC8	ENST00000528202	0	0.088171	0	4.18347	0	0	0	0
chr11	ABCC8	ENST00000527905	0	0.012209	0	0	0	0	0	0.420869
chr11	ABCC8	ENST00000389817	0	0	0	0	0	0	0	0.737929
chr11	ABCC8	ENST00000531911	0	0.046963	0.883951	0	0	0	0	2.21271
chr12	ABCC9	ENST00000326684	0.068734	0	0	0	0	0	0	0
chr12	ABCC9	ENST00000261201	0	0.049333	0	0	0	0	0	1.44312
chr12	ABCC9	ENST00000345162	0	0	0	0	0	0	0	1.62566
chr12	ABCC9	ENST00000261200	0.010676	0	0.30043	3.60376	0.391941	0	0	3.43467
chrX	ABCD1	ENST00000370129	0	0	0	0	1.43713	0	0	0
chrX	ABCD1	ENST00000443684	0	0	0	0	0	0	0.746506	0
chrX	ABCD1	ENST00000218104	0.029125	0	0	0	0.712699	0.127933	0.219268	0.065098
chr10	ABCD1P2	ENST00000429313	0	0	0.064149	0	0.019397	0.223028	0.068228	0.107064
chr16	ABCD1P3	ENST00000562927	0	0	0.09505	0	0.052693	0.784834	0.866578	0.446188
chr22	ABCD1P4	ENST00000399687	0	0	0.090158	0	0	0.689849	0.018231	0.064502
chr2	ABCD1P5	ENST00000445663	0	0.116113	0.192286	0.023742	0	0.40219	0.271043	0.152058
chr12	ABCD2	ENST00000308666	0.084374	0	4.82201	1.74782	2.71107	0	1.90982	2.68123
chr1	ABCD3	ENST00000394233	6.15782	5.49704	0	0	0	0	0	0
chr1	ABCD3	ENST00000370214	0	0	0	0	1.52507	0	0	0
chr1	ABCD3	ENST00000454898	16.8569	12.1267	3.96695	5.34984	4.65548	6.99122	0	6.19588
chr1	ABCD3	ENST00000468860	62.9707	38.9285	0	0	19.3621	0	0	20.6504
chr14	ABCD4	ENST00000554453	0	0.113763	0	0	0	0	0	0
chr14	ABCD4	ENST00000553486	0	0	0	0	0	0	1.15973	0
chr14	ABCD4	ENST00000356924	0	0	0	0	0	0	0	0.220668
chr14	ABCD4	ENST00000469672	0	0	0	0	0	0	0	0.253403
chr14	ABCD4	ENST00000555617	0.126704	0	0	0	0	0	0	0.53716
chr14	ABCD4	ENST00000557554	0	0	0	0	0	0	0	1.55207
chr6	ABCF1	ENST00000396515	0	0	0	1.15749	0	0	0	0
chr7	ABCF2	ENST00000468073	0	0	0	1.36338	0	0	0	0
chr7	ABCF2	ENST00000287844	0	0.786425	0	0	0.441838	0	0	0
chr7	ABCF2	ENST00000222388	0.66511	7.36228	4.74147	1.24523	4.00206	0	5.63003	2.00566
chr3	ABCF3	ENST00000480562	0	2.28384	0	0	0	0	0	0
chr3	ABCF3	ENST00000466416	0	0	0	0.241377	0	0	0	0
chr3	ABCF3	ENST00000421340	0	0	0	0	0	0.500245	0	0
chr3	ABCF3	ENST00000468892	0	2.26233	0	0.023971	0	0	0	0.255372
chr3	ABCF3	ENST00000292808	0	2.00287	0	0.032651	0	0.279997	0	0.273365
chr3	ABCF3	ENST00000498136	0	0	0	0	0	0.323663	0	0.419993
chr21	ABCG1	ENST00000462050	0	0.080172	0	0	0	0	0	0
chr21	ABCG1	ENST00000398457	0	0	0	0.831366	0	0	0	0
chr21	ABCG1	ENST00000450121	0	0	0	4.1586	37.3416	0	0	0
chr4	ABCG2	ENST00000237612	0	0.671647	0	0	0	0	0	0
chr4	ABCG2	ENST00000515655	0.646967	4.26989	0.910437	5.63105	0	3.61376	0	8.5545
chr4	ABCG2	ENST00000503830	8.28704	14.0648	0	0	0	0	0	34.3495
chr11	ABCG4	ENST00000307417	0	0	0	0	0.021999	0	0	0
chr11	ABCG4	ENST00000534402	0	0	0	0	0.03101	0	0	0
chr11	ABCG4	ENST00000533694	0	0	0	0	0	0	0	0.064146
chr11	ABCG4	ENST00000449422	0	0	0.292146	0.258467	0.026873	0	0	0.10786
chr2	ABCG5	ENST00000260645	0	0.170965	0.104072	0	0	0	0	0
chr2	ABHD1	ENST00000496739	0	0	0	0	0	0	1.71897	0
chr2	ABHD1	ENST00000420647	0	0	0	0.012422	0	0.547219	0	0.165358
chr3	ABHD10	ENST00000273359	14.079	8.08671	4.54819	0	4.76102	0	0	0.311827
chr3	ABHD10	ENST00000494817	0	0	0	4.65112	0	4.51643	0	2.7222
chr7	ABHD11	ENST00000497897	0	0	0	0	0.204644	0	0	0
chr7	ABHD11	ENST00000458339	0.065309	0	0	0	0.347448	0	0	0
chr7	ABHD11	ENST00000486114	0	0	0	0	0.432336	0	0	0
chr7	ABHD11	ENST00000468998	0	0	0	0	0	0	0	0.065925
chr20	ABHD12	ENST00000339157	0.037453	0.097144	0	0.215209	0	0	0	0
chr20	ABHD12	ENST00000461204	0	0.948318	0	3.57372	0	0	10.3735	7.4129
chr14	ABHD12B	ENST00000555292	0.106933	0	0	0	0	0	0	0
chr14	ABHD12B	ENST00000353130	0	0.116716	0	0	0	0	0	0
chr14	ABHD12B	ENST00000557345	0	0	0.894944	0	0	0	0	0
chr14	ABHD12B	ENST00000554566	0	0	0	0	0	0	0	2.49432
chr14	ABHD12B	ENST00000337334	0	0	0.991868	0	0	0	0	2.52785
chr14	ABHD12B	ENST00000553715	0	1.8319	9.77442	0	0	0	0	21.0989
chr13	ABHD13	ENST00000375898	0.02016	0.0173	3.85858	0.645081	2.96532	0	0	0.564107
chr3	ABHD14B	ENST00000483233	0	0	0	0	1.20672	0	0	0
chr17	ABHD15	ENST00000307201	0	0.020948	1.81319	0	2.49609	0	0	0.022733
chr6	ABHD16A	ENST00000468205	7.84138	0	0	0	0	0	0	0
chr6	ABHD16A	ENST00000482224	0	0	0	0.22147	0	0	0	0
chr6	ABHD16A	ENST00000477462	0	0	0	0.938129	0	1.40315	4.30232	1.47349
chr20	ABHD16B	ENST00000369916	0	0	0.068567	0.004851	0.246971	0.005794	0.037321	0.003801
chr19	ABHD17A	ENST00000591351	0	0	0.217624	0	0	0	0	0
chr19	ABHD17A	ENST00000292577	0.084232	0.114923	0.515806	0.040996	0	0	0	0
chr19	ABHD17A	ENST00000250974	0	0	0	0	0	0	0.201783	0.106833
chr1	ABHD17AP1	ENST00000457740	0.06405	0	0.056972	0	0	0.035011	0	0
chr1	ABHD17AP2	ENST00000358206	0.06412	0.043099	0.142601	0	0	0.035059	0	0
chr22	ABHD17AP4	ENST00000411545	0	0	0	0	0	0.004027	0.148748	0.009717
chr22	ABHD17AP5	ENST00000333131	0	0	0.119489	0	0	0.024476	0.011212	0.028843
chr17	ABHD17AP6	ENST00000458502	0	0.03847	0.464632	1.69628	0.747986	2.52761	2.94374	1.21517
chr16	ABHD17AP7	ENST00000569060	0	0	0	0	0	0.275005	0.165078	0
chr16	ABHD17AP8	ENST00000569698	0	0	0.05348	0	0	0.340176	0.10965	0.165937
chr16	ABHD17AP9	ENST00000561925	0	0	0	0	0	0.31636	0.20256	0
chr9	ABHD17B	ENST00000333421	0.072994	0.031111	0	0	0	0	0	0
chr15	ABHD17C	ENST00000560126	0.097765	0	0	0	1.20659	0	0	0
chr15	ABHD17C	ENST00000560609	0	0.25914	12.2564	21.2751	7.11196	18.6699	27.0411	25.8603
chr15	ABHD2	ENST00000568308	0.132546	0	0	0	0	0	0	0
chr15	ABHD2	ENST00000352732	0	0.017963	5.05571	0	5.29201	0	0	0
chr15	ABHD2	ENST00000565973	0	0.041693	6.99267	0.903318	7.47195	0	0	1.94245
chr15	ABHD2	ENST00000569411	0.496277	0	52.1832	14.5532	82.4293	0	25.4551	14.3857
chr15	ABHD2	ENST00000562073	0	0.420745	53.6426	5.31737	49.6487	0	0	17.8384
chr18	ABHD3	ENST00000580477	0	0.319227	0	0	0	0	0	0
chr18	ABHD3	ENST00000580981	0	0	4.91859	0	0	0	0	0
chr18	ABHD3	ENST00000289119	0.117801	0	5.00681	0	0	0	0	0
chr18	ABHD3	ENST00000578270	0	0	1.68922	3.13284	0	0	0	0
chr18	ABHD3	ENST00000584464	0	0.069378	0	7.92085	0	0	0	0
chr18	ABHD3	ENST00000577564	0	0	0	0	0	0	0	3.63142
chr18	ABHD3	ENST00000579875	0.156871	0	7.99523	0	12.8503	0	0	6.20578
chr14	ABHD4	ENST00000418446	0	0	2.98793	0	0	0	0	0
chr14	ABHD4	ENST00000428304	0	0.015039	0	0	0	0	0	0.182827
chr14	ABHD4	ENST00000544562	0	0	0	0	0	0	0	0.419529
chr14	ABHD4	ENST00000216327	0	0	0	0	0	0	0	0.955896
chr14	ABHD4	ENST00000541962	0	0	3.80154	0	0	0	0	1.007
chr14	ABHD4	ENST00000542041	0.17257	0	0	0	0	0	0	1.78015
chr3	ABHD5	ENST00000463153	89.4239	46.6809	25.8498	0	0	0	0	0
chr3	ABHD6	ENST00000295962	0	0	0	0	1.0759	0.365991	0	0
chr3	ABHD6	ENST00000463756	3.79538	0	0	0	1.48823	2.23366	0	1.01856
chr3	ABHD6	ENST00000478253	4.31415	0	0	0	1.3941	1.02191	0	1.11658
chr19	ABHD8	ENST00000247706	0	0	0	0	0	0	0	0.063546
chr10	ABI1	ENST00000376142	0	0	10.131	1.3107	8.59841	0	0	0
chr10	ABI1	ENST00000346832	0.082165	0	0	0	0	0	0	1.85236
chr10	ABI1	ENST00000376140	0.333576	0.479706	68.4006	11.9555	0	9.1827	17.9211	12.8537
chr2	ABI2	ENST00000422511	10.7265	0	0	0	0	0	0	0
chr2	ABI2	ENST00000464761	101.953	99.1964	63.5076	0	0	0	0	0
chr2	ABI2	ENST00000413635	0	0	0	15.371	0	0	0	0
chr17	ABI3	ENST00000573347	0	0.115629	0	0	0	0	0	0
chr17	ABI3	ENST00000225941	0	0	3.82145	0	0	0.277957	0	0
chr17	ABI3	ENST00000419580	0	0	1.62818	0.087697	0	0.456346	0	0.276657
chr3	ABI3BP	ENST00000528305	0	0	0	119.897	0	0	0	0
chr3	ABI3BP	ENST00000470336	4.59979	3.39699	1.43913	7.90936	0.649701	0	0	0
chr3	ABI3BP	ENST00000487012	0	3.96179	1.50145	0	0.722295	0	0	0
chr3	ABI3BP	ENST00000284322	2.19351	1.77668	0	0	0.450175	0	0	4.1471
chr3	ABI3BP	ENST00000471714	1.9805	2.59718	0.498735	4.66958	0.525706	24.112	6.14391	5.40702
chr3	ABI3BP	ENST00000530539	27.41	29.3559	8.64556	45.535	7.49503	0	0	68.7676
chr9	ABL1	ENST00000318560	0	0.015358	0.776484	0	0	0	0	0
chr9	ABL1	ENST00000372348	0.052768	0.023315	0	0	0	0	1.624	0.715079
chr9	ABL1	ENST00000393293	1.03227	0.728917	55.6849	18.4411	0	41.1133	56.7239	52.2392
chr1	ABL2	ENST00000408940	0.903792	1.40484	0	0	0	0	0	0
chr1	ABL2	ENST00000502732	0	2.28201	0	0	0	0	0	0
chr1	ABL2	ENST00000392043	14.9183	0	0	0	0	4.61128	0	0
chr10	ABLIM1	ENST00000369252	0	0.023337	0	0	0	0	0	0
chr10	ABLIM1	ENST00000369253	0	0.071565	0	0	0	0	0	0
chr10	ABLIM1	ENST00000392952	0	0	13.8074	0	14.2301	0	0	0
chr10	ABLIM1	ENST00000428430	0	0.573355	0	0	61.3952	0	0	0
chr10	ABLIM1	ENST00000392955	0.07082	0	0	0	0	0	0	1.37366
chr10	ABLIM1	ENST00000277895	0	0	0	7.63501	0	6.04143	0	2.49442
chr4	ABLIM2	ENST00000514025	0.918424	0.940782	0	0	0	0	0	0
chr4	ABLIM2	ENST00000510277	0	0	0	0	0	1.55575	0	0
chr4	ABLIM2	ENST00000546334	1.65607	0	0.720236	0	0	0	0	0.437091
chr4	ABLIM2	ENST00000505872	1.82339	5.16436	3.52909	6.47819	0	3.29864	13.5669	3.38128
chr5	ABLIM3	ENST00000506113	0.270981	0	0	0	0	0	0	0
chr5	ABLIM3	ENST00000356541	0.875318	0	0	0	0	0	0	0
chr5	ABLIM3	ENST00000504238	0	1.37999	1.18812	0	0.505589	0	0	0
chr9	ABO	ENST00000453660	0	0.036553	0.497741	0	0	0.927345	0	0.129584
chr9	ABO	ENST00000538324	0.062955	0	0	0.889018	0	0.337263	0	0.605934
chr7	ABP1	ENST00000467291	0.034876	0	0.24017	0	0	0	1.43418	0
chr17	ABR	ENST00000544583	0.022628	0	0	0	0	0	0	0
chr17	ABR	ENST00000574139	1.09871	0	0	0	0	0	0	0
chr17	ABR	ENST00000574266	0	0.25358	0	0	0	0	0	0
chr17	ABR	ENST00000302538	0	0	2.51938	0	0	0	0	0
chr17	ABR	ENST00000576964	0	0	0	6.27999	0	0	0	0
chr17	ABR	ENST00000575770	0	0	0	6.69943	0	0	0	0
chr17	ABR	ENST00000574544	0	0	0	8.5519	0	0	0	0
chr17	ABR	ENST00000575934	0	0.847999	0	4.65443	0	16.5974	41.5513	14.6758
chr6	ABRACL	ENST00000367660	42.8699	13.7107	10.0298	1.19525	0	3.05602	5.10293	0
chr3	ABTB1	ENST00000475042	8.00448	2.92977	0	0.010206	0	0.037886	0.150552	0
chr3	ABTB1	ENST00000464431	0	0	0	0	0	0.008595	0	0.011919
chr3	ABTB1	ENST00000393363	0	3.78136	0	0.004856	0	0	0	0.13893
chr11	ABTB2	ENST00000530814	0	0.232583	3.22169	5.09329	0	0	18.5294	5.71955
chr22	AC000029.1	ENST00000408142	0	0	0	0	0	0	6.75083	0
chr22	AC000036.4	ENST00000449652	0	0	0.034185	0.156541	0	0.213591	0.098017	0.007627
chr22	AC000067.1	ENST00000452326	0	0	0	4.07567	0	0	0	0
chr22	AC000077.2	ENST00000420012	0	0	0.124196	0.129773	0	0.344109	0	0.375298
chr22	AC000078.5	ENST00000420617	0	0	1.09087	0.031986	0	0	0	0.021028
chr22	AC000081.2	ENST00000433141	0	0	0	0	0	0	0.146779	0.139996
chr22	AC000089.3	ENST00000424559	1.4306	0.577172	3.8737	0	0	0.050002	0	0.04691
chr22	AC000095.9	ENST00000603208	0	0	0.032031	0	0	0.084173	0	0.047656
chr7	AC000099.1	ENST00000413812	0	0.183175	0.018422	0	0.032891	0	0	0.561593
chr7	AC000099.1	ENST00000450061	0	2.95306	0.303056	8.85983	0.495392	0	7.27926	5.69103
chr7	AC000111.6	ENST00000456270	0.455479	29.7291	5.2765	0	0	0	0	44.8794
chr7	AC000124.1	ENST00000448311	0	0.386624	0.735019	2.81079	0.392565	0	0	4.65289
chr7	AC000370.2	ENST00000488818	0	6.68692	1.1963	13.3544	1.33211	0	15.0072	15.1694
chr7	AC000374.1	ENST00000434698	0	0.168831	0.012885	0.250087	0.071902	0	1.22777	0.550495
chr22	AC002055.4	ENST00000423888	0.78638	1.29876	0	0	0	0	0	0
chr22	AC002055.4	ENST00000496652	0.70602	0.992792	0	1.98192	0	0	0	0
chr22	AC002055.4	ENST00000467796	0	0	0	3.46645	0	0	0	0
chr22	AC002055.4	ENST00000480246	0	0	0	1.91202	0	0	0	0.569242
chr22	AC002056.5	ENST00000532913	0	0	0	0	0	0	0	2.04193
chr7	AC002064.4	ENST00000420245	0	7.23819	1.44224	0	0	0	0	12.2523
chr7	AC002064.5	ENST00000445784	0.08185	0.529046	0.256179	0	0	0	0	1.72293
chr7	AC002066.1	ENST00000439070	0.521837	13.6142	3.5891	0	0	0	38.8346	25.1032
chr7	AC002066.1	ENST00000446355	2.13618	226.199	92.0628	0	0	0	290.525	154.391
chr7	AC002066.2	ENST00000401257	0	0	0	0	0	0	4.08347	0
chr7	AC002069.5	ENST00000419546	0	0.107778	0.043777	0	0	0	0	0.084172
chr7	AC002069.6	ENST00000429649	0	0.10071	0.18032	0	0	0	0	0.431424
chr7	AC002075.4	ENST00000425207	69.0944	0	0	0	0	0	0	0
chr19	AC002115.5	ENST00000453968	0	0	0	0.24372	0	0	0	1.5973
chr19	AC002115.9	ENST00000589603	0	0	0	0.356409	0	0.444408	0	0.662671
chr19	AC002116.7	ENST00000586962	0.28426	0.196883	0	8.86148	0	0	0	5.28821
chr19	AC002116.8	ENST00000473572	0	0	0	0.168801	0	0	0	0
chr17	AC002117.1	ENST00000589950	0	0.457093	12.1634	0	10.4256	0.687364	0	1.11322
chr17	AC002117.1	ENST00000452741	0.190058	0	13.1334	2.22862	13.4246	1.9473	0	1.79315
chr7	AC002127.4	ENST00000444032	0	3.71838	1.19307	0	0	0	0	13.3909
chr19	AC002128.4	ENST00000577135	0	0	0	0	0	0.13366	0	0.175686
chr19	AC002128.5	ENST00000604161	0	0	0	0.158045	0	0.136757	0	0.806581
chr19	AC002306.1	ENST00000559614	0	0	0.27393	0.010162	0	0.159272	0.145364	0.193848
chr16	AC002310.10	ENST00000569728	0	0	0.209691	0.037377	0.033563	0.06555	0.042226	0.120421
chr16	AC002310.13	ENST00000568114	0	0	30.3241	12.6616	31.5213	15.1759	50.8632	14.3493
chr16	AC002310.7	ENST00000486926	0	0	0.496768	0	0	0	0	0
chr16	AC002331.1	ENST00000443373	0	0	0.97252	20.9472	0.748438	13.5844	11.3682	18.9668
chrX	AC002365.1	ENST00000445307	0	0	0	0	0	0.309377	0.036653	0.339012
chrX	AC002366.3	ENST00000446186	0	0	0	0.02036	0.018848	0.062591	0.052005	0.230317
chrX	AC002368.4	ENST00000456981	0	0	0	1.47588	0.105268	0.607979	0.120387	0.364093
chr7	AC002383.2	ENST00000448260	0.851099	7.41277	1.98928	0	0	0	0	15.1641
chr7	AC002386.1	ENST00000436714	0	0.54329	0.195509	0	0	0	0	0
chr12	AC002395.1	ENST00000581907	0	0	0	0	0	0	0.531905	0
chr19	AC002398.12	ENST00000587767	0	0	0	0.026644	0	0	0	0.299212
chr19	AC002398.13	ENST00000589397	0	0.145278	0	0	0	0	0	0
chr19	AC002398.5	ENST00000433059	0	0	0	0.014002	0	0.120807	0	0
chr19	AC002398.5	ENST00000567313	0	0	0	0	0	0.975931	0	0
chr19	AC002398.9	ENST00000591613	0	0	0	0	0	0.994742	0	0.733042
chr17	AC002401.1	ENST00000451776	0	0.10457	7.18963	2.17732	7.35615	0	0	2.34623
chr7	AC002429.5	ENST00000417881	0.019537	2.44553	0.688245	0	0	0	0	3.24166
chr7	AC002451.1	ENST00000601424	0	0.318596	0.058409	0	0	0	0	0.859405
chr7	AC002451.3	ENST00000432265	0	0.344463	0.24656	0	0	0	0	1.77121
chr7	AC002451.3	ENST00000416502	0.38775	8.92664	0	0	0	0	0	17.7826
chr7	AC002454.1	ENST00000424523	0.309594	0	0	0	0	0	0	0
chr7	AC002456.2	ENST00000412669	0	3.73216	0.774815	0	0	0	0	0
chr7	AC002456.2	ENST00000441971	0	0	0	0	0	0	0	1.04149
chr7	AC002456.2	ENST00000415965	0	13.1434	3.7423	0	0	0	0	6.36888
chr7	AC002465.2	ENST00000436097	0	6.86201	2.14608	0	0	0	30.0484	26.3926
chr22	AC002472.1	ENST00000547793	0	0	0.848186	0.727181	0	0.642234	0.183875	0
chr22	AC002472.11	ENST00000450652	0.12574	0	0	2.71214	0	0	4.1903	4.01727
chr22	AC002472.13	ENST00000469766	0	0	0	0.159866	0	0	0	0
chr22	AC002472.13	ENST00000543388	0	0	0.072016	0.009387	0	0.105401	0	0
chr22	AC002472.13	ENST00000342608	0	0	0.025034	0	0	0.067218	0	0.039161
chr22	AC002472.13	ENST00000473769	0	0	0	0	0	0.117781	0	0.163283
chr22	AC002472.13	ENST00000442047	0	0	0.335061	0.062202	0	0.427585	0	0.570005
chr7	AC002480.2	ENST00000414116	1.99551	2.01174	0	1.4961	0	0	0	1.63722
chr7	AC002480.3	ENST00000435127	4.83065	2.35325	0.946244	0	0	0	0	0
chr7	AC002480.5	ENST00000442252	85.8469	37.8078	15.3043	21.5102	0	22.2184	20.2718	0
chr19	AC002511.1	ENST00000602653	0	0.192276	0	0	0	0	0	0
chr19	AC002511.1	ENST00000602796	0	0	0	0.803189	0	0	0	0
chr19	AC002511.1	ENST00000536898	0	0	0	0	0	0	0	0.220436
chr19	AC002511.1	ENST00000600405	0	0	0	0	0	0	0	0.958542
chr19	AC002511.1	ENST00000601669	0	0	0	1.70335	0	0	0	1.72707
chr19	AC002511.3	ENST00000428426	0	0	0	0.285988	0	0	0	0
chrX	AC002523.1	ENST00000498002	0	0	0	0	0	0	0	0.576191
chr17	AC002539.1	ENST00000435112	0	0.274193	5.20479	53.2933	3.89028	84.6477	0	50.0296
chr16	AC002551.1	ENST00000569881	0	0	0	0.04612	0	0.179882	0.144213	0
chr17	AC002553.1	ENST00000442828	0	0	67.2785	0	0	0	0	0
chr17	AC002553.4	ENST00000453217	0	0	0.129827	0	0.50132	0	0	0.577773
chr19	AC002985.3	ENST00000593484	0	0.402704	7.53277	0	0	0.927385	0	0.975947
chrY	AC002992.4	ENST00000430152	0	0	0.351281	0.354845	0.311811	0	0.472587	0
chr16	AC003003.5	ENST00000468219	0	0.01623	0.098843	0.172303	0.097947	0.559851	0.364262	0.59946
chr19	AC003005.2	ENST00000594562	0	0	0	0.527501	0	1.04966	0	0
chr19	AC003005.2	ENST00000595422	0	0	0	0	0	0	0	1.31873
chr19	AC003005.4	ENST00000599674	0	0	0	0.435918	0	0	0	3.68867
chr19	AC003006.7	ENST00000599221	1.07157	0.875284	0	39.9913	0	0	0	0
chr16	AC003009.1	ENST00000571611	0	0	0.10528	0.041002	0	0.397545	0	0
chr16	AC003009.2	ENST00000576058	0.48862	0	0.213492	0	0.100629	0.099282	0.443429	0.234662
chrX	AC003035.1	ENST00000582836	0	0	0	0	0	0	0.683878	0
chr17	AC003051.1	ENST00000588501	0	2.90236	0	0	0	0	0	0
chr17	AC003051.1	ENST00000591334	0.245723	0.340684	4.72679	38.3695	6.34219	82.6195	0	55.5819
chr17	AC003051.1	ENST00000588185	1.27952	1.72028	22.1208	170.431	18.409	215.403	0	134.002
chr7	AC003075.4	ENST00000452249	0	0	0	17.7596	0	0	0	0
chr7	AC003075.4	ENST00000419382	0	0	0	0	0	0	0	6.99184
chr7	AC003077.1	ENST00000452714	0	0.883497	0.333518	0	0	0	0	1.27245
chr7	AC003079.1	ENST00000366320	0	1.17626	0.729422	0	0	0	0	0.711967
chr7	AC003084.2	ENST00000427030	0	3.10183	1.03846	0	0	0	0	7.02793
chr7	AC003087.4	ENST00000458300	1.00211	1.1407	0.55385	0.405615	0	0.774189	0.837017	0.350611
chr7	AC003088.1	ENST00000435466	0.43147	21.8518	3.99697	0	0	0	0	51.9528
chr7	AC003090.1	ENST00000446840	0.778977	1.38685	0.444342	0	0	0	0	0
chr7	AC003090.1	ENST00000456777	20.9592	42.1367	9.17646	50.6387	0	63.9512	95.88	68.8836
chr7	AC003092.1	ENST00000415536	0.183852	5.49087	1.37851	0	0	0	0	12.6316
chr7	AC003092.2	ENST00000411946	0	4.32635	0.744552	0	0	0	0	7.94699
chr17	AC003101.1	ENST00000412403	0	0	1.08451	1.44716	0.689414	0.660551	0	0.616823
chr17	AC003102.3	ENST00000588097	0.027295	0	0	0.248071	0	0	0	0.059896
chr17	AC003102.3	ENST00000586388	0	0.038731	0.131661	0	0	0	0	0.461131
chr17	AC003104.1	ENST00000436061	0	0	0.753389	0	2.08009	0.724907	0	2.18448
chr17	AC003665.1	ENST00000585280	0.225638	0.519143	68.5953	41.3443	73.3859	35.4488	0	29.0594
chr19	AC003682.16	ENST00000599190	0	0	0	0.083563	0	0.578995	0	0.767793
chr19	AC003682.17	ENST00000598702	0	0	0	0.03282	0	0	0	0.040111
chr19	AC003956.1	ENST00000598450	0	0	1.26462	0.239832	0	0	0	0.758434
chr17	AC003958.2	ENST00000432258	0	0	0.111748	0.19585	0	0.875488	0	0.625139
chr7	AC003968.1	ENST00000408491	0	0	0	0	0	0	2.41822	0
chr19	AC003973.5	ENST00000600071	0.121303	0	0.055202	0.246461	0	1.66663	2.40723	1.73372
chr19	AC003973.6	ENST00000603918	0	0.039995	0.092513	0.07837	0	0	0.069624	0.155478
chr7	AC003984.1	ENST00000450977	0	0.370113	0.085795	0	0	0	0	1.81893
chr7	AC003984.1	ENST00000446000	0.298203	15.055	3.63639	0	0	0	0	34.3235
chr7	AC003985.1	ENST00000414127	6.85676	6.90546	3.13893	7.60915	0	0	20.5349	14.5342
chr7	AC003986.7	ENST00000417460	0.457851	0.071628	0	0	0	0.290367	0.923068	0.511967
chr7	AC003988.1	ENST00000447198	0.1037	9.88493	3.45571	0	0	0	0	25.5723
chr7	AC003991.3	ENST00000595121	0	0	2.38898	0	0	0	0	0
chr7	AC003991.3	ENST00000447758	0	0	2.99648	0	0	0	0	0
chr7	AC003991.3	ENST00000594469	0.505436	0	9.91779	0	0	0	0	0
chr19	AC004004.2	ENST00000603784	0	0	0	0	0	0.555611	0	0.241468
chr7	AC004006.2	ENST00000434994	0	0.38678	0	0	0	0	0	0
chr7	AC004009.3	ENST00000412413	6.32855	12.929	3.35788	16.8509	0	25.6403	31.383	22.0688
chr7	AC004012.1	ENST00000416593	0	0.64926	0.356757	0	0	0	0	1.19753
chr7	AC004014.3	ENST00000413406	0.118815	6.27076	1.96848	0	0	0	0	20.678
chr7	AC004016.1	ENST00000459086	0	0	0	0	0	7.06466	0	0
chr19	AC004017.1	ENST00000597520	0	0.512205	0	0	0	0	0	0
chr5	AC004041.2	ENST00000458509	0	0	0	0	45.1735	0	0	0
chr5	AC004041.2	ENST00000435042	0	0	0	0	0	0	0	15.2944
chr4	AC004051.2	ENST00000500526	0.359689	1.0805	0.298378	1.06164	0.240926	0	0	1.54637
chr4	AC004053.1	ENST00000500179	11.4204	12.6709	3.81514	24.1952	4.31839	0	0	11.0411
chr4	AC004054.1	ENST00000515111	5.07591	11.8921	1.88879	7.88526	1.9439	17.0422	0	12.802
chr4	AC004057.1	ENST00000356247	0	0	0	3.03737	0	0	0	0
chr4	AC004063.1	ENST00000508358	0	3.16696	0.977364	8.21277	1.09288	0	0	7.13231
chr4	AC004066.2	ENST00000502488	0.154538	0	0	0	0	0	0	0.015561
chr4	AC004066.3	ENST00000514879	0	2.03709	0.614431	0.881095	0.328594	0	0	5.50198
chr4	AC004069.1	ENST00000505438	0.139285	0.22994	0.062046	0.023063	0	0.458172	0	0.916596
chrX	AC004074.3	ENST00000427861	1.15099	2.96366	1.39559	0	0.13814	0.231511	0	0
chrX	AC004074.4	ENST00000421810	0.045158	0	0	0.073274	0.017803	0.218326	0.110809	0.126844
chr19	AC004076.7	ENST00000597410	0.259744	0	0	33.0329	0	0	0	42.6854
chr19	AC004076.9	ENST00000596831	0.093949	0.140594	0	16.183	0	0	0	0
chr7	AC004112.4	ENST00000411413	0	156.965	53.4129	0	0	0	0	0
chr7	AC004112.4	ENST00000431064	0.124931	34.6205	12.032	0	0	0	0	50.6117
chr7	AC004112.5	ENST00000440466	0	0	0.079276	0	0	0	0	0
chr16	AC004125.3	ENST00000567624	0.307737	0	1.95047	9.876	1.04385	0	4.92873	11.5843
chr16	AC004125.3	ENST00000567127	0.357573	0	2.01161	11.8666	0.856142	0	9.50325	14.5662
chr7	AC004129.7	ENST00000457229	0	0	0	0.885573	0	0	4.98875	0
chr19	AC004152.6	ENST00000602464	0	0	0.130285	0	0	0.088645	0.71063	0.209267
chr19	AC004156.3	ENST00000591866	0	0	0.026753	0.044203	0	0.037432	0.16821	0
chr16	AC004158.2	ENST00000563823	0	0.504838	0	0	0	0	0	0
chr16	AC004158.2	ENST00000561611	0	0	1.227	3.8389	1.37764	0	0	4.616
chr16	AC004158.2	ENST00000563770	0.671578	0.362843	8.01041	45.7709	9.19272	0	0	39.1373
chr16	AC004158.2	ENST00000570152	2.40734	2.90188	14.3118	45.9433	12.7702	0	0	52.2437
chr7	AC004166.6	ENST00000424157	0	0	1.18201	0	0	0	0	0
chr7	AC004166.6	ENST00000333385	0	1.11523	0.319203	0	0.216244	0	0	0.183993
chr7	AC004166.7	ENST00000380775	0	40.3854	0	0	25.9299	0	0	4.98384
chr19	AC004221.2	ENST00000592843	0	0	0	0.113827	0	0	0.567532	0.135428
chr17	AC004231.2	ENST00000418393	0.153029	0.187745	1.98794	9.26032	1.61486	0	0	13.2627
chr5	AC004237.1	ENST00000431165	40.5394	24.7905	14.8237	7.1186	14.8249	18.7363	0	19.0057
chr19	AC004257.1	ENST00000593588	0	0.389956	0.70766	1.39233	0	0	0	2.36799
chr19	AC004257.3	ENST00000602793	0	0	2.32409	0	0	0.059197	0	0.117599
chr16	AC004381.6	ENST00000568476	0	0.959156	0	0	0	0	0	0
chrX	AC004383.3	ENST00000438135	0	0	0	0	0.208455	0.367621	0.031576	0
chrX	AC004383.4	ENST00000457876	0	0	0	0.16581	0	0	0	0
chrX	AC004383.4	ENST00000445415	0	0	0.152405	0.653741	0.463719	0	0	0
chrX	AC004383.4	ENST00000414769	0	0	0	0	0	0.051792	0	0
chrX	AC004383.4	ENST00000441492	0	0	0	0	0	0	0	0.068438
chrX	AC004386.4	ENST00000393214	0.071339	3.91732	1.62961	0	0.118838	0.087579	0	0.093487
chr17	AC004448.2	ENST00000437646	0	0	0.369486	2.9003	0.120862	0.634481	1.4464	0.991017
chr17	AC004448.5	ENST00000601694	0	0	0	0.212411	0	0	0	0
chr17	AC004448.5	ENST00000456537	24.1305	20.6876	16.5458	3.92777	14.3921	9.95365	18.9982	10.1985
chr19	AC004449.6	ENST00000564240	0	0	0	0	0	0.294955	0.274453	0.163021
chr22	AC004461.4	ENST00000412461	0	0	1.51261	0.319378	0	0	0.363596	0.949878
chr22	AC004463.6	ENST00000565162	0	0	0.23347	0	0	0.027662	0.051479	0.012415
chr7	AC004485.3	ENST00000439839	7.22347	12.5844	2.68358	37.9278	0	0	32.019	33.4652
chr5	AC004507.1	ENST00000515558	0	0	0	0	0	6.97954	4.15961	0
chr19	AC004510.2	ENST00000512134	0	0	0.064345	0	0	0	0.007775	0
chr19	AC004510.3	ENST00000589310	0	0.327092	3.61873	22.5849	0	10.992	9.27348	11.2441
chr19	AC004528.1	ENST00000594393	0	0	0	0	0	0	0	24.6946
chr19	AC004528.4	ENST00000588380	0	0	0.101254	0.033153	0	0.090726	0.308563	0.116628
chr7	AC004538.3	ENST00000428967	26.9275	24.691	4.43772	0	8.51913	0	95.0154	0
chr7	AC004538.3	ENST00000445839	42.8837	57.0435	8.57624	89.4322	12.6031	0	132.838	0
chr7	AC004540.5	ENST00000418758	0.406202	0.613011	0.325259	0.817486	0	0.873453	2.81095	0
chr7	AC004540.5	ENST00000448056	1.82883	5.06407	1.21502	7.05946	0	4.77748	16.194	0
chr7	AC004540.5	ENST00000430548	10.5379	10.1777	5.23378	8.57429	0	21.072	16.8137	13.8379
chr7	AC004543.2	ENST00000418764	1.40152	2.04261	0.373006	6.56471	0	10.3349	3.29241	4.18024
chr17	AC004562.1	ENST00000420427	0	0	0	0	0	3.24026	0	0
chr17	AC004562.1	ENST00000455460	0	0	0.456805	0	0.402962	7.54895	0	4.66812
chr7	AC004593.3	ENST00000446246	36.1582	53.6599	28.3942	0.528146	0	0	2.26945	3.71223
chr19	AC004603.4	ENST00000425668	0.024167	0	0	0.155297	0	0	0	0.63957
chr19	AC004696.2	ENST00000299997	0	0.371653	0	0	0	0	0	0
chr19	AC004696.2	ENST00000594783	2.07272	2.16034	0	0	0	0	0	0
chr19	AC004699.1	ENST00000411269	0	0	2.12098	0	0	0	0	0
chr17	AC004702.2	ENST00000580225	0	0	2.1921	0	0	0	5.08853	0
chr7	AC004741.3	ENST00000457112	12.4017	14.4503	4.35949	18.0163	0	0	21.9925	25.9205
chr7	AC004744.3	ENST00000447057	15.3163	12.2754	3.70344	28.4452	0	0	18.3071	10.9798
chr19	AC004790.3	ENST00000592886	0	0	0	0	0	0.06771	0	0.025145
chr19	AC004790.5	ENST00000586862	0	0	0	0	0	0	0.047864	0
chr19	AC004791.2	ENST00000588182	0	0	1.22149	0.779561	0	0	0	0
chr19	AC004791.2	ENST00000590529	0	0	0	0	0	0	3.11191	0
chr19	AC004791.2	ENST00000589345	0.458187	0.351609	0.753048	3.56204	0	2.85326	8.30742	5.91673
chr14	AC004817.1	ENST00000594636	0	0	0.090937	0	0	0	3.05325	0.122828
chr1	AC004824.2	ENST00000602074	16.6847	25.175	8.26253	15.6464	27.9443	0	14.6804	8.74376
chr22	AC004832.1	ENST00000366413	0	0	0	0	0	0.034217	0.058779	0
chr7	AC004837.5	ENST00000435766	4.03177	3.83793	1.03879	0.178504	0	0	0.37732	0
chr7	AC004840.8	ENST00000443103	0	0.27658	0	0.038744	0.134491	0.588491	0.395345	0.381209
chr7	AC004851.1	ENST00000516569	0	0	0	0	17.9055	0	0	0
chr7	AC004854.4	ENST00000450016	2.02093	0.400462	0	0	0	0	0	0
chr7	AC004854.4	ENST00000443162	0	2.38876	0	0	0	0	0	1.55546
chr7	AC004854.5	ENST00000440356	0.304151	0	0.277768	0.154441	0	0	0.131654	0.197136
chr7	AC004862.6	ENST00000601205	0.249027	7.08528	0.983342	0	0	0	0	19.7636
chr7	AC004869.2	ENST00000440935	1.83072	1.31603	0.380262	2.48853	0	4.02239	3.69879	4.85119
chr7	AC004869.3	ENST00000436501	0	7.07804	2.17378	3.60035	0	10.3217	0	11.4416
chr7	AC004870.3	ENST00000455078	21.8971	44.7245	8.44618	48.4508	0	122.016	140.413	103.651
chr7	AC004870.4	ENST00000423781	4.04168	6.64563	0.790236	12.4647	0	25.3831	21.7345	12.9984
chr7	AC004878.2	ENST00000430941	0	0.179273	0.333868	0	0	0	0	0
chr7	AC004878.5	ENST00000380417	0	0.233317	0	0	0	0	0	0
chr7	AC004878.5	ENST00000443263	0.15252	0.711559	0	0	0.074037	0	0	0
chr7	AC004878.6	ENST00000398408	0	0	0.116245	0	0	0	0	0
chr7	AC004878.6	ENST00000429058	0	0.327872	0.364227	0	0	0	0	0
chr7	AC004878.7	ENST00000458474	0.463848	0	0	0	0	0	0	0
chr7	AC004878.8	ENST00000448088	0	0.806658	0	0	0	0	0	0
chr7	AC004889.1	ENST00000436946	0.04789	0.201907	0.121199	0.201501	0.012655	0	0	0.00989
chr7	AC004894.2	ENST00000320415	0	0.103942	0.028541	0	0	0	0	0.190137
chr7	AC004895.4	ENST00000435547	0.583663	2.37897	0.638996	0	0.778763	1.75144	0.849652	0
chr7	AC004895.4	ENST00000428901	0	0	1.20364	1.04726	0	0.725456	2.70265	0
chr7	AC004899.1	ENST00000596947	0	0.033759	0	0.005679	0	0	0.108774	0.048919
chr7	AC004899.3	ENST00000424687	0.081252	0.234187	0.045879	0.055616	0	0	0.50578	0.495021
chr7	AC004901.1	ENST00000433337	32.9847	48.1802	9.67684	78.058	0	119.948	124.045	101.19
chr7	AC004920.2	ENST00000443146	6.54125	0	0	0	0	0	0	3.07159
chr7	AC004941.3	ENST00000417506	0	0.012667	0.050397	0.027315	0	0	0.125247	0.208334
chr7	AC004947.2	ENST00000420912	0.042414	0	0	0	0	0.093024	0	0.076069
chr7	AC004967.8	ENST00000442908	0.207169	0	3.415	0	0	0	0	0.084356
chr7	AC004980.11	ENST00000515340	0.468957	2.17164	1.80665	0	0	0	0	0.412875
chr7	AC004980.11	ENST00000338590	0	1.55323	1.02468	0	0	0	0	0.437703
chr7	AC004980.7	ENST00000423084	6.11179	121.124	0	0	49.4847	0	0	11.7394
chr7	AC004980.8	ENST00000513375	0	0	0.584189	0	0	0	0	0
chr7	AC004987.8	ENST00000432801	0	0.117859	0	0	0	0.026525	0.03768	0
chr7	AC005008.2	ENST00000431501	0.083679	0	0	0	0	0	0	3.92463
chr7	AC005008.2	ENST00000447776	0	0	0	0	0	0	0	10.1104
chr7	AC005008.3	ENST00000456151	0	0.261557	0.045358	0	0	0	0	0.587178
chr7	AC005009.1	ENST00000423979	0	0	0.255206	0	0	0	0	0.969083
chr7	AC005014.5	ENST00000432006	0.825079	0.837764	0.650853	0.105309	0	0	0.692842	0
chr7	AC005019.2	ENST00000436455	0	0.396869	0.145265	0.396391	0.072109	0	0	0.540989
chr7	AC005019.3	ENST00000434321	0	4.51997	0.355828	5.7937	0.455592	6.52007	7.00485	5.4856
chr7	AC005022.1	ENST00000440213	1.50918	2.06283	0.563022	6.31099	0	6.27064	6.61274	5.78655
chr7	AC005027.3	ENST00000416150	13.6266	17.9258	3.89491	24.9754	0	36.0381	45.5616	36.4391
chr7	AC005029.1	ENST00000443406	0.273841	0.829101	0.233859	0.882649	0	1.28014	2.03213	1.88546
chr2	AC005037.1	ENST00000457832	0	0	0	0	0.043723	0	0.046777	0.149369
chr2	AC005037.3	ENST00000413848	237.579	147.01	66.9	0	0	0	0	13.8764
chr2	AC005040.3	ENST00000437783	0.157377	0.630182	0.069088	0.708058	0	0.852346	0	0.447368
chr2	AC005041.11	ENST00000448783	1.24779	0.320412	0.194792	0	0.400295	0.474298	0	0
chr2	AC005042.3	ENST00000453230	0	0	0	0	0	0	0	0.740728
chr2	AC005042.5	ENST00000449526	7.83461	12.0392	3.74354	26.8672	3.43073	0	42.2387	25.3092
chr7	AC005062.2	ENST00000435968	34.8296	0	0	142.083	0	202.846	158.806	117.645
chr7	AC005077.12	ENST00000434037	0	1.71118	0.390063	0	0	0	0	1.73119
chr7	AC005077.14	ENST00000421546	0	0.035182	0.033496	0	0	0	0	0.007578
chr7	AC005077.5	ENST00000437494	0	0.730453	0	0	0	0	0	1.89966
chr7	AC005077.5	ENST00000449614	1.1497	1.49345	0	0	0.550876	0	0	2.5601
chr7	AC005077.8	ENST00000449226	0	0.362131	0	0	0	0	0	0.071224
chr7	AC005082.1	ENST00000366347	312.903	237.104	100.266	79.0534	0	0	0	65.5152
chr7	AC005086.3	ENST00000549745	0	0.597806	0.368054	0	0	0	0	0
chr7	AC005102.1	ENST00000403118	0	0.236348	0.208208	0	0	0	0	0.038351
chr4	AC005150.1	ENST00000512831	0.090805	0	0.198901	0	0.040363	0.402247	0.080298	0
chr17	AC005152.2	ENST00000588177	0	0	0.077738	0	0	0	0	0.108416
chr17	AC005152.2	ENST00000602213	0.193038	0.066887	0	0	0	0	0	10.1463
chr17	AC005152.2	ENST00000532249	0.348929	0.185749	0	0	4.50991	52.2958	0	24.5303
chr17	AC005152.2	ENST00000529667	0	0.167078	0	0	4.80872	0	0	33.6685
chr17	AC005152.3	ENST00000543512	0	0.279038	2.30457	0	0	0	0	14.7458
chr7	AC005154.6	ENST00000584199	351.627	269.276	144.098	0	0	0	0	16.495
chr7	AC005160.3	ENST00000432405	13.2734	7.74719	4.79293	21.7814	0	0	16.7156	23.8307
chr7	AC005162.4	ENST00000416513	3.45566	12.9191	7.70948	0.208414	0	1.28954	0.94073	1.80907
chr19	AC005176.2	ENST00000594263	0	0	0	0.545553	0	0	0	0
chr19	AC005176.2	ENST00000597791	0	0	0	6.08292	0	0	0	0
chr7	AC005189.6	ENST00000431286	0.805479	0.626776	0.1759	0	0	0.305869	0	0
chr19	AC005197.2	ENST00000597769	0	0.083651	0.05203	0	0	0.022184	0	0
chr5	AC005215.1	ENST00000427031	0	0	0	0	0.10894	0.019412	0.083365	0.069228
chr17	AC005224.2	ENST00000458492	0	0	1.61954	0.43731	1.97349	1.0366	2.52898	0.934523
chr7	AC005229.1	ENST00000578165	0	12.1938	7.03578	0	7.09773	0	0	0
chr2	AC005235.1	ENST00000456248	2.60021	0	0	6.24402	0.555535	0	6.883	6.04058
chr2	AC005235.1	ENST00000451266	0	0	0	0	0	0	0	6.34422
chr2	AC005237.4	ENST00000458377	131.629	88.3203	0	9.79532	34.8125	0	7.33988	8.35356
chr19	AC005253.2	ENST00000597411	0	0.023922	0	0.012023	0	0	0	0.210118
chr19	AC005255.6	ENST00000304105	0	0	0.115545	0.164075	0	0	0	0.324818
chr19	AC005256.1	ENST00000592934	0	0	0	0	0	0	0.006866	0
chr19	AC005258.3	ENST00000590001	0	0.084402	8.53158	18.3718	0	2.25273	13.3273	4.85207
chr19	AC005262.4	ENST00000588562	0.26309	0	0.22738	0.250552	0	0.259533	0.101096	0.057819
chr19	AC005264.2	ENST00000587587	0.022626	0.050481	0	0.130052	0	0.176655	0	0
chr7	AC005276.1	ENST00000411856	0.200356	6.28316	1.53133	13.859	1.5887	0	0	8.91195
chr7	AC005281.1	ENST00000418428	0.709682	1.20256	0	0	0.199603	0	3.52361	0
chr7	AC005281.1	ENST00000424453	1.44387	1.47147	0	0	0.511496	0	6.37184	0
chr7	AC005281.1	ENST00000443874	8.1143	24.7582	0	0	3.6406	0	51.1719	0
chr17	AC005288.1	ENST00000584584	0	0	0	0	11.7659	0	0	0
chr22	AC005300.5	ENST00000428401	0.245711	0.761643	0.878841	0	0	0	0	0.071819
chr22	AC005301.8	ENST00000422917	0	0	0	2.07597	0	0.295958	0	0.072393
chr17	AC005304.1	ENST00000457609	0	0	2.98988	2.62072	1.91395	7.1465	6.71724	7.98445
chr19	AC005307.1	ENST00000567877	0.034983	0	0.303436	0.61489	0	0.993945	0	1.49297
chr19	AC005307.3	ENST00000592716	0.168065	0	0	0	0	0	0	0
chr19	AC005307.3	ENST00000592347	0.01882	0.020492	0.428581	4.13457	0	15.9756	0	0
chr19	AC005307.3	ENST00000593065	0.174636	0	0	0	0	0	0	11.2222
chr17	AC005324.6	ENST00000580194	0	0	0	2.51508	0	0	0	0
chr17	AC005324.7	ENST00000433051	0	0	0.1792	0.102723	0.174595	0.822104	0	0.70444
chr7	AC005326.2	ENST00000417250	0	0	1.26339	0	0	0	0	0
chr19	AC005329.7	ENST00000501448	0	0	0	0	0	0	0	0.012201
chr19	AC005330.2	ENST00000590086	0	0	0.045814	0.070104	0	0.059462	0.048752	0.041617
chr19	AC005336.1	ENST00000592835	0	0	0.020514	0.012832	0	0.124279	0.076106	0.065353
chr19	AC005336.4	ENST00000585431	0.041103	0	0.108049	0	0	0.09861	0.017645	0.117773
chr19	AC005336.5	ENST00000593183	0	0	0	0	0	0.071785	0.061657	0.236479
chr5	AC005355.1	ENST00000513329	3.59611	6.58823	4.0215	11.1741	2.63496	0	0	6.37859
chr5	AC005355.2	ENST00000515627	0	0.089832	0.056375	0.042233	0.122392	0.127992	0	0.424964
chr16	AC005356.1	ENST00000576080	0	0	0.149729	0	0.164894	0.152619	1.81773	0.394101
chr17	AC005358.3	ENST00000445508	0.048047	0.040391	0.533501	8.39258	0.495328	0	6.43921	7.70283
chr19	AC005387.2	ENST00000596596	0	0.27826	1.12835	0.798245	0	1.00032	0.614808	1.11907
chr19	AC005391.3	ENST00000589135	0	0	0	0	0	0.043094	0.083281	0.0306
chr19	AC005392.13	ENST00000419624	0	0.208672	0	0.774789	0	0	0	1.18731
chr7	AC005481.5	ENST00000409610	0	0.069401	0	0.007877	0	0.048621	0	0.064329
chr14	AC005484.5	ENST00000492026	0	0	0	0	0	0	0	13.7613
chr7	AC005488.1	ENST00000594241	0	0	0	0	15.0085	0	0	0
chr7	AC005488.11	ENST00000503899	0	0	0	0	0.815549	0	0	0
chr7	AC005488.12	ENST00000420373	0.263888	1.26849	1.55394	0	0.42924	0	0	0.811447
chr7	AC005488.12	ENST00000355920	0	1.6818	0.49363	0	0.151599	0	0	1.07167
chr19	AC005498.3	ENST00000590579	0	0	0	0	0	1.2569	0	0.636846
chr19	AC005498.4	ENST00000592125	0	0	0	0	0	0.097203	0	0
chr14	AC005519.4	ENST00000554532	0.04445	0.04162	0	0	0	0	0	0
chr7	AC005522.7	ENST00000434531	0	1.50139	0.392346	0	0.314365	0	0	0.536395
chr19	AC005523.2	ENST00000601192	0	0	0.517304	0	0	0	0.04801	0
chr19	AC005523.2	ENST00000596170	0	0	2.79112	0	0	0	0	0.273764
chr19	AC005523.3	ENST00000598782	0	0.150516	0.578655	3.00806	0	1.05369	3.10328	1.40818
chr7	AC005532.5	ENST00000430266	70.8183	42.329	24.5346	13.5379	0	17.2876	0	16.7702
chr7	AC005534.9	ENST00000430825	0.151159	0	0	0	0	0	0	0
chr7	AC005537.2	ENST00000588324	0	1.45289	0.338494	0	0	2.97866	0	3.19104
chr19	AC005546.2	ENST00000591837	0	0	0.237226	0	0	0.309924	0.412178	0.081659
chr7	AC005550.3	ENST00000451240	0.485832	0.296039	0.053973	0	0	0	0.56303	0.208475
chr7	AC005550.5	ENST00000438923	0	0	0	0.598139	0	0	0	1.10057
chr17	AC005562.1	ENST00000398849	0	0	2.02987	0.479502	2.99299	0	0	0
chr5	AC005592.1	ENST00000432677	0.450867	1.27713	0.278562	1.64207	0.288668	2.57191	0	1.80771
chr5	AC005592.2	ENST00000443800	22.4343	50.1856	13.0541	49.6938	12.3115	79.4042	0	80.6875
chr16	AC005606.14	ENST00000565041	0	0	0	0.177959	0	0	0	0
chr16	AC005606.14	ENST00000564438	0	0	0	0	0.253264	0	0	0
chr16	AC005606.15	ENST00000567515	0	0	0	0.061995	0	0.147379	0	0
chr19	AC005614.5	ENST00000595508	0	0.666198	0	34.5726	0	35.9181	0	30.3037
chr19	AC005616.1	ENST00000589999	0.092852	0.369192	3.45076	24.6477	0	15.4773	0	19.136
chr19	AC005624.2	ENST00000587826	0	0.200433	0.642201	0.464595	0	0.510525	0	0.525333
chr19	AC005626.3	ENST00000597858	0	0	0	11.0128	0	1.82346	0	3.5416
chr17	AC005703.2	ENST00000453339	0	0.255352	0.568905	0	0.274144	3.02988	0.528428	3.27396
chr17	AC005703.3	ENST00000431343	0.028926	0	0.115253	0.126748	0	0.233915	0.591267	0.720994
chr17	AC005730.2	ENST00000434406	0	0	0	0	0	0	0.025515	0.0719
chr5	AC005740.4	ENST00000511085	0	0.762856	0	0	0	0.313875	0.134796	0.146294
chr19	AC005757.6	ENST00000591432	0	0	0	0	0	0	0	0.046979
chr17	AC005772.2	ENST00000446671	0.05814	0.048323	1.55124	5.41356	0.723139	0	9.82857	11.0233
chr19	AC005775.2	ENST00000592413	0.169002	0.117011	0	0.333957	0	0.863315	1.22836	0.630769
chr19	AC005776.1	ENST00000603164	0	0.329059	0	0	0	0.15678	0.448869	0
chr19	AC005779.1	ENST00000441087	0	0	0	0	0	0	0	1.09397
chr19	AC005779.2	ENST00000593083	0.253693	0.481925	0	1.80401	0	0	0	1.83294
chr19	AC005780.1	ENST00000587140	0.261527	0	0	0	0	0	0	0
chr19	AC005780.1	ENST00000592311	0	0.44069	4.34198	21.5127	0	24.0423	0	25.8604
chr19	AC005786.3	ENST00000588553	0	0	3.20074	0	0	0.192729	3.66943	0
chr19	AC005786.5	ENST00000592368	0	0	0.369975	0.077249	0	0.254015	0.087271	0
chr19	AC005789.11	ENST00000588453	0	0	0	0	0	0.018757	0	0.107404
chr19	AC005794.1	ENST00000600532	0	0	0	2.5356	0	0.185541	0	0
chr19	AC005795.1	ENST00000600996	0.746903	0.563325	0	0.050038	0	0.364	0	0
chr20	AC005808.3	ENST00000444112	0.773814	0.224725	0	0	0	9.36444	0	8.12515
chr17	AC005863.1	ENST00000379640	0	0	0.088393	0.077943	0.075804	0.452418	0.509509	0.983994
chr17	AC005863.2	ENST00000445035	0	0.131545	1.75669	0	1.45652	17.6025	15.7877	0
chr5	AC005895.3	ENST00000517660	0	0	2.40253	0	0	1.4148	4.25005	1.50611
chr19	AC005932.1	ENST00000601106	0.068682	0	0	0	0	0.309852	0	0.340147
chr19	AC005943.4	ENST00000592406	0	0	0.324841	0	0	0.154126	0	0.380615
chr19	AC005944.2	ENST00000592758	0.287933	0.213305	28.0154	0	0	0	0	2.20884
chr19	AC005954.3	ENST00000591962	0.760693	0	0	0.660094	0	0	0	0
chr19	AC005954.4	ENST00000586503	0	0	0	0.069819	0	0	0	0
chr7	AC006003.3	ENST00000448541	0	0	0	0.211777	0	0.207625	0.678355	0.301487
chr7	AC006004.1	ENST00000434887	0.045787	0.936538	0.131887	1.84645	0.09041	0	1.92755	1.37719
chr7	AC006014.8	ENST00000275590	0.137771	0	0	0	0	0	0	0
chr7	AC006019.3	ENST00000425591	0	0.017516	0	0.005784	0	0.048582	0.048592	0.038314
chr7	AC006022.4	ENST00000425261	0	0	0	0	0	0.548457	0	0.185553
chr7	AC006024.4	ENST00000406468	0	0.130939	0.141692	0.011244	0	0	0	0.021479
chr7	AC006024.4	ENST00000428251	0.053965	0	0	0	0	0	0	0.066087
chr7	AC006026.9	ENST00000444025	0.656887	0.758695	0.235013	0	0	0.261655	0.163127	0.18236
chr7	AC006028.10	ENST00000433945	13.5502	0	9.11425	0	0	0	0	0
chr2	AC006030.1	ENST00000454475	0.449959	0.156478	0.06394	0.027034	0.514459	0.015842	0.126995	0.05132
chr7	AC006035.1	ENST00000438406	0	0.116853	0	0.061523	0	0	0	0.171149
chr2	AC006037.2	ENST00000437967	0	0	0	0	0.217822	0	0	0.84306
chr2	AC006038.4	ENST00000423797	3.80621	5.07741	2.12046	8.88554	0	9.21545	0	10.7306
chr20	AC006076.1	ENST00000423233	0.311129	0	0.414092	4.29483	0.266186	0	0.304141	1.3355
chr5	AC006077.4	ENST00000604746	2.03225	0.689885	0.6595	0.267272	0.39281	0.239255	0.256875	0.275008
chr19	AC006115.3	ENST00000597946	0.192766	0	0	0	0	0	0	0
chr19	AC006115.3	ENST00000594400	0	0.165951	0	28.6748	0	21.9683	0	23.4341
chr19	AC006115.3	ENST00000597822	0.382194	0.598195	0	0	0	43.0982	0	49.8317
chr19	AC006115.6	ENST00000596823	0	0	0	0	0	0	0	0.430918
chr19	AC006116.12	ENST00000589671	0	0	0	0.487653	0	0	0	0.144727
chr19	AC006116.13	ENST00000589958	0	0	0	0.024144	0	0.375002	0	0.170011
chr19	AC006116.15	ENST00000593258	0.054994	0	0	0.021367	0	0.776726	0	0.915539
chr19	AC006116.17	ENST00000587448	1.1436	1.15948	0	0	0	0	0	0
chr19	AC006116.19	ENST00000591936	0	0	0	0	0	0.011947	0	0.484939
chr19	AC006116.22	ENST00000587908	0	0.047803	0	0	0	0.164259	0	0.540786
chr19	AC006116.26	ENST00000590111	0	0	0	6.29986	0	0	0	2.66594
chr19	AC006126.4	ENST00000590022	0	0	0	0.629955	0	0.998498	0	1.2909
chr19	AC006129.1	ENST00000599316	0	0	0	0	0	0	0	0.130674
chr19	AC006129.1	ENST00000599770	0	0	0	0	0	0	0	0.616434
chr19	AC006129.2	ENST00000601116	0	0.243945	0	0	0	0	0	0
chr19	AC006129.2	ENST00000595395	0	0.420848	0	0	0	0	0	0
chr19	AC006129.2	ENST00000595649	0	0	0	0	0	6.25939	0	1.95091
chr19	AC006129.4	ENST00000494375	0	0	0	0.884009	0	0	0	0
chr19	AC006129.4	ENST00000487420	0	0	0	0	0	0	0	0.271731
chr19	AC006130.3	ENST00000589365	0	0	1.50167	0	0	2.10891	0	2.79429
chr19	AC006130.4	ENST00000586202	0	0	0	2.2453	0	0.134952	0.793516	0.4909
chr7	AC006150.1	ENST00000412014	12.9279	3.69752	0.599059	21.0488	0.286498	11.3403	5.07314	7.71157
chrY	AC006156.1	ENST00000450145	0	0	0.557056	2.59941	0	34.9381	77.8126	0.302662
chrY	AC006156.1	ENST00000430032	0	0	4.58415	18.7651	3.55518	193.803	481.87	8.66508
chrY	AC006156.2	ENST00000448518	0	0	0.055819	0	0	0	0	0
chrY	AC006157.2	ENST00000515575	0	0.859851	0	26.2664	0	21.1833	0	22.0448
chr7	AC006159.3	ENST00000441991	0	12.3933	2.33383	0	0	0	0	27.9691
chr7	AC006159.4	ENST00000421965	0.277267	2.9807	0	0	0	0	0	0
chr7	AC006159.5	ENST00000452009	0	3.75281	0.640148	0	0	0	9.15084	6.14745
chr4	AC006160.5	ENST00000511010	42.3797	50.0793	15.4424	8.13712	14.9978	4.13344	12.0044	4.86663
chr7	AC006195.2	ENST00000423599	1.28562	1.31107	0.711866	0	0	0.142178	0	0.156498
chr2	AC006227.1	ENST00000443123	2.47414	4.9932	1.70903	4.34523	0.96448	0	0	13.4157
chr2	AC006227.1	ENST00000455614	13.1694	19.0615	3.49827	58.2289	3.86062	89.0804	52.547	31.9978
chr19	AC006262.10	ENST00000597337	0	0	0	0	0	1.19238	0	2.00134
chr19	AC006262.5	ENST00000598518	0.055439	0.042025	0	0.965714	0	0	0	0
chr19	AC006262.5	ENST00000599817	0	0	0	4.42597	0	0	0	0
chr19	AC006262.5	ENST00000594027	0.391488	0.307281	0	24.6564	0	0	0	11.5814
chr19	AC006272.1	ENST00000594725	0	0	0	0.18162	0	0	0	4.96459
chr19	AC006272.2	ENST00000596964	0	0	0	0.472588	0	0	0	3.02385
chr19	AC006273.5	ENST00000586061	0	0	0.19869	0.044232	0	0.145296	1.35132	0.157611
chr19	AC006277.2	ENST00000520090	0	0	1.48771	0	0	1.54686	1.14218	0
chr19	AC006293.3	ENST00000413439	0	0	0	0.019569	0	0	0	0.051292
chr4	AC006296.1	ENST00000507932	3.49297	5.21365	0.852417	0	2.00943	15.3819	0	9.54109
chr4	AC006296.3	ENST00000500394	6.38834	6.92825	0	12.4066	2.02737	0	16.482	11.492
chr7	AC006326.3	ENST00000445465	0	0.914691	0.248299	0	0	0	4.80558	0
chrY	AC006335.10	ENST00000445200	0	0	0	0	0	0.851939	29.2396	0
chrY	AC006335.11	ENST00000437993	0	0	0	0.15942	0	4.32732	26.5251	0
chrY	AC006335.2	ENST00000506069	0	0	0	1.14228	0	0	0.593031	0
chrY	AC006335.6	ENST00000442790	0	0	0	0.116038	0	0	0.719029	0
chrY	AC006335.7	ENST00000505707	0	0	0	0	0	0.423517	0	0
chrY	AC006366.3	ENST00000422002	0	0	0.031977	0.041203	0	0.061321	0.038875	0
chr2	AC006369.2	ENST00000419425	309.656	227.67	117.226	17.3583	0	31.8959	26.1782	0
chr2	AC006369.3	ENST00000431712	1.21677	3.62	0.6422	0	0	0	2.93467	0
chr7	AC006372.4	ENST00000444158	0.036514	0.326451	0.253424	0.587514	0.125468	0	0.690148	0
chr7	AC006372.6	ENST00000433660	0	2.37233	0.210659	2.04525	0	1.71329	9.49747	1.07268
chr7	AC006373.1	ENST00000451755	16.0874	13.6233	1.99594	22.1784	2.40064	0	18.5179	30.5127
chr7	AC006378.2	ENST00000426634	0.365041	32.0578	13.2118	0	0	0	0	0
chr4	AC006390.3	ENST00000508873	0	0.12872	0.048062	0.149039	0.092288	0.292341	0.078061	0.270583
chr4	AC006445.7	ENST00000510061	0.317783	0.389693	0.140657	0	0.20417	0	0.054222	0.05171
chr4	AC006445.8	ENST00000501050	0.087474	0	0.019172	0.519134	0	0.09666	0.046124	0.140309
chr7	AC006452.1	ENST00000408805	0	0	58.6628	0	0	0	0	0
chr7	AC006455.1	ENST00000456890	0	0.015136	0	0	0	0	0	0.004127
chr7	AC006458.3	ENST00000445093	0.210611	0.707064	0	0.637148	0	1.16002	0.9471	0.805828
chr2	AC006460.2	ENST00000428032	23.8054	20.5804	0	0	0	0	0	0
chr7	AC006465.3	ENST00000468567	1729.48	1130.09	224.481	280.199	572.886	0	352.973	268.199
chr7	AC006481.1	ENST00000447262	39.3309	60.3117	12.3604	153.133	0	224.018	166.51	159.893
chr7	AC006482.1	ENST00000448898	0	2.17619	0.736967	1.94887	0	0	8.60677	9.23054
chr7	AC006483.5	ENST00000487308	0	20.347	3.33504	0	0.734017	0	0	0.599574
chr19	AC006486.1	ENST00000378108	0	0.018016	0	0.006793	0	0.018197	0	0.030443
chr19	AC006486.9	ENST00000594664	0.068869	0.073365	0	0.380163	0	0	0	0
chr4	AC006499.1	ENST00000512421	0	0.147989	0.020115	0	0	0.224133	0.008021	0.102462
chr4	AC006499.2	ENST00000505037	0	0.699976	0.572683	0	0	0.054658	0.046947	0.293819
chr4	AC006499.4	ENST00000513470	0	0	0	0	0	0.373972	0.321211	0.56981
chr4	AC006499.5	ENST00000510947	0	0	0.035597	0	0.069613	0.104108	0.08942	0.228038
chr4	AC006499.6	ENST00000511870	0.062866	0.491178	0.029065	0	0.030205	0.092265	0.045285	0.227382
chr2	AC006509.4	ENST00000419124	0	0	0.100456	0.19448	0	0.322055	0.952233	0.130192
chr2	AC006509.6	ENST00000454137	4.30712	1.03076	3.52803	5.3616	0	11.5359	12.9265	13.162
chr19	AC006538.1	ENST00000567905	0	0	0.016296	0	0	0.024724	0	0
chr19	AC006539.3	ENST00000601729	0	0	0.272044	0	0	0	0.198039	0.19989
chr19	AC006539.4	ENST00000599968	0	0	0	0	0	0.046872	0	0.456867
chr22	AC006547.13	ENST00000600937	0.11989	0	0	0	0	0	0	0
chr22	AC006547.13	ENST00000595864	0.105197	0	0	0	0	0.736143	0	0
chr22	AC006547.13	ENST00000598339	0	0	0	0	0	0	0	1.28685
chr22	AC006547.14	ENST00000444532	0	0	0	0.030267	0	0	0	0.100124
chr22	AC006548.26	ENST00000605217	0	0	0	0	0	0.156476	0.716797	0.064753
chr4	AC006552.1	ENST00000508484	0.099871	0.279698	0.066303	0.217178	0.010557	0.266599	0.173417	0.195701
chr22	AC006946.15	ENST00000441544	0.082991	0	0	0	0	0.393985	0	0.173741
chr17	AC006947.1	ENST00000457168	0	0	0.068358	0	0.442702	0	0	0.189857
chr7	AC006960.5	ENST00000419980	0	0	1.66463	0	0	2.75852	0	0
chr7	AC006960.7	ENST00000435254	197.881	211.131	69.7249	0	0	0	16.473	18.8709
chr7	AC006978.6	ENST00000496846	28.1109	17.2757	13.0312	0	0	0	0.445749	0.375688
chrY	AC006987.4	ENST00000434709	0	0.116611	0.219614	0.66291	0	0.544465	1.49873	0.583501
chrY	AC006987.5	ENST00000416843	0	0	0.110974	0.892166	0	0.166861	0	0.185543
chrY	AC006987.7	ENST00000446466	0	0	0.04676	0.332552	0	0.082342	0.070725	0.040793
chr7	AC006988.1	ENST00000390184	0	10.4435	0	0	0	0	0	0
chrY	AC006989.2	ENST00000427212	0	0	0	0	0	0	0.250618	0
chr2	AC006994.2	ENST00000412065	19.7305	20.2114	5.45084	36.9553	4.45321	0	49.1839	34.8521
chr7	AC007000.11	ENST00000452058	0	10.6019	10.7022	0	16.0607	0	0	0
chr7	AC007000.12	ENST00000510091	0.201006	2.95532	4.52135	0	2.94683	0	0	0.177161
chr7	AC007000.12	ENST00000445314	0	3.68375	2.78967	0	0.299289	0	0	0.506737
chr7	AC007003.1	ENST00000472463	0.173513	0.899574	0.227901	0	0.368038	0	0	2.48418
chr7	AC007003.1	ENST00000439318	0	3.57579	0.888621	0	0.423382	0	0	8.48971
chr7	AC007009.2	ENST00000577980	0	0	0	12.533	0	0	0	0
chr2	AC007038.7	ENST00000452057	0	0	0	0	14.2093	0	0	0
chr2	AC007040.11	ENST00000453130	90.7152	49.8117	31.5914	11.9688	38.8574	0	27.9183	15.823
chr2	AC007040.5	ENST00000449073	0	0	0.15294	0.435507	0.299931	0.334806	0.756679	0.382983
chr22	AC007064.22	ENST00000422608	0	0.250759	0.136533	0	0	0	0	0
chr7	AC007078.4	ENST00000479299	0	1.09184	0.314458	0	0.157251	0	0	0
chr7	AC007091.1	ENST00000412563	37.7416	47.7643	7.91661	112.435	0	171.615	102.572	96.4398
chr2	AC007092.1	ENST00000427421	0	4.45543	0	0	0	14.8227	0	7.75923
chr2	AC007092.1	ENST00000429095	107.695	99.4495	39.5557	0	0	0	0	35.0743
chr2	AC007092.1	ENST00000449448	44.5974	52.116	6.7236	94.7565	0	110.331	0	65.0624
chr2	AC007092.1	ENST00000429664	0	0	0	200.752	0	101.303	378.986	148.667
chr2	AC007099.1	ENST00000451622	0	0	0.142953	1.64491	0.023683	0	0.069567	0.810597
chr2	AC007099.2	ENST00000444852	2.49479	6.88981	1.86427	10.3394	1.1382	0	16.829	16.5187
chr4	AC007106.1	ENST00000509666	6.8552	9.90785	2.02013	13.7409	1.76174	0	19.8928	16.4625
chr12	AC007115.3	ENST00000546853	0	0	0.380567	0	0	0	0	0.561905
chr7	AC007128.1	ENST00000424460	2.75249	4.4302	0.892739	0	1.63659	0	0	7.97393
chr7	AC007128.1	ENST00000435967	0	16.2847	3.4632	0	0	0	0	23.6149
chr2	AC007131.1	ENST00000409590	2.74928	4.61956	0.62579	0	0	10.6366	7.71889	10.2856
chr2	AC007131.2	ENST00000412409	64.2078	84.8256	17.6752	154.267	0	157.178	202.133	165.514
chr19	AC007136.1	ENST00000589141	0	0	0	0	0	0.07133	0	0.40623
chr2	AC007163.3	ENST00000452787	1.0677	1.32096	0.201638	5.33947	0.218595	0	0	2.5743
chr2	AC007163.4	ENST00000491025	0	0	0	0	0	0	0	5.26675
chr2	AC007163.6	ENST00000447972	0	0	0	0	0	0	0	6.17391
chr2	AC007163.8	ENST00000436962	0.205638	0.709647	0.348547	0.056811	0.038109	0	0.154356	0.16276
chr2	AC007179.1	ENST00000415159	1.3856	2.34007	0.706231	5.4132	0	0	7.61392	0
chr19	AC007192.6	ENST00000600364	0	0.09235	27.845	0	0	0	0	0
chr19	AC007193.10	ENST00000596807	0	0.381343	0	0	0	0	0	4.42105
chr19	AC007193.6	ENST00000597989	1.30019	0.517518	0	134.03	0	51.2894	0	102.115
chr19	AC007204.1	ENST00000595282	0	0	0.391337	3.54781	0	0.32666	0	1.44814
chr19	AC007204.2	ENST00000592245	0	0	0	15.0499	0	0	0	21.8992
chr16	AC007216.2	ENST00000597717	0	0	0	0	4.24572	0	6.52996	0
chr19	AC007228.11	ENST00000596587	0	0	0	1.01699	0	0	0	1.97224
chr19	AC007228.9	ENST00000602145	0	0	0	0.019866	0	0.10399	0	0.042389
chr19	AC007229.3	ENST00000590455	0	0	0.654947	0	0	0.081066	0	0.067714
chr2	AC007238.1	ENST00000434096	0	0	1.49432	0	0	0	0	0
chr2	AC007246.3	ENST00000422128	45.879	24.479	16.452	26.7491	0	0	0	21.3772
chr2	AC007246.3	ENST00000446698	21.3492	19.3181	7.16768	0	0	0	0	23.3082
chr2	AC007249.3	ENST00000404616	0.636601	0.239932	0.148054	0	0	0.474407	0.025075	0.164471
chr2	AC007250.4	ENST00000454367	1.26959	2.77126	0.396848	5.08638	0	0	0	5.61949
chr2	AC007251.2	ENST00000447987	6.38693	5.41172	4.15926	4.13762	0	0	9.46931	9.39749
chr2	AC007253.1	ENST00000425555	0	0.138174	0	0	0	0	0.064077	0.211632
chr7	AC007255.7	ENST00000442865	44.3203	41.1571	22.3445	0	0	40.7881	0	17.011
chr7	AC007255.8	ENST00000447171	0	0	0.517271	1.16064	0	0	0	0
chr7	AC007255.8	ENST00000450540	20.2552	24.4604	7.74192	19.5035	0	0	0	27.4042
chr2	AC007256.5	ENST00000392253	2.25851	2.16636	0.814228	3.01423	0.502872	0	0.942051	0.967993
chr2	AC007271.3	ENST00000428188	6.40379	0	0	0	0	0	0	0
chr2	AC007272.1	ENST00000439261	0	0	0	3.03411	0	0	0	0
chr2	AC007272.3	ENST00000416091	0	0	0.047231	0	0	0	0	0
chrY	AC007274.5	ENST00000421675	0	0	0	0.033402	0.090663	0.25978	0.005313	0.269249
chrY	AC007275.2	ENST00000442584	0	0.03373	0	1.52456	0	3.28992	5.5958	2.89292
chr7	AC007276.5	ENST00000414296	4.72463	1.8842	1.45386	0	0	9.02226	5.14123	6.60742
chr2	AC007277.3	ENST00000428156	0.406642	0.245204	0.19078	0	0.085273	0	0	3.67221
chr2	AC007279.2	ENST00000448547	0.464764	0.250399	0.125257	0	0.204426	0	0	0.201544
chr2	AC007282.6	ENST00000434543	0	0	0.143776	0.262299	0	0	0.286351	0.185356
chr2	AC007283.4	ENST00000424739	12.7704	8.04286	1.90237	0	3.67904	0	0	0
chr7	AC007285.6	ENST00000422239	0	2.24591	0.662694	0	0	0	0	0
chr19	AC007292.1	ENST00000600054	0	0.246726	0.138162	0.442057	0	0.445621	0.783727	1.37569
chr19	AC007292.4	ENST00000594776	0	0.225211	3.61685	0	0	0	11.1156	4.85004
chr19	AC007292.7	ENST00000598582	0	0	0.744908	0.963411	0	1.46748	0	2.7128
chr22	AC007308.6	ENST00000430719	0.021527	0.033107	0.207269	0.037821	0	0.106332	0.065156	0.173807
chr2	AC007317.1	ENST00000420187	5.03705	4.15395	1.28534	18.9391	0	0	10.1069	12.347
chr2	AC007319.1	ENST00000453517	0	98.6437	10.4247	0	5.34726	0	0	31.4382
chr2	AC007319.1	ENST00000412276	116.359	0	19.0188	212.148	16.9083	0	176.907	142.007
chrY	AC007322.1	ENST00000414540	0	0	0	0.041099	0	0.201149	0.701689	0
chrY	AC007322.3	ENST00000509611	0	0	0	0.026573	0	0	12.5272	0
chrY	AC007322.5	ENST00000426983	0	0	0	0	0	0	14.985	0
chrY	AC007322.7	ENST00000426526	0	0	0	0	0	0.738705	21.0073	0
chr22	AC007326.9	ENST00000604539	0	0	0.075792	0	0	0	0	0.039778
chr16	AC007333.1	ENST00000408588	0	0	0	0	0	0	5.11455	0
chr7	AC007349.4	ENST00000419326	4.09734	3.67772	1.75384	8.70998	0	4.77093	4.2532	4.67785
chr7	AC007349.5	ENST00000415356	2.14103	1.00597	0.511218	0.030413	0	0	0	0.750157
chr7	AC007349.7	ENST00000439998	11.6326	7.591	3.1013	0	0	0.901206	0.771993	0.128381
chrY	AC007359.6	ENST00000417910	0	0	0	0.206758	0	0	5.78681	0
chrY	AC007359.6	ENST00000419158	0	0	0.052477	0.288069	0	4.61634	5.73226	0.018286
chr2	AC007362.1	ENST00000315950	0.377558	0.594342	0.211812	0.02532	0.15437	0	1.26852	1.22564
chr2	AC007364.1	ENST00000295052	2.23924	3.23803	0.608297	6.46788	0.512122	0	6.72048	6.07883
chr2	AC007365.3	ENST00000439964	8.79202	6.08114	3.59096	1.27501	0	0.361443	0.217049	0.22584
chr2	AC007377.1	ENST00000593663	0	0	206.819	0	0	0	0	0
chrY	AC007379.5	ENST00000505047	0.03418	0.027995	0.146003	0.920317	0.10574	12.2009	22.4743	0.270516
chr2	AC007381.2	ENST00000453476	3.24895	2.86957	1.43124	7.42392	0	0	13.2111	5.04147
chr2	AC007381.2	ENST00000441598	6.52502	0	0	0	0	0	6.70094	9.55698
chr2	AC007382.1	ENST00000593798	10.3325	0	0.65541	0	0	0	0	0
chr2	AC007383.4	ENST00000453039	42.8595	0	0	0.68465	0	0	0	0
chr2	AC007383.6	ENST00000445875	1.98777	1.67509	1.69591	0.189247	0.043608	0	0.101342	0.454678
chr2	AC007386.3	ENST00000455212	1.25903	2.25565	0.19141	0	0	0.538841	0	0.643697
chr2	AC007386.4	ENST00000415327	0	0	0	0	0	0	0	1.43024
chr2	AC007387.2	ENST00000421570	0	0	0	0	0	0	0.633505	0
chr2	AC007389.2	ENST00000434630	0.391556	0.312398	0	0	0	0	0.067897	0.130509
chr2	AC007389.3	ENST00000420724	1.58314	3.23637	1.30528	7.20399	0	6.55044	0	3.86809
chr2	AC007389.4	ENST00000398525	0.045004	0.067848	0	0	0	0.035559	0.038396	0.042699
chr2	AC007392.3	ENST00000412944	0	0	0	0	0	0	0	20.2025
chr2	AC007392.3	ENST00000433396	0	0	0	0	0	0	0	32.2279
chr2	AC007392.4	ENST00000433432	0.237119	0.381124	0.173583	0.077121	0	0	0	0.70173
chr2	AC007392.4	ENST00000432410	6.08435	4.82618	2.99186	3.79769	0	0	0	15.8148
chr2	AC007394.3	ENST00000421941	0.262276	0.325871	0.06043	0	0.173491	0	0	0.178493
chr2	AC007395.4	ENST00000451333	0.828194	0.678419	0.24247	0.324478	0	0.007188	0	0.224067
chr2	AC007401.2	ENST00000406220	243.987	160.954	59.4659	33.7875	0	0	0	30.0291
chr2	AC007403.1	ENST00000444266	0.22849	0.559885	0	0.111449	0	0	0.749114	2.89494
chr2	AC007403.2	ENST00000411701	3.26474	2.73002	0	0	0	0	0	15.99
chr2	AC007403.2	ENST00000426260	9.94944	9.84137	3.00083	0	0	39.714	0	28.438
chr2	AC007403.3	ENST00000427579	0.718115	1.09111	0.192057	0.159896	0.059442	1.11228	0	1.14646
chr2	AC007405.2	ENST00000409786	0	0.019615	0	0	0.01483	0	0	0.008354
chr2	AC007405.4	ENST00000442456	0	2.89447	0.942498	2.88249	0.351163	0	5.8007	3.79929
chr2	AC007405.6	ENST00000426475	0	0.253147	0.052015	0.465021	0.239261	0	0	0.545411
chr2	AC007405.6	ENST00000429172	0.573547	0.865513	0.48937	0.395516	0	0	0	0.618754
chr12	AC007450.1	ENST00000408201	0	0	0	0	0	0	0.413276	0
chr2	AC007463.2	ENST00000416607	0	1.6688	1.03937	1.15997	0	4.3032	1.88808	2.28656
chr2	AC007464.1	ENST00000456681	375.407	167.917	83.4207	50.7961	0	93.2281	102.689	83.8265
chr7	AC007551.2	ENST00000457394	0.272419	0	0.118187	0	0	0	0.092417	0.108939
chr7	AC007551.3	ENST00000437235	0	3.61345	0	0	0	0	0	0
chr7	AC007551.3	ENST00000412856	19.8056	11.6021	0	11.4112	0	0	18.4917	18.5245
chr2	AC007556.3	ENST00000432133	0.459454	1.12322	0.200303	1.53725	0.376658	0	1.11027	0.475206
chr2	AC007557.1	ENST00000456163	0	0	0	0	0.204875	0	0	0
chr2	AC007557.3	ENST00000451711	0.131277	0.741207	0.116241	0.186708	0.056423	0	0.605062	0
chr2	AC007559.1	ENST00000428736	0.279454	0	0	0	0	0	0.285041	0
chr2	AC007560.1	ENST00000426912	1.64306	1.88523	0.720399	0.357293	0	0.32666	2.94602	0.243025
chrY	AC007562.1	ENST00000421819	0	0	0.210004	3.86474	0	0	94.0424	0.260717
chr2	AC007563.4	ENST00000433233	0	0	0	0	0	0	0.992011	0.213239
chr2	AC007563.5	ENST00000447289	43.5502	64.2808	29.2729	57.3617	28.678	0	190.871	78.5651
chr7	AC007566.10	ENST00000427458	0.328495	58.1981	21.8269	0	0	0	0	0
chr7	AC007566.11	ENST00000418074	0.127393	3.89378	1.72049	0	0	0	0	4.72136
chr3	AC007620.3	ENST00000598857	0	0	1.54319	0	0	0	0	0
chr3	AC007620.3	ENST00000600539	0	1.32113	0.658901	0	0	0	0	0.628676
chr18	AC007631.1	ENST00000578545	0	0	0	0	0	0	0	0.653707
chr7	AC007652.1	ENST00000441150	1.60092	3.16022	0.517672	0.953342	0	0	4.97631	8.67069
chr2	AC007679.3	ENST00000422116	0	43.4292	0	0	0	0	0	0
chr2	AC007680.2	ENST00000416262	0	2.4331	0	3.7631	0	0	0	0
chr2	AC007680.2	ENST00000447773	4.79665	2.48439	0.646782	2.70795	0	16.7889	18.0469	12.1622
chr2	AC007682.1	ENST00000440698	26.4697	31.4645	5.42078	37.8883	0	129.942	0	53.1236
chr2	AC007740.1	ENST00000446838	0.587333	0.846519	0.160996	3.30728	0.151778	0	2.31123	2.17218
chrY	AC007742.3	ENST00000425789	0	0	0	0	0	0.241991	0	0
chrY	AC007742.7	ENST00000510392	0	0.04412	0.068935	0.152158	0	16.7365	1.20976	0
chr2	AC007750.5	ENST00000418968	0	0.651824	0	0	0.157101	0	0	0
chr19	AC007773.2	ENST00000592680	0	0.153576	0	0.175176	0	1.6315	0	1.02655
chr19	AC007796.1	ENST00000585336	0.631413	0.0983	3.74231	28.6157	0	11.8322	0	16.0671
chr2	AC007879.1	ENST00000435643	22.5148	21.3254	7.99322	31.7256	10.4462	0	0	16.0048
chr2	AC007879.2	ENST00000417096	11.1586	19.6238	5.57699	5.41551	8.70149	0	0	14.8793
chr2	AC007879.4	ENST00000454444	0	0.094166	0.168314	0.051689	0	0	0	0.527762
chr2	AC007879.5	ENST00000412387	305.313	239.787	58.7191	116.95	72.17	0	255.853	145.336
chr2	AC007881.2	ENST00000582706	0	0	0	0	0	0	5.33823	0
chr2	AC007881.5	ENST00000503990	0	0	0.061892	0	0	0	0	0.045297
chr3	AC007919.18	ENST00000429380	0	0.907359	0.48485	0	0	0	0.37007	0.376449
chr3	AC007919.2	ENST00000598405	0.684625	0	0	0.273871	0	0.506148	0.434738	0.596411
chr18	AC007948.1	ENST00000581632	0	0	2.87879	83.5314	2.74413	73.6127	48.5886	38.37
chr15	AC007950.1	ENST00000560465	0	0	1.20319	4.03493	0.260726	0	1.51042	3.66936
chr17	AC007952.4	ENST00000460772	0.199292	0	1.9642	2.27902	0	1.9999	0	0
chr17	AC007952.5	ENST00000574724	0.02671	0	0.090006	0	0	0	0	0
chr17	AC007952.5	ENST00000443876	0	0	0	0.308389	0	0	0	0
chr17	AC007952.5	ENST00000399091	0	0	0	0	0	0	0	0.016443
chrY	AC007967.2	ENST00000432613	0	0	0.053473	0.333002	0	0.121049	0.415884	0.250276
chrY	AC007967.3	ENST00000455422	0	0	0	0	0	0.306283	0.94722	0
chr2	AC007970.1	ENST00000420418	227.42	159.365	67.5256	87.344	69.9763	0	118.355	103.852
chr7	AC008060.5	ENST00000415333	0	0.480518	0.772441	0.775688	0.14894	1.24502	2.67008	1.70436
chr7	AC008060.7	ENST00000401499	0	0.420319	0.176429	0.130255	0.017153	0.259838	0.931887	0.583432
chr7	AC008060.8	ENST00000419225	0.126317	3.22532	2.11025	9.45516	0.669479	4.98897	18.1328	6.31295
chr2	AC008063.3	ENST00000432251	1.34895	0.586119	0.185903	3.71685	0.134747	0	0.897272	2.50359
chr2	AC008065.1	ENST00000428525	3.03118	0.820886	0.47463	0.105764	0.481082	0	1.59022	0.294426
chr2	AC008069.1	ENST00000423925	3.32578	6.09121	1.52663	12.9713	0	13.7045	0	14.4102
chr2	AC008072.1	ENST00000434254	0	0.582615	0.071347	0.075126	0.03385	0	0	0.456985
chr2	AC008074.3	ENST00000441630	8.49319	10.3344	4.95629	11.706	0	14.8606	20.2746	14.372
chr22	AC008079.9	ENST00000434390	0.055819	0.065102	0.738211	3.51791	0	0	0	0.295145
chr22	AC008103.5	ENST00000416498	0	0	0.720599	0	0	0	0	0
chr22	AC008103.5	ENST00000412938	0	0	0.01748	0	0	1.5094	0	0.086222
chr22	AC008132.1	ENST00000342888	0.027877	0	0	0.720379	0	0	0	0.273744
chr22	AC008132.12	ENST00000428850	0.069676	0	0.115919	0	0	0.183455	0	0
chr22	AC008132.13	ENST00000342005	0	0	0.063437	0.190029	0	1.79202	0	0.192811
chr7	AC008154.4	ENST00000420268	0	1.51331	0.418225	0.447477	0.242033	0	0	1.21169
chr7	AC008154.5	ENST00000453087	0	2.76051	1.01848	5.33835	1.03208	0	7.54238	7.49702
chr7	AC008155.1	ENST00000421078	0	0	0.129417	0	0.265669	0	0.127544	0.309148
chr7	AC008155.2	ENST00000464337	0	0.989695	0	0	0.223033	0	0	0.560131
chr7	AC008163.4	ENST00000412900	0.204223	5.19507	0.716447	0	0	0	0	15.408
chr7	AC008163.6	ENST00000424916	0	0	0	0	0	0	0	0.180344
chrY	AC008175.1	ENST00000439653	0	0	0.045795	0.154399	0	0	0	0
chrY	AC008175.1	ENST00000446299	0	0.012712	0.028247	0.216185	0	0	44.3505	0.004572
chr7	AC008264.4	ENST00000447612	0	0.915864	0.429167	0.10737	0.332751	0	0	0.913078
chr7	AC008265.2	ENST00000399037	0	0.115548	0.014244	0	0.015517	0	0.027254	0.057183
chr7	AC008267.1	ENST00000600021	0	0.078622	0.045147	0	0.02319	0	0	0
chr2	AC008268.1	ENST00000425887	0.048083	0.750086	0.218775	0	0.022262	0.884884	1.45042	1.13348
chr2	AC008268.2	ENST00000471661	0	0	0	0	0	0	0	0.074907
chr2	AC008269.2	ENST00000438070	1.89734	0.860557	0.370189	0.094798	0.189939	0	0	0.888691
chr2	AC008271.1	ENST00000492352	0	0	0	0.131365	0	0	0	0.270998
chr2	AC008280.1	ENST00000418851	13.1818	10.9199	4.29559	0.554313	0	1.07227	0.296853	2.02765
chr2	AC008280.5	ENST00000458030	0	0	18.611	0	0	0	0	5.49905
chr2	AC008280.5	ENST00000422521	0	0	20.4124	17.9664	0	0	0	9.26556
chr5	AC008427.2	ENST00000503102	1.8194	2.13488	0.627067	0	0.114224	0	0.360661	0.29965
chr5	AC008565.1	ENST00000509046	0.467333	1.22794	0.412495	5.80103	0.28133	0	0	1.9011
chr5	AC008592.5	ENST00000503091	0.687967	2.45489	0	0	0	2.74182	2.55324	3.54236
chr5	AC008592.7	ENST00000506070	9.96976	12.7365	4.12895	0	0	12.1653	14.4175	10.558
chr19	AC008686.1	ENST00000397557	0	0.351105	1.25843	0.722219	0	1.87814	0	5.46852
chr5	AC008691.1	ENST00000523311	2.60188	4.18081	1.56279	6.56659	0.870988	0	0	12.3096
chr5	AC008694.2	ENST00000517591	0.349756	0.566817	0.15432	0.704958	0	0	0	0
chr5	AC008697.1	ENST00000515337	0.380249	0	0.165034	0	0	3.95208	2.88925	0
chr19	AC008738.1	ENST00000425420	0	0	0	0	0	0	0	0.0092
chr19	AC008746.10	ENST00000450173	0	0	0	0	0	0.063128	0	0.107235
chr19	AC008746.12	ENST00000599382	0	0	0	0	0	0.271555	0	0.171737
chr19	AC008746.9	ENST00000391727	0	0	0	0	0	0	0	0.219603
chr19	AC008753.3	ENST00000423096	0	1.08932	0	0	0	0	0	0
chr19	AC008753.4	ENST00000597420	0	0	0	0	0	0.183793	0	0.070351
chr19	AC008753.6	ENST00000455835	0	0.133777	0	0.598833	0	1.93234	0	1.73408
chr5	AC008834.1	ENST00000505908	7.10214	12.1596	3.17749	0	0	0	29.7503	27.432
chr5	AC008834.2	ENST00000511612	0	0	2.01989	0	0	1.751	0	0.71747
chr5	AC008850.3	ENST00000427546	0	0.996674	0.329282	0	0	0	0.318453	1.50267
chr5	AC008937.2	ENST00000415589	0	0	71.9513	0	84.8191	0	0	0
chr5	AC008937.3	ENST00000453721	7.30856	0	2.51913	0	3.17066	0	0	5.00692
chr19	AC008982.2	ENST00000600473	0	0.142226	0	0	0	0	0	0.87715
chr19	AC008984.2	ENST00000507363	0.122213	0	0	1.61577	0	1.47987	0	1.59141
chr19	AC008984.7	ENST00000426257	0	0	0	1.21674	0	1.12131	0	1.76441
chr19	AC008991.1	ENST00000587850	0	0	0	0.080664	0	0.744729	0	0.743269
chr19	AC008993.2	ENST00000589495	0.153104	0	0.035248	0.030219	0	0	0	0
chr19	AC008993.5	ENST00000391654	0.453024	0.43486	0.653054	0.041519	0	0	29.4233	0
chr19	AC008993.5	ENST00000592209	0.49946	0.972788	0.762008	0.306627	0	0	145.283	0.207752
chr19	AC009005.2	ENST00000588908	0	0	0	0	0	0.287818	0	0
chr19	AC009005.2	ENST00000588290	0.163234	0.111209	0	0.17758	0	0	0	2.08497
chr19	AC009005.3	ENST00000592080	0	0	2.60086	0	0	0	0	0
chr16	AC009060.1	ENST00000601706	0	0	0	0	0	0	0.027178	0
chr16	AC009065.1	ENST00000454671	0	0	0	0	0	0	2.56947	1.13875
chr16	AC009093.1	ENST00000355407	0	0.06666	1.06296	0.02898	0.66222	0.201569	0.900396	0.089167
chr16	AC009110.1	ENST00000415422	0	0	0.053068	2.10296	0.047204	0	0.739193	1.88766
chr16	AC009120.10	ENST00000561669	0	0.135906	2.24208	2.06433	2.94253	4.45905	12.8827	4.73137
chr16	AC009120.3	ENST00000493458	0	0	1.61907	0	0	0	0	0
chr16	AC009120.4	ENST00000562888	0.889554	1.89249	14.6628	0	13.6249	0	36.8092	20.6629
chr16	AC009120.4	ENST00000569389	0.427728	0.156879	6.5653	45.2022	5.4033	68.1888	60.8198	46.2528
chr16	AC009120.5	ENST00000564455	0	0.229902	12.6531	1.58126	10.2306	2.0597	0	2.21259
chr16	AC009120.6	ENST00000561921	0	0.373434	0	0	0	0	0	0
chr16	AC009120.6	ENST00000565313	0.345532	0	0	0	113.021	0	0	10.7669
chr16	AC009133.17	ENST00000565600	0	0.049057	0.292876	0.073255	0.318749	0	0.489826	0.042316
chr16	AC009133.19	ENST00000449759	0	0.499006	24.5565	4.53769	14.347	42.4691	7.30599	2.72873
chr16	AC009133.20	ENST00000569039	0	0.092098	0	0	0	0	3.81908	0
chr16	AC009142.1	ENST00000410367	0	0	0	0	0	2.30713	0	0
chr16	AC009158.1	ENST00000598600	0	0	0	1.42561	0	0	0	0
chr16	AC009158.1	ENST00000432973	0.215455	0.174257	0.559507	0	0.644401	5.72498	2.20441	0
chr16	AC009158.1	ENST00000417476	0	0	0.389153	6.37299	0.644446	5.12097	6.98437	10.3635
chr16	AC009166.5	ENST00000570060	0	0	0.14846	0	0	0.059818	0.025689	0.755686
chr2	AC009227.2	ENST00000434635	1.19226	1.03595	0.17369	4.00392	0.243215	0	0	0
chr2	AC009229.5	ENST00000450854	3.73292	6.03623	1.7652	11.2398	0	13.4028	0	15.6302
chr2	AC009229.6	ENST00000417213	5.97222	0	2.57192	2.84289	0	5.08474	13.1454	5.99692
chr2	AC009236.1	ENST00000378479	0	0	0.584403	3.9398	0	0	3.64148	2.5439
chr2	AC009237.11	ENST00000445492	0	0	0	0	0.115775	0	0	0
chr2	AC009237.14	ENST00000447357	0	0.622531	0	0.920521	0	0	0	0
chr2	AC009237.16	ENST00000414800	0	0	0	0	0	1.08712	0.025011	0.29546
chr2	AC009237.2	ENST00000442127	0.216929	0.05854	0	1.46504	0	0.388155	0	0.204401
chr2	AC009237.4	ENST00000425635	0	0	0	0	0	2.54621	0	0.193138
chr2	AC009237.6	ENST00000421358	0.536557	3.56738	1.13428	1.78501	1.02869	1.16865	0.678748	0
chr2	AC009237.9	ENST00000306515	0.12129	0	0	0.454576	0	0.433875	1.547	0.292443
chr2	AC009238.7	ENST00000442165	0	0	0	0	0	0.153424	0	0
chr2	AC009238.8	ENST00000431026	0	0	0	0	0	0	0.023753	0.672306
chr7	AC009245.3	ENST00000456481	0.921822	7.15769	0	0.025397	0.33708	0	0	0.11524
chr7	AC009262.2	ENST00000446484	12.4224	15.8267	4.2733	43.4898	0	0	35.761	34.3709
chr7	AC009264.1	ENST00000586239	0.297834	14.7121	0	0	3.98938	0	52.1717	37.3454
chr7	AC009264.1	ENST00000593789	1.84074	39.8175	4.70573	92.3396	8.19989	0	106.895	78.2559
chr7	AC009274.6	ENST00000406065	0	0	0.12659	0.472382	0.131172	0	0	0
chr7	AC009276.4	ENST00000422042	1.30348	5.34263	2.06325	2.47101	4.21668	0	6.21767	5.21237
chr2	AC009299.2	ENST00000445372	0	0	0	18.2031	0	0	22.5141	15.7411
chr2	AC009299.4	ENST00000429684	7.61391	7.05999	3.1635	14.2296	1.10426	0	0	3.96095
chr2	AC009302.2	ENST00000417147	0.206287	0.49233	0.087223	0	0.08273	0	0.181275	0.890801
chr2	AC009303.1	ENST00000591103	6.68012	3.77295	2.19733	0	2.68688	0	0	0.644825
chr2	AC009303.1	ENST00000588733	6.09194	5.43869	1.74497	0.063125	1.90281	0	0	1.06675
chr2	AC009312.1	ENST00000457110	5.71252	8.32905	3.87977	24.8298	4.95746	0	28.9022	18.1662
chr2	AC009313.1	ENST00000425470	178.597	173.633	43.0857	45.1638	30.8781	0	40.8057	40.5172
chr2	AC009313.2	ENST00000417893	0	0.253818	0.062019	0.07374	0.047279	0	0	0.390516
chr7	AC009365.3	ENST00000573229	0.066977	0	0	0	0	0	0	0
chr7	AC009365.3	ENST00000332558	0.033447	0	0.948675	0	0.898385	0	0	0
chr7	AC009365.4	ENST00000436379	0	0	0	0.03522	0.0749	0	0.317792	1.01026
chr7	AC009403.2	ENST00000401694	0.270308	38.938	0	0	26.2156	0	0	14.848
chr2	AC009404.2	ENST00000420330	0.916855	1.19273	0.704506	0.076003	0.399042	0	0	0.491206
chr2	AC009410.1	ENST00000432481	15.4521	25.9794	4.0917	68.3217	5.8094	0	0	54.6378
chr2	AC009411.1	ENST00000416032	5.91782	5.43711	2.18833	0.822049	0	0	25.9439	0
chr2	AC009411.2	ENST00000458359	1.49167	2.74882	0	1.65715	0	0	0	0
chr7	AC009473.1	ENST00000451066	0	1.48844	0.288855	0.464527	0.353759	0.46548	0	0
chr2	AC009476.1	ENST00000413391	0.127242	0.20695	0	0	0.052568	0	0.06782	0.165414
chr2	AC009477.7	ENST00000452936	0	0	0.53554	0	0	0.430858	0.185035	0
chr2	AC009478.1	ENST00000429816	19.7365	22.7286	4.29194	35.7401	7.09476	0	61.5286	48.6238
chr2	AC009480.1	ENST00000584553	0	0	0	10.3253	0	0	0	0
chr2	AC009480.4	ENST00000422916	0	0	0	0	0.074186	0	0	0
chr2	AC009492.1	ENST00000452813	38.9053	35.0528	10.9008	20.2404	7.35472	0	0	25.7906
chr2	AC009495.2	ENST00000425688	0	0	1.444	2.49219	0	0	0	0
chr2	AC009495.3	ENST00000457108	0	6.24341	2.22646	1.59539	3.59232	0	1.02774	3.0466
chr2	AC009495.4	ENST00000428888	132.264	78.6299	32.4152	47.6267	31.8659	0	31.8006	51.0292
chr2	AC009498.1	ENST00000419860	0.379002	0.806354	0.056794	1.00091	0.222645	0	0	1.92398
chr2	AC009499.1	ENST00000442026	0	0	0	0	0	121.162	0	0
chr2	AC009499.1	ENST00000366209	55.496	81.6977	20.3322	123.631	0	0	204.305	147.988
chr2	AC009502.3	ENST00000442416	1.36135	4.4152	1.2179	4.47395	0.962571	0	6.34412	5.17389
chr2	AC009502.4	ENST00000416861	5.74217	9.5152	4.23285	0	2.00528	0	25.8605	17.9964
chr2	AC009505.2	ENST00000596418	0	0	0	2.60461	0	0	0	0
chr2	AC009505.4	ENST00000423727	0	0	3.95245	0	0	0	0	0
chr7	AC009508.1	ENST00000412828	0.857034	2.16227	0.127407	0	0	2.17706	2.19975	2.67127
chr7	AC009518.3	ENST00000438972	0	0	0.333757	0	0.324862	0	0	0
chr7	AC009518.4	ENST00000452219	0.269401	5.92833	2.47114	6.00692	1.11607	0	10.8039	0
chr7	AC009518.8	ENST00000453078	0	24.5434	10.0521	1.73772	9.88052	0	6.42648	6.74829
chr7	AC009531.2	ENST00000442323	0	0.277251	0.052677	0.088844	0	0.417548	0	0.318937
chr7	AC009542.2	ENST00000412549	0	2.29834	0.410189	0	0.456367	0	0	0.242804
chr7	AC009784.3	ENST00000445293	0	0	0	0	1.74409	0	0	0
chr7	AC009784.3	ENST00000435996	1.56031	95.5787	44.8984	124.154	21.9525	0	147.95	122.007
chr15	AC009878.2	ENST00000451579	0.216957	0.259234	2.10462	14.934	2.31049	17.9153	0	19.2681
chr19	AC009892.10	ENST00000456337	0	0	0	0.911123	0	0	0	0
chr19	AC009892.2	ENST00000433549	0	0	0	0	0	0.374597	0	0
chr19	AC009892.5	ENST00000432400	0	0	0	0	0	0	0	0.153086
chr7	AC009945.4	ENST00000453188	1.78845	0.650936	0.200324	0	0	0.254073	0.145485	0
chrY	AC009947.2	ENST00000444350	0	0	0	0.027173	0	0.466201	0.940339	0
chrY	AC009947.3	ENST00000448575	0	0	0	0.075021	0	0	29.0975	0
chrY	AC009947.5	ENST00000444014	0	0	0	0	0	0	23.2979	0
chr2	AC009948.5	ENST00000453026	7.65781	0	0	0	0	0	0	0
chr2	AC009948.5	ENST00000415236	27.5021	0	10.6864	0	0	0	0	0
chr2	AC009948.5	ENST00000454488	0	0	13.6365	0	14.6911	0	0	0
chr2	AC009948.7	ENST00000437039	1.23605	0.95652	0.714574	0.279028	0.488074	0	0	0.336535
chr2	AC009951.2	ENST00000393968	0	1.4374	0	0.552118	0.220077	0	0	0.527701
chr2	AC009955.8	ENST00000455896	0	0	0	4.38195	0	0	0.212218	0.325777
chr2	AC009960.1	ENST00000411522	0.371136	0.762192	0	0.245318	0.387951	0	0	0.63123
chr2	AC009960.2	ENST00000424336	0	0.233743	0.122596	0.298564	0.114727	0	0	1.07983
chr2	AC009960.4	ENST00000431030	2.47663	2.3457	0.724675	3.99228	0.549217	0	0	1.93931
chr2	AC009960.5	ENST00000443775	0.154733	1.7734	0.482457	3.61362	0.067097	0	0	1.37894
chr2	AC009960.6	ENST00000414607	0	1.35252	0.464612	0	1.28884	0	0	1.15467
chr2	AC009960.7	ENST00000416968	1.07939	0.286001	0.473398	0	0.157373	0	0	0.747703
chr2	AC009961.3	ENST00000418770	32.6575	34.5473	9.79223	36.9743	11.726	0	48.5057	41.435
chr2	AC009961.5	ENST00000435771	58.462	34.3234	23.6936	16.0172	18.0895	0	0	10.2074
chr2	AC009963.6	ENST00000458090	0.288418	0.223733	0	0	0	0.290133	0	0.49694
chr2	AC009965.1	ENST00000425328	0.109633	0.276644	0	0	0.10544	0	0	0
chr2	AC009967.3	ENST00000379462	0	0	0.075255	0.088184	0.039237	0	0	0.021097
chr2	AC009970.1	ENST00000444873	30.6527	23.8799	0	0.161331	0	2.47274	2.65162	1.24945
chr17	AC009994.2	ENST00000579926	0	0	0	0	13.1068	0	0	0
chrY	AC010086.4	ENST00000456360	0	0	0.132901	0.856987	0.113214	0.647051	0	0.123383
chrY	AC010086.5	ENST00000428616	0	0	0	0	0	0	0.162651	0
chr2	AC010090.1	ENST00000413525	2.70466	6.44564	0	3.58019	0.56867	0	3.62819	7.34051
chr7	AC010091.1	ENST00000455420	0	0.58422	0.330693	0	0	0	0	3.8902
chr2	AC010095.5	ENST00000411710	6.47002	5.6047	5.71111	0	2.14615	0	0	2.65529
chr2	AC010095.6	ENST00000443543	4.73808	11.709	4.10239	0	0	0	0	1.63943
chr2	AC010095.7	ENST00000427719	0	0.552818	0.091039	0.037489	0.426451	0.377581	0.972931	0.105369
chr2	AC010096.1	ENST00000443897	0.611856	0.763418	0.215995	0	0	0	1.55186	1.85914
chr2	AC010105.1	ENST00000437290	20.599	25.5463	4.3355	59.2548	2.84349	63.0244	36.2094	55.2022
chr2	AC010127.3	ENST00000599041	0	0	0	45.2999	0	0	0	0
chr2	AC010127.3	ENST00000447809	0	0	0	14.146	0	0	0	12.6155
chr7	AC010132.10	ENST00000433315	5.09909	4.30183	0.409701	3.23657	0	8.6961	7.01873	8.37956
chrY	AC010141.4	ENST00000456659	0	0	0	0	0	0	0.043311	0
chrY	AC010141.6	ENST00000452426	0	0	0	0	0	0	0.042977	0
chrY	AC010141.8	ENST00000411585	0	0	0	0	0	0.111488	0.645645	0
chr2	AC010145.4	ENST00000422415	8.18673	14.3813	7.51023	19.9516	0	16.0419	30.8994	17.9354
chr2	AC010148.1	ENST00000435896	4.2495	7.33228	2.25458	0	3.84885	3.52026	0	6.38795
chr2	AC010148.1	ENST00000427619	5.62808	7.47611	2.34833	18.1165	1.63331	14.0497	25.2884	15.7321
chr2	AC010149.4	ENST00000455357	0	304.807	0	35.2248	0	0	0	0
chr2	AC010150.1	ENST00000403125	1.11138	0.311227	1.3309	0	0	0.224366	0	0.074491
chrY	AC010153.3	ENST00000432862	0	0	0	0	0	0.763269	0.04124	0
chrY	AC010154.2	ENST00000425857	0	0	0	1.99861	0.242431	5.17476	11.5888	2.58643
chr5	AC010226.4	ENST00000508517	0	0	0	0	0	0	0	3.6523
chr5	AC010240.3	ENST00000429606	0.292168	0.106263	0	0	0.198082	0.08407	0.028477	0.034732
chr5	AC010297.1	ENST00000408446	0	0	5.48324	0	0	0	0	0
chr19	AC010329.1	ENST00000582722	0	0	24.4336	24.3211	0	0	0	0
chr19	AC010336.1	ENST00000539278	0.598247	0	0	0	0	0	0	0.042645
chr5	AC010368.2	ENST00000594869	0	0	0	0	62.7175	0	0	0
chr5	AC010376.1	ENST00000411217	0	0	0	0	0	0	0	5.2635
chr5	AC010423.1	ENST00000412514	4.69223	5.65142	1.34429	0	0	22.8951	22.8665	12.5562
chr5	AC010468.3	ENST00000508225	0.3224	0.130707	0.140153	1.68056	0	1.27297	0.21781	0.702707
chr19	AC010492.2	ENST00000450182	0.11251	0	0	0.047795	0	0.065466	0	0.184377
chr19	AC010492.5	ENST00000416320	0	0	0	0	0	0	0	0.094236
chr19	AC010504.2	ENST00000591311	0	0.263262	0	0.241213	0	0	0	0.820977
chr19	AC010507.5	ENST00000587051	1.38818	1.70869	1.50805	0.20752	0	0	0	0.067936
chr19	AC010522.1	ENST00000594588	0	0	0	0	0	0.430337	0	1.52106
chr19	AC010524.2	ENST00000599433	0.016416	0.02576	0	0.61561	0	0.59231	0	0.924345
chr19	AC010524.4	ENST00000596488	0	0	0	0.058306	0	0.107046	0	0.326629
chr19	AC010525.4	ENST00000585559	0	0	0	0	0	0.071281	0	0
chr19	AC010525.5	ENST00000590920	0	0	0	0	0	0	0	0.936696
chr19	AC010525.6	ENST00000587937	0	0	0	0.084885	0	0	0	0.279784
chr19	AC010525.7	ENST00000589698	0	0	0	0	0	0	0	0.094269
chr16	AC010536.1	ENST00000538868	0	0	0.177663	0	0.208015	0.021307	0	0.069541
chr16	AC010543.1	ENST00000580935	0	0	0	0	0	0	0	3.62288
chr19	AC010641.1	ENST00000591757	0	0	0	0	0	0.341778	1.24762	0.527062
chr19	AC010642.1	ENST00000591325	0.028087	0.011933	0	1.00566	0	1.15579	0	0.732245
chr19	AC010642.2	ENST00000594522	0	0	0	0	0	0.033812	0	0
chr7	AC010677.5	ENST00000441690	0.981148	1.08174	0.54235	1.44107	0	0.28373	0.362069	0.24209
chrY	AC010723.1	ENST00000435111	0	0	0	0.132423	0.403627	0.552038	0.23118	1.09135
chrY	AC010723.2	ENST00000578366	0	0	0	6.42897	0	0.657448	0	0
chr2	AC010729.2	ENST00000413960	0.25964	0.359185	0.086678	0	0	0.597905	0.433089	0.44641
chr2	AC010731.2	ENST00000415275	2.38739	2.24509	1.28224	0	0.68827	0	0.999063	3.62772
chr2	AC010731.3	ENST00000415029	0.12429	0.09832	0	0.05306	0	0	0	0
chr2	AC010731.4	ENST00000543490	0.073905	0.326964	0.249334	0	0.067176	0	0.316808	0.62526
chr2	AC010731.4	ENST00000453816	4.8601	10.431	0	5.90079	0.928716	0	29.8149	23.9794
chr2	AC010733.4	ENST00000452343	0.473583	0	0	0	0	0	0	0
chr2	AC010733.4	ENST00000439412	8.82292	28.6215	4.67047	15.4526	0	17.122	23.5558	22.0102
chr2	AC010744.1	ENST00000448431	0	1.70541	0	0	0.172536	1.00391	1.91049	1.16225
chr2	AC010745.1	ENST00000444804	0	0.149075	0.094972	0	0	0.431632	0.168516	0.14868
chr2	AC010745.2	ENST00000420404	0.068263	0.377412	0.030741	0	0	0.479468	0.431886	1.18857
chr2	AC010745.3	ENST00000439745	0	0	0	0	0	0.603942	2.27337	0.846546
chr2	AC010746.3	ENST00000442984	1.8545	1.70096	1.03937	0.666065	0.393738	0	2.60818	1.12158
chr18	AC010754.1	ENST00000408462	0	0	0	11.4174	0	0	0	0
chr17	AC010761.10	ENST00000579468	0	0	1.81142	0	0	0	0	0
chr17	AC010761.14	ENST00000587898	0	0	0	0	0	0	0	2.09126
chr17	AC010761.6	ENST00000584779	0	0	0	0.857914	0	0	0	0
chrY	AC010877.1	ENST00000595988	1.74436	0.443943	43.2352	0.962421	62.7369	15.5774	17.5383	13.7997
chr2	AC010878.3	ENST00000456500	1.08024	0.422285	0.202742	0.025231	0	0	0.124485	0.352787
chr2	AC010880.1	ENST00000425176	87.5905	86.0089	27.443	105.534	0	145.161	141.529	128.839
chr2	AC010890.1	ENST00000432414	0	0	0.12496	0	0.434472	6.33173	0	8.19134
chr2	AC010894.3	ENST00000417038	0	0	0.097693	0	0	0	1.09722	0
chr2	AC010894.4	ENST00000545980	2.15775	2.17132	0.940295	0	0.39685	0	0	0
chr2	AC010894.4	ENST00000313760	0	0	0	0	0	0	0	0.159849
chr2	AC010967.2	ENST00000421575	0	0	0	0	0	0	14.7068	16.508
chr2	AC010967.2	ENST00000443237	123.402	70.8236	17.8268	208.162	0	184.324	113.205	113.648
chr2	AC010967.3	ENST00000418451	3.38071	2.1738	0.306084	0.815775	0	1.06451	0.812279	0.605767
chr2	AC010969.1	ENST00000340444	0.039376	0.304437	0.062913	0.18717	0	0	0.031558	0.269061
chr7	AC010971.1	ENST00000440455	3.37693	5.65831	0.914003	0	0	12.4686	10.6243	11.0248
chr2	AC010974.3	ENST00000450509	0.253964	2.5211	0.221798	2.92072	0.518917	5.66101	7.39809	4.40905
chr2	AC010975.1	ENST00000443301	1.96688	2.37284	0.41023	2.49155	0.597575	6.67384	6.09814	4.55274
chr2	AC010975.2	ENST00000427781	0	0.266652	0	0.058887	0.086942	0.574694	0.341733	0.707137
chr2	AC010976.2	ENST00000598065	0	0	0	5.27782	0	8.30633	0	0
chr2	AC010976.2	ENST00000599001	0	0	37.0969	6.62019	0	18.721	0	11.3084
chr2	AC010980.2	ENST00000424010	3.98497	0	0	0	0.961218	0	0	0
chr2	AC010980.2	ENST00000589724	2.91153	5.92244	1.82817	6.71898	1.20674	0	11.4606	11.7374
chr2	AC010982.1	ENST00000412690	0	29.3245	0	7.43124	16.3427	10.2667	13.3688	5.63662
chr2	AC010987.5	ENST00000419809	0	0	0	0	5.58841	0	0	0
chr2	AC010987.6	ENST00000457448	4.99424	5.5092	1.77758	16.7133	2.54229	15.7286	16.3838	16.5095
chr15	AC010999.1	ENST00000410654	0	0	21.2412	20.4374	0	0	0	0
chr17	AC011193.1	ENST00000441287	0	0	0	0	0.170103	0	0	0
chr17	AC011193.1	ENST00000447729	0	0	0.16789	0	0	0.560605	0	0
chr2	AC011239.1	ENST00000430988	1.96276	2.43911	1.52741	2.02205	0	1.98298	2.18115	0
chr2	AC011243.1	ENST00000420184	1.24784	1.00361	0.180727	0.097504	0.169395	0	0	5.31658
chr2	AC011247.3	ENST00000457097	13.2983	13.433	3.63723	0	0	0	0	0
chr7	AC011284.3	ENST00000427920	0	0.52336	0	0	0.221032	0	0	0.56776
chr7	AC011288.2	ENST00000411542	126.442	171.832	26.8095	316.03	32.2342	0	243.476	279.88
chr7	AC011290.4	ENST00000439751	3.84026	10.4382	2.1186	34.1012	0	15.1388	20.798	14.7506
chr7	AC011294.3	ENST00000487094	8.27428	9.16885	2.74014	22.206	0	10.5066	0	22.544
chr2	AC011298.2	ENST00000407635	0.031716	0	0.007487	0	0	0.038353	0.096529	0.00338
chr2	AC011306.2	ENST00000446139	7.12075	10.9905	1.92008	22.6927	0	29.4131	23.5873	25.4376
chr3	AC011322.1	ENST00000456555	0.061992	0.370113	0	0	0	0	0.63563	0
chr3	AC011322.1	ENST00000445739	0.240218	0.932387	0.968683	0.975996	0	0.909125	1.40524	1.39956
chr15	AC011330.5	ENST00000510070	0	0.010018	0	0	0	0	0	0
chr5	AC011343.1	ENST00000522627	0.800967	1.76934	0.343839	0	0.189696	2.30044	3.68636	3.64702
chr5	AC011363.1	ENST00000459451	0	0	0	0	0	0.974674	0	0
chr5	AC011366.3	ENST00000523446	0	0.487762	0.117782	1.44902	0	1.18074	0.731034	0.812715
chr5	AC011385.1	ENST00000357294	0	0.719712	0.265219	0	0	0.274606	0.189533	0.373033
chr5	AC011385.2	ENST00000432279	0	0	7.73149	18.162	15.602	0	7.63825	0
chr5	AC011406.2	ENST00000512440	0	0	0.389582	0	0	0.014431	1.12793	0
chr5	AC011407.1	ENST00000401308	0	0	10.1155	0	0	0	7.81527	0
chr5	AC011431.1	ENST00000512971	0.968427	8.01672	3.20911	5.23831	1.93864	10.8139	14.4452	5.89436
chr19	AC011456.1	ENST00000408577	0	0	4.80054	4.83584	0	0	0	0
chr19	AC011475.1	ENST00000430975	0	0	0	13.0833	0	0	0	8.62451
chr19	AC011498.1	ENST00000403568	0	0.046012	0	0.030127	0	0.051928	0	0.171444
chr19	AC011499.1	ENST00000579264	0	0	0	0	0	0	0	4.27052
chr19	AC011500.1	ENST00000396843	0	0.129739	0	0	0	0	0	0
chr19	AC011513.4	ENST00000601409	0.366342	0.091754	0	5.42846	0	9.35081	0	9.42337
chr19	AC011518.1	ENST00000591212	0	0	0.050331	0	0	0	0	0.183408
chr19	AC011523.2	ENST00000598079	0	0.161225	0	7.96458	0	4.05726	0	6.69419
chr19	AC011524.1	ENST00000591285	0	0.30158	4.18747	13.5696	0	22.3282	0	22.4553
chr19	AC011524.2	ENST00000590167	0	0	0	0.333358	0	0	0	0
chr19	AC011524.3	ENST00000589198	0	0	0.891239	5.55869	0	3.07353	0	2.10474
chr19	AC011526.1	ENST00000588495	0	0	0	0	0	0	0	0.72666
chr19	AC011526.1	ENST00000597702	0	0	0	5.49542	0	0	0	11.1246
chr19	AC011537.3	ENST00000595525	0.126622	0	0	0	0	0	0	1.3507
chr19	AC011551.3	ENST00000593888	0.541929	0.619225	0	0	0	0	0	0
chr19	AC011558.5	ENST00000585757	0	0	28.0865	0	0	0	0	0
chr7	AC011625.1	ENST00000455442	0	8.92835	2.31083	10.022	4.69158	0	0	3.85802
chr15	AC011648.1	ENST00000561310	0	0	0.124853	0	0.065626	0.348672	0.439236	0.677381
chr22	AC011718.1	ENST00000412874	0	0	0.178842	0.721836	0	4.42279	0	0.031705
chr22	AC011718.2	ENST00000577456	0	0	0	0	0	0	0	0.053404
chr22	AC011718.2	ENST00000414550	0	0.021388	0.132991	0.73944	0	0	0	0.328719
chr22	AC011718.2	ENST00000412656	0.15149	0	0.721651	0	0	0	0	1.01844
chr2	AC011737.2	ENST00000314394	168.297	0	55.1354	0	0	0	0	0
chr2	AC011747.3	ENST00000418358	1.29642	2.52911	1.12319	0.65574	0	2.69787	3.93027	2.35809
chr2	AC011747.4	ENST00000454224	0.128168	0.272021	0	0	0	0.258603	0	0.249867
chr2	AC011747.4	ENST00000436187	0	0	0	0	0	5.58403	0	4.69522
chr2	AC011747.6	ENST00000425678	2.54664	3.99545	1.85829	0	0	5.60769	6.59405	5.84591
chr2	AC011747.7	ENST00000453900	0	0	0	11.5927	0	0	0	0
chr2	AC011747.7	ENST00000412712	0	0	0	0	0	0.531342	0	0
chr2	AC011752.1	ENST00000451476	65.0552	83.074	25.4493	128.485	0	205.908	216.707	160.656
chr2	AC011753.6	ENST00000451001	0.928519	0	0.403143	0.385476	0.396129	1.97327	0	0
chr2	AC011753.7	ENST00000433925	0.614875	1.48304	0.37223	0	0	0	1.34401	1.06425
chr3	AC011816.1	ENST00000441346	0.459884	0.573676	0	0	0.129444	0.855404	0	0.206859
chr2	AC011897.1	ENST00000581929	0.072603	0	0	0.211349	0	0	0	0
chr2	AC011897.2	ENST00000450715	0.478219	0	0.644526	0	0	2.56232	0	0
chr2	AC011897.2	ENST00000418481	6.49688	26.4043	7.82801	28.1749	0	37.4987	36.7786	40.4966
chr7	AC011899.10	ENST00000436489	0	0.075501	0.005941	0.125521	0.006564	0.031208	0.190231	0.079511
chr7	AC011899.9	ENST00000436151	0	0	0	0.353004	0	0.109829	0	0
chr7	AC011899.9	ENST00000443338	0	1.70086	0.889051	0.460969	2.05638	0.645264	0	0.220142
chr2	AC011901.2	ENST00000413043	8.58861	10.2134	1.56679	39.1609	2.43994	0	27.5164	32.3235
chr2	AC011994.1	ENST00000581704	0	11.9747	0	0	0	0.539456	1.54449	0
chr2	AC011995.3	ENST00000437610	0.374556	0.190967	0	0	0	0	0	0
chr2	AC011997.1	ENST00000409845	46.0243	17.4331	10.8038	11.2735	9.08678	0	0	0
chr2	AC011998.1	ENST00000457053	55.3478	86.8724	21.9422	111.979	15.9849	0	146.463	172.925
chrY	AC012005.2	ENST00000423852	0	0	0	0.053637	0	0.30507	1.6237	0
chrY	AC012005.2	ENST00000338706	0	0	0.06666	0	0	0	3.18816	0.010007
chr2	AC012074.1	ENST00000313031	1.12637	3.07147	1.13673	0	0	0	0.029261	0.252341
chr2	AC012075.2	ENST00000446580	2.45611	3.32238	0.062755	2.88031	0.296354	0	2.89625	3.94235
chr18	AC012123.1	ENST00000426194	0	0.027393	0	0	0	0	0	0
chr2	AC012307.2	ENST00000449242	0	2.35518	0.741187	0	0	0.294962	0.760043	0
chr2	AC012307.3	ENST00000446816	0	0	10.5784	0.567155	0	0	2.74501	1.40764
chr19	AC012309.5	ENST00000587477	0.128082	0	0	0	0	0	0	0
chr19	AC012309.5	ENST00000591116	0	0	0	0	0	0	0	0.54409
chr19	AC012309.5	ENST00000438770	0	0	0	0	0	0	0	2.14866
chr19	AC012309.5	ENST00000588904	1.34713	0	0	0	0	0	0	19.1556
chr19	AC012314.20	ENST00000426213	0	0	0	0	0	0	0	0.235439
chr16	AC012317.1	ENST00000414816	0.037024	0.058215	0.02497	0.179925	0.065649	0.38758	0.100582	0.365137
chr16	AC012322.1	ENST00000561657	0.069756	0.052487	3.68914	32.3711	4.30949	44.7105	28.4132	25.0128
chr2	AC012353.1	ENST00000582639	9.97672	0	0	0	0	0	1.05847	3.91733
chr2	AC012358.7	ENST00000366153	2.97171	1.06699	0.269356	0.519011	0	0	0	0
chr2	AC012360.4	ENST00000433219	7.09799	0	4.20593	2.51265	3.90679	2.69915	5.96291	1.66817
chr2	AC012362.1	ENST00000580006	0	0	0	0	0	0	3.37917	0
chr2	AC012362.3	ENST00000434906	0	0.061824	0	0.026215	0	0	0	0
chr2	AC012363.13	ENST00000437837	1.23431	0.65828	0.565569	0.23063	0.947945	1.11154	1.96883	2.04508
chr2	AC012363.4	ENST00000455707	33.638	27.0369	12.3333	21.243	9.90539	0	0	0
chr2	AC012363.7	ENST00000445926	0.460758	0.774189	0.154351	14.4458	0.288707	0	0	0.713576
chr2	AC012363.8	ENST00000440974	0.62414	1.44274	0.364587	1.1465	0.27477	0	0	1.30562
chr2	AC012370.2	ENST00000419244	2.05311	2.83894	0.894408	0.816764	0	0	0	2.45222
chr2	AC012370.3	ENST00000600508	0.131234	0	0	0	0	0	0	0
chr10	AC012391.1	ENST00000584134	0	0	0	0	0	9.1082	0	0
chr2	AC012445.1	ENST00000442831	0.506517	1.49482	0.220736	0.053746	0.083038	2.3206	0.453625	1.55904
chr2	AC012451.1	ENST00000412312	0	0	0.14043	0	0	0	0.187658	0.43286
chr2	AC012454.4	ENST00000443948	0.144838	0.117996	0.031686	0	0.088226	0	0	0.046027
chr2	AC012457.2	ENST00000431650	0.197057	0	1.19744	0.977675	0	0.850005	0	0.217929
chr2	AC012462.2	ENST00000447835	0.737494	1.6407	0.236729	0	0.306867	0	0	0
chr2	AC012462.3	ENST00000414756	0.701533	2.34479	0.440569	7.87041	0.580791	0	0	3.62606
chr2	AC012485.1	ENST00000598920	79.4253	0	0	0	0	0	0	0
chr2	AC012485.2	ENST00000437372	0	0.392304	0.383094	0.055247	0	0.16541	0.553796	0
chr2	AC012487.2	ENST00000322353	0	0	0	0	0	0	0	6.41882
chr2	AC012501.1	ENST00000397284	0.16788	0	0	0.175094	0	0	0	0.055932
chr2	AC012501.2	ENST00000424322	27.2585	43.8682	8.84955	62.8672	10.2614	0	86.7752	72.8458
chr2	AC012506.2	ENST00000415245	0	0.098307	0.124056	0.023274	0	0.210454	0	0.181048
chr2	AC012507.3	ENST00000434807	0	0	0	0	0.293022	0	0	0
chr2	AC012507.3	ENST00000415628	0	0	0	0	0	0	0	0.046356
chr2	AC012507.3	ENST00000455128	0	0	0	0	0	0	0	0.510026
chr12	AC012531.25	ENST00000562848	0	0	0.009633	0	0	0.058664	0.183765	0.083234
chr2	AC012593.1	ENST00000453451	72.6333	76.1647	16.4982	195.18	0	275.809	150.37	143.606
chr2	AC012594.1	ENST00000424391	0	0	0	4.6129	0	0	0	0
chr2	AC012594.1	ENST00000457834	3.63738	2.67959	0	0	0	0	0	9.77835
chr5	AC012613.2	ENST00000523176	0	0	0	0.681016	0	0	0	0
chr2	AC012668.1	ENST00000431727	2.52591	4.43625	1.04294	2.3777	1.40741	0	13.2788	10.8987
chr2	AC012668.2	ENST00000422353	137.436	215.872	39.5851	466.605	67.0125	0	0	467.345
chr2	AC012668.3	ENST00000457625	1.83625	0	0.41071	19.1669	1.18326	0	5.41878	16.8028
chr2	AC012671.2	ENST00000451912	0	4.15719	3.94927	0.648964	1.11673	0	0	0
chr17	AC013248.2	ENST00000455092	0	0	0.377083	10.1851	0.694907	6.08887	11.0636	8.46531
chr2	AC013267.1	ENST00000458227	3.55956	1.44086	0.777071	0	0	0	0.032801	1.41943
chr2	AC013268.3	ENST00000262716	0.018715	0.028634	0.008577	0.838772	0	1.72083	19.3265	0.11079
chr2	AC013268.4	ENST00000420753	0	0	0	0	0	1.74347	0	0
chr2	AC013268.5	ENST00000419296	0	0.093684	0.051755	0	0	0.240963	3.7604	0
chr2	AC013268.5	ENST00000336905	0	0	0.035672	0.135657	0	0.608552	14.8418	0.072155
chr2	AC013269.3	ENST00000450486	0.176158	0.141895	0.230931	0.089615	0	1.11997	0.748303	0
chr2	AC013269.4	ENST00000422631	0	0	0	0.098713	0	8.87183	0	0
chr2	AC013269.5	ENST00000409259	0	0.023567	0.046798	0.090454	0	0.299683	17.3952	0
chr2	AC013271.3	ENST00000435951	0	0	0	0.56186	0.049099	0	0	0
chr2	AC013275.2	ENST00000413602	0.029383	0	0	0	0	0	0	0.186803
chr2	AC013399.3	ENST00000450311	0.777769	0.777347	0.367281	0.177428	0.179795	0.236489	0.270832	1.48748
chr2	AC013400.2	ENST00000449086	8.81656	9.95957	1.78011	0	0	0.670222	0.327733	0.82222
chr2	AC013401.1	ENST00000414394	2.12163	2.29288	0.707335	11.4687	0.324493	0	0	8.31976
chr2	AC013401.2	ENST00000433550	0	0	0	0	0.052603	0	0	0
chr2	AC013402.2	ENST00000447380	0	0	0.134434	0	0.169977	0	0	0
chr2	AC013402.2	ENST00000451400	0.376969	0	0.077535	0.931342	0.084097	0	0	1.23509
chr2	AC013402.2	ENST00000414442	8.88882	14.5393	2.99188	31.2402	3.45431	0	39.5068	32.6972
chr2	AC013402.3	ENST00000438566	0	0.840846	0	1.94086	0.349967	1.57842	0.493276	1.64807
chr2	AC013402.5	ENST00000456999	0.728321	1.37816	0.152618	2.46344	0.205725	1.97181	2.21457	1.92914
chr2	AC013403.13	ENST00000436954	0	1.31135	0	0	0	0.319083	4.13632	0
chr2	AC013410.2	ENST00000422627	0	2.51006	0	0	0	0	0.474304	0
chr7	AC013429.4	ENST00000456604	0	0.327189	0.276001	0.263735	1.07493	0	0.216075	0.964599
chr7	AC013436.6	ENST00000425077	0	0	0.300315	0.237075	0	0.59344	0	0.170868
chr2	AC013437.2	ENST00000447254	0.580689	0.378658	0.102215	1.89247	0.14444	0	0	1.75316
chr2	AC013437.4	ENST00000448237	2.2457	4.22841	0.950391	0.528926	0.659416	0	0	5.67999
chr2	AC013437.6	ENST00000433620	1.33631	1.26461	0.409808	2.57117	0.564583	0	0	1.80632
chr2	AC013437.7	ENST00000422621	0.42024	0.705658	0	2.87126	0.402283	0	0	2.34532
chr2	AC013439.4	ENST00000449965	0.0743	0.060998	0.047804	0.09927	0	0	0	0.228058
chr2	AC013444.1	ENST00000428909	1.44274	0.925659	0.253775	0.204972	0.722402	0	0.037392	0.268777
chr2	AC013448.1	ENST00000422118	0.260899	0.42	0.147579	0.061645	0.057875	0	0	0.692792
chr2	AC013449.1	ENST00000599234	2.0213	0.978271	0.803166	0	0	0.041314	0.14194	0.68886
chr2	AC013460.1	ENST00000435062	0.211661	0.192061	0.075516	0	0	0	0.482823	0.373759
chr2	AC013460.1	ENST00000419713	1.51887	0	0	0	0	0	0.937445	1.32056
chr2	AC013460.1	ENST00000457568	0	1.44699	0.971824	0	0	4.18471	0	4.17049
chr2	AC013463.2	ENST00000431341	23.8859	35.6273	0	43.885	11.6825	0	48.6734	27.3249
chr2	AC013467.1	ENST00000430717	0.442403	0.197519	0	0.379933	0	0	0	0.398758
chr2	AC013468.1	ENST00000424876	357.137	0	0	0	0	0	0	0
chr2	AC013472.3	ENST00000380387	0	0	0.22016	0	0	0	0	0
chr2	AC013472.3	ENST00000455081	0	2.23867	1.36524	0	0	0	3.57846	0
chr2	AC013472.3	ENST00000411685	25.1554	22.7298	13.3969	46.0679	0	0	38.4178	33.0512
chr2	AC013472.4	ENST00000416226	61.3424	73.568	36.3034	94.4955	0	68.3762	126.191	99.5874
chr2	AC013474.4	ENST00000440018	1.36772	1.26258	0.344673	0.366449	0.334078	0.171658	0.086007	0.117886
chr4	AC013477.1	ENST00000578990	0	0	0	0	0	0	0	3.68978
chr2	AC013480.2	ENST00000451514	3.48361	3.16666	1.91162	1.91072	0	4.23498	9.43887	0
chr2	AC013727.1	ENST00000455716	4.48173	8.4926	1.45768	11.641	2.36319	0	0	15.3872
chr2	AC013727.2	ENST00000447761	1.25786	1.38571	0.760644	2.70882	1.10446	10.8331	6.07907	6.24353
chr2	AC013731.1	ENST00000401115	40.3808	0	0	0	0	0	27.2006	15.939
chr2	AC013733.3	ENST00000440371	0.410042	0.657074	0	0.025947	0.050569	0	1.09451	0.687786
chr2	AC013733.4	ENST00000449835	0.21684	0.400035	0.142442	8.7075	0.044243	0	0	0.221593
chr2	AC013733.5	ENST00000434334	4.48158	3.33508	1.26822	0	0	0	0.360706	0.111263
chr17	AC015688.3	ENST00000579290	0	0.324828	0	0	0	0	0	0
chr11	AC015691.13	ENST00000394793	0.46497	0	0	0	0	0	0	0
chr11	AC015691.7	ENST00000441603	0	0	0.145999	0.049496	0	0	0.321349	0.694468
chr17	AC015726.1	ENST00000418418	0	0	0.50971	0.256863	0.644562	0.282657	0	1.0244
chr17	AC015815.1	ENST00000366142	0	0	0	0	8.30564	2.05648	0	2.03536
chr17	AC015815.4	ENST00000366145	0	0	0	0	10.2791	0	0	0
chr17	AC015815.5	ENST00000366146	0	4.96927	0	2.55822	0	5.61822	0	0
chr17	AC015818.3	ENST00000583364	0	0	0	0	0.057016	0	0	0
chr17	AC015818.3	ENST00000582261	0	0	0.056776	0.046598	0.010553	0	0.339277	0
chr11	AC015820.1	ENST00000580516	0	0	0	0	0	0	2.52831	0
chr17	AC015849.13	ENST00000589356	0	0.378478	8.23123	0	13.4255	0	0	3.66872
chr17	AC015849.14	ENST00000589274	0	0	1.51908	2.62249	0.558459	0.771386	0	1.0564
chr17	AC015849.16	ENST00000587132	0.008202	0	0.262127	0.383289	0.196218	0.516074	0	0.56774
chr17	AC015849.19	ENST00000588415	0.331247	0.249371	23.864	10.1167	34.2214	0	0	6.5565
chr17	AC015849.2	ENST00000413928	0.55367	0.28761	96.6922	9.20043	0	0	0	6.97139
chr15	AC015871.1	ENST00000318816	0	0	0	0	0.040908	0.102446	0.3813	0.372315
chr17	AC015884.1	ENST00000577885	0	0	0	0	0	2.3649	0	0
chr17	AC015922.5	ENST00000421102	0	0	0.201835	1.35262	0.343727	0	6.54723	0
chr17	AC015923.1	ENST00000431604	0.129292	0.206699	13.4735	8.4848	11.5045	0	0	17.9522
chr2	AC015977.5	ENST00000418887	1.74427	1.68527	0.76763	0	0	0.051079	1.84266	0
chr7	AC015987.2	ENST00000416501	0.121781	0	0	0	0	0	0	0
chr17	AC016292.1	ENST00000438344	0.830726	0	3.9924	5.26214	0.732617	1.02402	7.58885	1.14634
chr17	AC016292.3	ENST00000451056	0	0.173623	0.409667	0.174928	0.624921	0.220339	1.5637	0.330085
chr8	AC016405.1	ENST00000442838	0	0.140829	0	0	0.028581	0.029527	0.010869	0.213255
chr5	AC016559.1	ENST00000594347	0	2.21258	0	0	0	0.580171	0.498318	0.441276
chr5	AC016561.1	ENST00000438016	7.46629	8.69459	1.79342	0	1.08601	0	23.9278	20.5122
chr19	AC016582.2	ENST00000592640	0	0	0	0.268737	0	0.848878	0	0
chr19	AC016582.2	ENST00000433142	0.459421	0.825276	0	3.46779	0	8.98182	0	0
chr19	AC016586.1	ENST00000535853	0	0	0.771965	0.015408	0	0.032776	0.01068	0.060946
chr16	AC016597.1	ENST00000408601	0	0	0	0	0	1.07541	0	0
chr19	AC016626.1	ENST00000586141	0	0	0	0	0	194.11	2.87749	0
chr19	AC016626.2	ENST00000585721	0.371767	1.23139	1.12021	8.01723	0	272.952	172.924	2.78484
chr19	AC016629.8	ENST00000600726	0.243877	0	0	0	0	0	0	0
chr2	AC016682.1	ENST00000437118	51.5822	62.0201	15.0046	74.5555	14.9055	0	115.125	101.963
chr2	AC016683.6	ENST00000456685	0	0	0	0.516183	0	0	0	0
chr2	AC016683.6	ENST00000556070	0	28.9641	29.0506	3.25207	0	0	0	0
chrY	AC016694.2	ENST00000434179	0	0	0	0	0	0.548568	0.998579	0
chr2	AC016697.6	ENST00000413105	3.46041	8.68991	3.14226	13.3722	1.69612	0	31.8187	9.69446
chr2	AC016700.2	ENST00000455541	8.48423	8.79868	3.23561	0	4.39333	0	8.71494	4.45221
chr2	AC016700.3	ENST00000442326	1.07952	1.47595	1.11164	1.45839	0.772811	0	5.03644	1.63949
chr2	AC016700.5	ENST00000414141	0.34897	0.852362	0.442548	0	0	0	2.47434	0.497584
chr2	AC016700.6	ENST00000446011	96.7877	94.983	16.8441	0	1.37017	4.27367	0.554569	0
chr2	AC016710.1	ENST00000421326	0.996916	0.272184	0	3.33039	0.350318	0	0.61331	3.87519
chr2	AC016712.2	ENST00000431088	1.38667	0	1.11299	0.096669	0.728116	0	0.165799	0.127684
chr2	AC016722.1	ENST00000479311	0	0	0	0.505961	0	0	0	0
chr2	AC016722.2	ENST00000468141	0.544402	0	0.086387	0	0	0	0	0
chr2	AC016722.2	ENST00000490950	0	0.784339	0.245588	0	0	0	0	0
chr2	AC016722.2	ENST00000422294	10.3829	10.9508	4.36995	7.48765	0	0	25.2844	17.3773
chr2	AC016722.3	ENST00000453936	0	0.079856	0.049029	0	0	0	0.130329	0.16956
chr2	AC016723.4	ENST00000436982	34.1621	36.0115	13.8085	52.9269	7.97046	0	79.776	53.682
chr2	AC016725.4	ENST00000392929	69.6861	121.029	55.0868	34.1548	37.141	156.903	180.9	72.3135
chr2	AC016727.3	ENST00000439197	2.68649	0	0	0	0	0	0	0.761945
chr2	AC016730.1	ENST00000420828	2.14617	3.91741	0.978119	4.29178	0	10.5742	7.23464	7.95711
chr2	AC016734.2	ENST00000425312	3.68887	6.4229	1.41859	0	0	0.259332	0.034692	0.263298
chr2	AC016735.1	ENST00000457457	6.1575	1.80971	0.339769	1.73897	0	5.22967	9.44335	12.6859
chr2	AC016735.2	ENST00000449766	0	1.12401	0	0.883727	0	0	0	0
chr2	AC016735.2	ENST00000422351	0.857781	0.197491	0.444103	0.440268	0	0.638648	0	0.784501
chr2	AC016735.2	ENST00000425212	2.99187	0.303219	0.631258	0	0	0	0	1.12862
chr2	AC016735.3	ENST00000438736	0.957873	0.180333	0.109393	0.045513	0	0.604364	0.454089	0.23951
chr2	AC016737.1	ENST00000461543	0.06404	0.15229	0.059739	0	0.24352	0	0.00243	0.15077
chr2	AC016739.2	ENST00000405359	31.0699	0	37.5799	0.351077	4.09354	0	0	0
chr2	AC016747.3	ENST00000422740	0	0.416588	0	0	0	0.395681	0	0
chr2	AC016751.2	ENST00000458254	2.1324	0.690457	0	0	0	0	0.316853	1.44278
chr2	AC016751.3	ENST00000453206	1.43706	4.83888	1.05956	2.88449	0.220373	0	9.31464	8.23374
chr2	AC016753.7	ENST00000453567	0	0	0	0.029903	0.27124	0.078963	0.028259	0.020172
chr2	AC016757.3	ENST00000466075	0	0	0	0.083599	0	0	0	0
chr2	AC016757.3	ENST00000475669	0	0	0.377308	0	0.209645	0	0	0
chr2	AC016757.3	ENST00000409070	0	0	0	0	0.330939	0	0	0
chr2	AC016757.3	ENST00000409376	1.74266	0	0.461118	0.057755	0.138223	0	0	0.159065
chr2	AC016768.1	ENST00000421581	2.12391	0	0.998974	0	0	0	0	0
chr2	AC016768.1	ENST00000440785	28.242	59.966	14.9398	76.368	0	103.816	116.228	109.632
chr2	AC016772.4	ENST00000444170	0.628253	1.02068	0.364996	0.573704	0.135977	0	1.11044	1.64708
chr7	AC016831.7	ENST00000447430	0.29145	183.134	85.0278	5.65472	0	0	4.01258	8.44426
chr2	AC016894.1	ENST00000444364	8.53256	6.4101	7.78735	0	0	0.606755	0.586295	0.473458
chr2	AC016903.1	ENST00000444017	0.316713	0.169652	0.17406	0.885642	0.159623	0	1.7055	2.59275
chr2	AC016903.2	ENST00000456384	21.5908	33.6939	6.90618	85.5088	4.10282	0	96.4675	73.0894
chr2	AC016906.1	ENST00000415977	3.91989	5.52212	1.84255	0	3.4163	0.38185	0.196786	0
chr2	AC016907.3	ENST00000455424	0.298602	0.542691	0.217756	4.28284	0	0	0	0.722173
chr2	AC016907.3	ENST00000453606	27.9557	44.9437	13.8431	84.5915	0	86.1632	167.098	86.8782
chr2	AC016910.1	ENST00000422799	27.0985	12.6262	6.69091	2.16575	7.88476	0	5.65878	2.07028
chr2	AC016994.2	ENST00000425419	0.778981	1.60353	0.44797	1.5664	0.149098	3.33359	6.21657	3.53775
chr2	AC016995.3	ENST00000421463	25.5637	24.1303	13.3617	0	0	0	0	0
chr2	AC016995.3	ENST00000417039	5.14182	8.52624	3.17708	9.07459	0	8.72632	18.3078	9.45595
chr2	AC017002.1	ENST00000455309	3.54065	5.22893	2.7338	3.70664	0.865208	3.69176	5.55658	2.15007
chr2	AC017002.2	ENST00000432268	2.04656	2.28419	2.0451	0.053892	0.486869	0	1.54873	0.442931
chr2	AC017006.3	ENST00000450080	0.783556	0	0.24359	0	0	0	0.026219	0.672894
chrY	AC017019.1	ENST00000426129	0	0	0	0.934064	0.265134	13.0254	7.39563	2.41393
chr2	AC017028.1	ENST00000396489	0	2.40955	2.81724	0	0.687638	0.236701	1.06736	0
chr2	AC017028.10	ENST00000579161	0	0	0	0	0	0	1.82038	0
chr2	AC017028.2	ENST00000578555	0	0	0	0	0	0	1.82038	0
chr2	AC017028.3	ENST00000584260	0	0	0	0	0	0	9.10192	0
chr2	AC017028.5	ENST00000582834	0	0	8.42151	0	0	0	1.21359	0
chr2	AC017028.6	ENST00000577291	0	0	0	0	0	0	1.82038	0
chr2	AC017028.9	ENST00000581111	0	0	0	0	0	0	6.06794	0
chr2	AC017035.2	ENST00000411999	6.05365	4.49955	0.795384	0.044723	2.64903	0	0	0
chr2	AC017048.1	ENST00000412153	0	0.997978	0.200122	0.686651	0.063658	0	0	0
chr2	AC017048.2	ENST00000431455	0.602436	1.22486	0.294937	0	0.425814	0	0	2.43043
chr2	AC017048.3	ENST00000339037	0.216459	0.320461	0.256704	0	0	0	2.34511	0.716684
chr2	AC017053.1	ENST00000425125	2.15935	3.24143	0.356795	3.4221	0	6.33674	4.12832	5.62948
chr7	AC017060.1	ENST00000451792	36.8345	41.9792	9.08362	79.9886	0	20.3542	125.088	102.216
chr2	AC017074.1	ENST00000439382	0.111221	0.338975	0.15755	0.563008	0.110496	0.539265	0.199064	0.80298
chr2	AC017074.2	ENST00000424612	9.69309	11.6762	2.86923	0	3.04531	14.0274	23.0799	11.1733
chr2	AC017076.5	ENST00000366140	0	0	0.964285	0	0	0	0	0.453667
chr2	AC017079.3	ENST00000333650	0	0.671861	0.095481	0	0	0.079932	0.151041	0.065624
chr2	AC017081.1	ENST00000598562	0	0	0.114837	0	0	0	0.020384	0
chr2	AC017083.3	ENST00000408516	0	0	0	0	0	0	2.24302	0
chr2	AC017099.3	ENST00000597941	5.02721	0	0	0	0	0	0	0
chr2	AC017099.3	ENST00000597654	0	2.6838	0	0	0	0	0	0
chr2	AC017099.3	ENST00000450072	8.81648	0	3.84513	0	0	0	0	0
chr2	AC017099.3	ENST00000458149	0	0	0	0	1.17458	0	0	0
chr2	AC017099.3	ENST00000598737	10.2056	4.18059	5.01858	2.81088	2.37519	0	0	2.39586
chr2	AC017099.3	ENST00000599015	0	3.7453	2.58509	0	0	0	0	4.14618
chr2	AC017101.10	ENST00000453665	42.0207	0	12.4067	24.1765	0	0	39.9253	32.7571
chr2	AC017104.2	ENST00000370380	0	0	0	0.363162	2.79083	0	0.708354	0.108437
chr2	AC017104.4	ENST00000417000	0	0	0	0.320855	0	0	0	0.108862
chr2	AC017104.6	ENST00000454416	2.81422	0.951092	0	0	0.140089	0	0	0
chr2	AC017104.6	ENST00000415129	0.987366	1.86873	0	0.128218	0.517785	0	0	0.931556
chr7	AC017116.8	ENST00000441052	0	0.190423	0.094831	0	0	0	0	0
chr3	AC018359.1	ENST00000415991	0	0	0	0	8.05072	0	0	0
chr3	AC018359.1	ENST00000424786	0	99.4799	18.327	0	32.03	0	0	131.34
chr3	AC018359.3	ENST00000442567	4.77124	7.58826	2.06272	0	2.62468	0	0	13.5143
chr8	AC018442.1	ENST00000421439	0	0.122296	0.152	0	0.116635	0.197547	0.136287	0.20529
chr18	AC018445.1	ENST00000597412	0	0	0	0	1.51079	0	1.75316	0.364155
chr7	AC018464.3	ENST00000451962	0.085885	0	0.957127	0	0	0	0	16.8991
chr2	AC018470.1	ENST00000595354	0	0	0	0	0.044362	0	0	0
chr2	AC018470.4	ENST00000420866	0	0.038369	0.037691	0	0	0	0	0
chr3	AC018495.3	ENST00000440266	0.177577	0.693684	0.494919	0	0.171243	1.29824	0.458577	0.853673
chr3	AC018506.1	ENST00000578447	0	0	0	0	8.6992	0	0	5.61675
chr15	AC018512.1	ENST00000598763	0	0	0	96.9668	0	34.5672	0	0
chr17	AC018628.1	ENST00000408375	0	0	0	0	0	2.87634	0	0
chr12	AC018630.1	ENST00000601123	0	0	0.929144	0	0	0	0	0
chr7	AC018634.9	ENST00000437554	2.07528	1.48012	0	0.801905	0	0.684054	1.49334	0.127164
chr7	AC018638.1	ENST00000414464	0	0	0	0	0	0	0.238611	0
chr7	AC018641.7	ENST00000435950	0	0.221261	0	0.0325	0	0	0.345761	0.044058
chr7	AC018643.4	ENST00000445459	0	0	2.49858	7.775	4.57287	0	0	5.83733
chr7	AC018647.3	ENST00000449644	0.348718	0.502091	0.252705	0	0	0	0	0.695766
chr7	AC018647.3	ENST00000585952	2.4168	3.36872	1.12125	0	0	0	0	3.92794
chr7	AC018648.5	ENST00000426647	3.5801	6.41294	1.74813	0	0	0	0	8.04381
chr2	AC018685.1	ENST00000414065	0.524002	1.49693	1.34289	4.92086	0.576001	4.03144	3.72102	4.18521
chr2	AC018685.2	ENST00000457813	0	0	0	0	0	0.102203	1.12873	0.211881
chr2	AC018696.1	ENST00000428749	0	0	0	0.300619	0	0	0	0
chr2	AC018696.5	ENST00000419163	0	1.70498	0.437873	1.77568	0	32.0895	39.5548	0.862337
chr2	AC018696.6	ENST00000393641	0	0	0	0.236861	0	0	0	0
chr2	AC018696.7	ENST00000437744	1.87945	0	0	0	0	0.719572	0	0
chr2	AC018712.2	ENST00000455767	0	0.122044	0	0	0	0	0	0.220424
chr7	AC018720.10	ENST00000450699	0	2.5406	0	0	0.942889	0	0	0.183564
chr7	AC018720.10	ENST00000455862	0.223611	6.55509	0	0	3.72861	0	0	0.563945
chr2	AC018730.1	ENST00000458253	0	0.503919	0	0	0	0	0	0
chr2	AC018730.1	ENST00000413121	1.17268	0	0.973687	6.44669	0	0	0	0
chr2	AC018730.1	ENST00000447876	3.16368	5.43614	1.56985	9.24007	1.45364	13.7164	17.8313	11.0808
chr2	AC018730.3	ENST00000433433	0.22507	0.243714	0.049032	0.014433	0.010082	0.23181	0.296212	0.119465
chr2	AC018730.3	ENST00000434764	0.936138	0	0.535472	0	0.086788	0.928398	1.88531	0.605511
chr2	AC018730.4	ENST00000454183	0	0	1.42765	0.131113	0.676312	1.78788	3.24437	1.304
chr2	AC018731.3	ENST00000447078	11.5078	21.3243	3.73772	28.1978	3.32277	0	38.0036	41.9494
chr2	AC018737.1	ENST00000419902	41.8039	33.7433	13.3012	6.7458	14.2316	0	0	12.463
chr2	AC018737.3	ENST00000422649	0.195535	0	0.265089	0.227978	0	2.90831	4.7231	3.15755
chr2	AC018737.6	ENST00000433385	6.14881	4.57822	1.95222	1.10666	0	0.149263	0.295857	0.46077
chr2	AC018738.2	ENST00000441378	16.5709	17.2862	2.7915	0	0	0	0	0
chr2	AC018742.1	ENST00000435682	1.65118	2.0617	0	3.43699	0	0	4.09366	3.26969
chr19	AC018755.11	ENST00000301439	0	0	0	0.022405	0	0	0	0
chr19	AC018755.16	ENST00000598755	0	0	0	0.166267	0	0	0	0
chr19	AC018755.17	ENST00000601315	0	0	0	0	0	0.101735	0	0.031543
chr16	AC018767.1	ENST00000583554	0	0	0	0	0	0	0	3.61621
chr2	AC018799.1	ENST00000438505	0	0	0.195283	0	0	0	0	0
chr2	AC018799.1	ENST00000419786	4.39845	4.35612	1.16694	0	1.0679	0	7.68835	11.5633
chr2	AC018804.3	ENST00000433507	0	0.094332	0.050817	0.054366	0	0.350991	0.083801	0.073115
chr3	AC018816.3	ENST00000441894	0	0	0	0	0	0	136.99	0
chr3	AC018832.1	ENST00000428171	7.55278	12.7393	2.01856	0	1.81948	0	34.8484	23.1356
chr2	AC018865.11	ENST00000423631	0	0	0	0	0	0.351255	797.581	0
chr2	AC018865.5	ENST00000401540	0.205775	0.260604	0.253709	0.113238	0.077739	0.373301	1.40873	0.358533
chr2	AC018865.8	ENST00000449170	0	0	0	0	0.025927	0	0	0.396886
chr2	AC018865.8	ENST00000444030	1.89918	2.61218	0.760006	15.4041	0.229064	0	0	6.61792
chr2	AC018865.9	ENST00000447438	0	0.087782	0.029343	0.01288	0	0.237679	0.139786	0.118339
chr2	AC018866.1	ENST00000444963	2.48815	6.10316	3.43168	18.9134	3.66455	11.4513	20.0207	15.3852
chr2	AC018867.1	ENST00000396985	338.863	192.25	49.9647	0	0	0	0	0
chr2	AC018890.4	ENST00000416004	0.201125	0.263684	0.270083	0.203459	0.021515	0	0.746042	1.03401
chr2	AC018890.6	ENST00000412835	0	265.886	0	5.86835	174.839	0	0	0
chr2	AC018890.6	ENST00000442996	0	40.1037	12.6079	8.98363	13.7773	0	12.5781	9.99796
chr2	AC018892.3	ENST00000457656	0.080425	0.450487	0.217401	0.736717	0	0	0	0.387709
chr2	AC019046.1	ENST00000579510	0	0	14.463	0	0	0	0	0
chr2	AC019048.1	ENST00000415520	89.4779	50.5993	38.1419	8.42011	0	0	16.127	12.4388
chr2	AC019064.1	ENST00000414796	0.428303	0.463343	0.124186	0.070596	0	0	1.12643	0.943427
chr2	AC019080.1	ENST00000453859	0.219393	0.904096	0.099903	0	0.192767	0	0.228272	0.376307
chr7	AC019084.7	ENST00000457337	0	0.979774	0.637694	0.939711	0.40586	0	0.508875	0.048878
chr2	AC019100.3	ENST00000445083	7.31596	13.6508	2.13099	24.5403	0	0	19.3151	23.9272
chr7	AC019117.1	ENST00000419463	11.1964	15.092	2.90729	30.6584	0	33.7313	32.4963	24.9126
chr7	AC019117.2	ENST00000454003	2.47478	6.34299	0.478221	0	0	6.26996	14.7029	0
chr2	AC019118.2	ENST00000457478	5.70641	6.32648	2.59988	9.15205	1.70218	11.6238	13.3389	10.165
chr2	AC019118.3	ENST00000419347	4.86317	0	6.26835	24.4352	2.89243	8.83816	34.3852	11.0534
chr2	AC019171.4	ENST00000451143	5.99616	7.00436	1.89058	0	0	0.512668	0	1.47448
chr2	AC019172.2	ENST00000451101	0.077092	0.276451	0.106631	0	0.147663	0.530496	1.11421	0.637001
chr2	AC019178.1	ENST00000342709	11.924	0	6.80673	0	0.804771	0	0	1.48865
chr2	AC019181.3	ENST00000417151	0.774666	3.9091	0.721388	0.164977	2.05063	0	1.18222	0.113516
chr2	AC019185.3	ENST00000438805	1.06388	0.563931	0	2.7682	0.161242	0	3.31955	1.14043
chr2	AC019185.4	ENST00000424628	18.5656	24.2635	5.70144	41.9608	0	0	61.367	45.4224
chr2	AC019201.1	ENST00000401235	41.9691	121.564	20.6536	0	67.1702	0	7.77804	0
chr6	AC019205.2	ENST00000583935	0	0	0	5.17562	0	0	0	0
chr2	AC019206.1	ENST00000599032	0	0.887036	0	1.20151	0	0	0	0.314181
chr2	AC019330.1	ENST00000440609	53.0051	65.137	11.7918	189.954	12.3339	0	135.292	134.23
chr17	AC019349.2	ENST00000456403	0	0.051961	0.137716	0	0.079079	0.303304	0	0.276716
chr17	AC019349.4	ENST00000434019	0	0.04508	0.172795	0.599202	0.275601	1.12328	0	0.459241
chr2	AC020571.3	ENST00000433933	0	0.62809	0	0	0	0	0	0.196615
chr7	AC020743.2	ENST00000454877	0	0	0.07036	0.078912	0	0	0	0.201573
chr7	AC020743.4	ENST00000440351	0	0.418988	0.120602	0	0	0	0.768451	0
chr19	AC020910.2	ENST00000536682	0	0	0	0.03794	0	0	0	0.064157
chr19	AC020915.2	ENST00000596836	0	0	0	0	0	0.123327	0	0.018529
chr19	AC020922.1	ENST00000539076	0	0	0	0	0	0.356253	0	0.146962
chr19	AC020947.2	ENST00000512278	0	0	0	0.597879	0	0.169248	0	0.116664
chr19	AC020952.1	ENST00000598480	0	0.361086	0	0.071495	0	0	0	0.157587
chr7	AC020983.5	ENST00000417063	0.12356	0.496371	0.055054	0	0.956088	0	0.515592	0.398817
chr2	AC021016.8	ENST00000411433	14.1293	37.9721	9.80333	3.86492	7.97888	0	9.94264	6.89946
chr2	AC021021.2	ENST00000436082	1.48666	8.8631	1.76155	22.2838	0	10.9446	18.5147	7.42729
chr5	AC021078.1	ENST00000408208	0	0	0	0	0	0.888299	0	0
chr2	AC021188.4	ENST00000421534	0	5.50212	0	0.892811	6.51915	1.02977	1.70874	1.45675
chr7	AC021218.2	ENST00000377722	0	0.06146	0.054424	0.069445	0.091083	0.235215	0	0.280629
chr8	AC021613.1	ENST00000401126	0	0	6.77815	0	0	3.0467	0	0
chr8	AC021760.1	ENST00000580600	0	0	0	3.64219	0	0	0.469717	0
chr19	AC022154.7	ENST00000600303	0	0	0	0.600738	0	0	0	0
chr19	AC022154.7	ENST00000598735	0	0	0	2.98718	0	0	0	0
chr7	AC022173.2	ENST00000418554	0	0	2.38553	7.09954	0	0	0	5.75323
chr8	AC022182.1	ENST00000529234	0	0	20.2077	11.3629	24.9044	9.9537	9.41974	10.1909
chr8	AC022182.1	ENST00000526936	0.975417	0	14.7779	6.16974	24.3964	12.4929	18.7497	13.6576
chr2	AC022201.4	ENST00000452525	4.05304	4.53189	1.31007	13.2705	1.08787	0	15.6134	9.81687
chr2	AC022311.1	ENST00000412134	0.186384	0.342247	0.066627	0	0.051399	0	0.934806	0.987463
chr2	AC022311.1	ENST00000421212	4.13363	5.35641	2.23563	0	2.06733	0	15.935	12.2145
chr10	AC022400.1	ENST00000438951	0	0	0	0	0.57288	0.604164	0	0.249549
chr5	AC022431.2	ENST00000438651	5.53302	13.0327	4.35711	0	0	19.7071	25.2482	21.6109
chr5	AC022431.3	ENST00000431789	0.430329	0.227212	0	0	0	0.10503	0.197387	0.247557
chrY	AC022486.1	ENST00000510613	0	0	0.102163	1.20951	0	12.0232	24.7685	0.195534
chr3	AC022498.1	ENST00000392468	1.57246	1.7518	1.17212	0.213751	0	0.234325	0.226453	0.200133
chr15	AC022558.1	ENST00000328906	0	0	2.49288	0	2.5966	2.55591	0	0
chr17	AC022596.2	ENST00000579946	0	0	0	0	0	0	0.009643	0
chr17	AC022596.2	ENST00000429445	0.059527	0	0.138252	0.021578	0.030467	0.329896	0.080382	0
chr17	AC022596.2	ENST00000579363	0	0	0	0.135111	0	0	0.260123	0
chr17	AC022596.6	ENST00000584481	0	0	0.178044	0	0	0	0	0
chr17	AC022596.6	ENST00000583748	0	0	0	0.673341	0.14273	0	0	0
chr17	AC022596.6	ENST00000425692	0	0	0.058705	0	0.019672	0	0	0.212366
chr17	AC022816.2	ENST00000436469	0.267806	0.103472	2.52304	5.3266	2.07362	7.71877	0	0
chr15	AC022819.3	ENST00000563495	0	0.011303	0.254324	1.03724	0.097241	0	0	0.408807
chr15	AC022819.4	ENST00000600203	0	0	14.8737	17.7809	0	0	4.94106	12.5489
chr15	AC022872.1	ENST00000411321	0	0	15.3477	0	0	0	0	0
chr2	AC023115.1	ENST00000445514	0	0	0	18.7613	0	0	0	0
chr2	AC023115.1	ENST00000594329	17.435	22.2371	5.27353	46.5162	5.75165	31.9301	60.1837	54.7028
chr2	AC023115.2	ENST00000452716	0	9.55722	5.05618	0	4.75813	0	47.627	49.1431
chr2	AC023128.1	ENST00000432431	0.338536	0.277251	0.029697	0.218126	0.193751	0	0	0.964897
chr2	AC023128.2	ENST00000420880	0.085304	0.249949	0.037813	0.273473	0.051137	0	0.891483	0
chr2	AC023137.2	ENST00000448241	0.81166	0.657525	0.180755	0.190309	0	1.068	0	0.898167
chr12	AC023157.1	ENST00000579574	0	0	0	0	0	0	0	15.8233
chrY	AC023274.4	ENST00000445264	0	0	0.051336	1.36861	0	0	9.07093	0.465353
chr2	AC023347.1	ENST00000419223	0	0	0	0	0	0	3.60123	3.70113
chr2	AC023347.1	ENST00000435352	5.2614	5.21392	1.2065	6.45372	2.86294	0	7.71261	9.91058
chr2	AC023469.1	ENST00000409243	9.03985	11.4273	2.96959	18.3577	2.46936	0	42.3746	0
chr2	AC023469.2	ENST00000425983	0.938735	2.75115	0.462804	3.71251	0.84868	0	8.81656	5.92329
chr22	AC023490.1	ENST00000412928	0	0	0	0	0	0	0.072687	0
chr22	AC023490.2	ENST00000426653	0	0	0	0	0	0.021179	0.036168	0
chr8	AC023590.1	ENST00000430457	0.163743	112.818	48.5949	10.055	55.4089	48.7365	45.2057	39.5752
chr7	AC023669.1	ENST00000414915	7.61241	9.37665	2.39485	20.8093	0	25.7129	21.3376	21.2391
chr7	AC023669.2	ENST00000446539	0	0	0	0.217727	0	0.190181	0.400039	0.209241
chr2	AC023672.2	ENST00000424355	0.476932	1.68153	0	0	0.63749	0	0.248624	2.02495
chr3	AC023797.1	ENST00000441644	2.34783	1.54879	1.50448	0.973213	0.330316	0	1.98777	0
chr17	AC023992.1	ENST00000581197	0	0	0	0	0	9.82465	0	0
chr7	AC024028.1	ENST00000437145	0	0.310752	1.99398	5.02091	0.758321	1.19124	0.87686	1.0192
chrY	AC024067.1	ENST00000426199	0	0	0	0	0	0	22.9238	0
chr7	AC024082.1	ENST00000408631	0	0	0	0	0	0	0	8.71242
chr7	AC024082.3	ENST00000435250	0	0.618118	0	1.44271	0.078407	0	0.472119	1.31134
chr4	AC024132.1	ENST00000382007	0.685509	0.764255	0.140727	2.9077	0.145518	0	1.69831	1.84418
chrY	AC024183.3	ENST00000442362	0	0	0.067105	0.147888	0	22.8824	1.12894	0
chr3	AC024560.2	ENST00000424493	0.036854	0	0.153265	0.45108	0.13547	0	0.173611	0.044011
chr3	AC024560.3	ENST00000414207	12.4618	0	0	0	0	0	0	0
chr3	AC024560.3	ENST00000418868	0	4.15827	4.11252	0	0	0	0	0
chr19	AC024592.12	ENST00000585661	0.385517	0.281787	15.575	0	0	0	0	0
chr19	AC024592.9	ENST00000589276	0.044067	0.113658	2.50436	1.54287	0	1.13363	0	0
chr17	AC024610.1	ENST00000408772	0	0	0	0	0	1.81968	0	4.30432
chr17	AC024619.2	ENST00000436028	0	0	6.31792	3.68232	3.02321	0	0	3.28026
chr12	AC024896.1	ENST00000580797	0	0	0	0	0	24.6892	0	0
chr3	AC024937.2	ENST00000429793	0.588605	0.205711	0.255783	0.091608	0	0.666742	0.102061	0
chr3	AC024937.4	ENST00000411669	0	0	0.057338	0.01716	0	0	0	0.22083
chr3	AC024937.6	ENST00000429866	0	0	0.18473	0	0.027006	0	0	0.115159
chr11	AC025016.1	ENST00000528915	0	0.106036	0	1.86268	0	0	0	2.3604
chr12	AC025165.8	ENST00000593846	0	0.105442	0	0	0	0	0	0
chr5	AC025171.1	ENST00000451894	6.2615	0	2.04523	0	2.1371	0	0	0
chr5	AC025171.1	ENST00000399543	0	0	0	0	0	0	0	0.04584
chr12	AC025263.3	ENST00000550437	0	0	27.7825	54.523	0	0	0	55.1588
chr19	AC025278.1	ENST00000377296	0	0	0.013202	0.009165	0	0.046706	0	0.032055
chr16	AC025287.1	ENST00000398113	0	0	2.40269	0	1.18019	1.22467	2.48619	0.39789
chr17	AC025335.1	ENST00000324348	0	0.035012	0.730983	0.034674	0	0.088139	0	0.183809
chr7	AC025594.1	ENST00000408474	0	0	0	0	0	0	0	6.74707
chr17	AC025627.7	ENST00000449666	0	0	0	0.067971	0	0.448498	0	1.18983
chr17	AC025627.9	ENST00000453795	0	0	0	0.032792	0	0.255206	0.505244	0.022432
chr17	AC025627.9	ENST00000581013	0	0	0	0	0	0	0.235443	0.173716
chr2	AC025750.5	ENST00000442609	1.34663	0.5415	0	0.658671	0	0.188939	0.791744	0.655744
chr2	AC025750.7	ENST00000399891	0.24603	0.200542	0	0	0	0	0.00916	0
chr19	AC025811.3	ENST00000604312	0	0	0	0	0	0	0.379552	0.070968
chr15	AC026150.5	ENST00000562624	0	0.00926	0.052357	0.368656	0.005062	0.592334	0.864216	0.323955
chr15	AC026150.6	ENST00000564693	0	0.022943	0	0.330675	0.14686	1.56225	1.06958	0.197088
chr15	AC026150.8	ENST00000562992	0	0	1.50375	0.757261	0.041189	33.391	37.5571	0.257196
chr3	AC026166.2	ENST00000433573	0	0	0	0	0	0	0.306183	0.859175
chr3	AC026167.1	ENST00000435651	132.496	143.14	34.6972	0	35.5224	589.899	382.801	394.196
chr3	AC026185.1	ENST00000445748	0	0	0	0	1.18849	0	0	0
chr3	AC026188.1	ENST00000420000	109.973	140.548	39.6716	0	36.0095	299.546	263.502	212.677
chr3	AC026202.3	ENST00000439325	112.578	78.0588	28.6135	0	40.3579	11.1323	9.06115	8.39391
chr3	AC026202.5	ENST00000443087	0.579788	1.1894	0.15789	0	0.786104	0.560293	0	0.411908
chr3	AC026214.2	ENST00000449338	0	0	0	0	0	0	0	0.139504
chr16	AC026461.1	ENST00000600389	0	0	0	0	0	43.5056	0	0
chr19	AC026806.2	ENST00000602211	0	0	0	0	0	0.353462	0	0.558787
chr8	AC026904.1	ENST00000430626	0	0.053197	0.032206	0.352154	0.013243	0.063558	0	0
chr17	AC026954.6	ENST00000429771	0.039816	0.058527	0.295735	0.179698	0.16311	0.270481	0.328956	0.401114
chr3	AC027124.2	ENST00000440852	0	0	0	0	0	0.021519	0	0.038184
chr15	AC027228.1	ENST00000599596	0	0	0.352073	0.057327	0.283412	0.192776	0	0.079913
chr7	AC027269.2	ENST00000455947	2.66109	5.31632	1.31191	10.965	0	0	13.9999	12.9551
chr16	AC027281.1	ENST00000411384	0	0	0	0	2.86599	0	0	2.9406
chr19	AC027307.3	ENST00000594262	0	0.040164	0.052622	0.439755	0	0.095155	0.107883	0.089441
chr19	AC027319.1	ENST00000408608	0	0	8.47196	0	0	13.1826	5.66135	0
chr2	AC027612.3	ENST00000436174	1.75685	0	0	0	0.352357	274.772	0	4.35772
chr2	AC027612.4	ENST00000445234	2.10186	2.56916	1.04735	3.62272	0.428983	0	132.325	2.88617
chr2	AC027612.6	ENST00000544283	0	0	0	0	0	0	0	1.18412
chr2	AC027612.6	ENST00000271699	0	6.23231	3.57146	0	1.94704	334.643	0	5.64338
chr17	AC027763.2	ENST00000575889	2.54347	2.32371	110.624	0	90.626	73.3562	78.245	84.8225
chr15	AC027807.1	ENST00000408557	0	0	4.35119	0	0	0	0	0
chr18	AC034110.1	ENST00000415242	0	0	0.047372	0.189584	0.055694	0.28642	0.272241	0.268234
chr3	AC034187.2	ENST00000437047	5.93917	6.2565	1.25109	0	0.618124	8.53983	12.8992	13.9065
chr3	AC034193.7	ENST00000436426	0.370374	1.14705	0.333671	0	0.16769	0.146879	0	0
chr5	AC034220.3	ENST00000437091	0	68.7113	21.3414	0	0	0	0	0
chr5	AC034220.3	ENST00000417795	0	21.3027	5.98975	3.94155	0	0	0	0
chr5	AC034228.3	ENST00000424244	0.175423	0.044451	0.027725	0.07119	0	0.061215	0	0.486844
chr5	AC034228.4	ENST00000446275	0	22.4308	10.2329	0	0	0	0	0
chr5	AC034228.7	ENST00000442687	0	0	0	3.75004	0	0	0	0
chr5	AC034228.7	ENST00000425320	0	0	0	21.3685	0	0	0	21.417
chr5	AC034228.7	ENST00000446743	0	0	0	44.2342	0	0	0	38.257
chr18	AC036178.1	ENST00000401386	0	0	0	0	0	0	2.10026	0
chr17	AC037445.1	ENST00000581421	1.25264	1.10397	0	90.742	0	94.707	0	76.806
chr8	AC037459.4	ENST00000447849	0	2.93515	0	0	0	0	0	0
chr8	AC037459.4	ENST00000430850	0	7.95621	6.20832	0.221291	0	0	0	0
chr3	AC046143.2	ENST00000582474	0	0	6.22027	0	0	0	0	0
chr3	AC046143.6	ENST00000440847	0	0.539682	0.06418	0.06567	0	0.120903	0	0.282698
chr15	AC048382.4	ENST00000414573	1.33473	1.02827	1.21831	3.25544	1.90212	0	0	0.74505
chr11	AC051649.16	ENST00000455671	0	0	1.50426	0.166911	0	1.17504	5.51937	2.61715
chr11	AC051649.6	ENST00000418612	0	0	0.247261	0.076519	0	0.041959	0.035256	0.13506
chr2	AC053503.11	ENST00000429882	15.0309	18.0832	8.19406	4.89914	6.76279	0	9.799	6.5875
chrY	AC053516.1	ENST00000584045	0	0	0	0	0	0	0	5.61342
chr17	AC055811.5	ENST00000423783	0.061546	0.141498	0.058134	0	0.031099	0	0.21738	0.01573
chr7	AC058791.1	ENST00000432045	0.025178	17.9073	8.36075	0.380933	0	0	0	0.3939
chr7	AC058791.1	ENST00000447307	0	93.0975	38.0431	0	0	0	0	2.75578
chr7	AC058791.1	ENST00000418546	0.215942	122.405	84.4326	5.15744	0	0	0	8.7556
chr7	AC058791.2	ENST00000431189	1.57201	0	0	0	0	0	0	0
chr7	AC058791.2	ENST00000423414	0	556.63	653.944	0	647.357	0	59.5839	27.8714
chr7	AC058791.2	ENST00000435523	0	0	0	69.3323	0	0	54.6166	45.407
chr7	AC060834.3	ENST00000447999	2.46263	4.03772	0.929779	11.4497	1.13669	0	0	6.63229
chr2	AC061961.2	ENST00000443901	1.38884	0.440494	0.090632	0.599261	0.09609	0	1.72024	0.771826
chr17	AC061975.10	ENST00000600595	0	0	0	0	0	0.259955	0	0
chr17	AC061975.3	ENST00000366294	0	0	1.97328	1.70455	2.06126	0	0	0
chr17	AC061975.4	ENST00000366295	0	0	0	0	0	2.69821	0	0
chr17	AC061975.7	ENST00000366299	0	0	0	1.45535	0	1.3491	0	0
chr17	AC061992.2	ENST00000586321	0	0.173899	1.19199	0.769823	0.50027	0.885182	0	2.52115
chr2	AC062016.3	ENST00000420950	0	0.07112	0	0.092801	0	0	0	0.742098
chr2	AC062021.1	ENST00000429008	2.92656	3.98854	0.419551	8.4236	0.416891	0	8.61695	6.50895
chr2	AC062022.1	ENST00000451026	0.055533	0.345014	0.012148	0.015032	0.01143	0	0	0.227363
chr2	AC062028.1	ENST00000396164	0	0.637639	0	0	0	0.327006	0	0
chr2	AC062028.1	ENST00000544306	0	0	0	0	0	1.62774	0	0
chr2	AC062028.1	ENST00000417697	0	0	0.171106	0.324583	0	0	1.82166	0
chr2	AC062031.1	ENST00000414967	2.10301	3.58816	0.666465	5.25929	0.561953	0	7.7327	7.49093
chr2	AC062032.1	ENST00000436245	6.5536	6.92749	1.94591	15.0973	0.628955	0	7.73504	12.3153
chr3	AC063944.1	ENST00000408062	0	12.2081	0	0	0	0	0	0
chr5	AC063976.1	ENST00000426849	0.645444	1.12162	0.357666	2.57748	0.879208	9.39814	8.65521	3.59139
chr5	AC063976.2	ENST00000421971	0	0	0	0	0	1.11282	1.91165	0.94253
chr5	AC063976.3	ENST00000457890	0.250673	1.31152	0.359139	0	0	0.3916	0.047562	0.563235
chr5	AC063976.7	ENST00000425667	0	0.090191	0.011179	0.241423	0.059465	0	0.073688	0.209682
chr5	AC063980.1	ENST00000514282	3.92806	5.33864	1.09611	4.63957	1.08846	8.87699	0	12.7162
chr2	AC064834.1	ENST00000413290	4.70215	5.45596	1.38592	7.49051	1.32934	0	6.10078	6.00256
chr2	AC064834.2	ENST00000452381	3.44474	2.34637	0.394258	0.070189	0.487735	0	0.938799	0.836523
chr2	AC064834.3	ENST00000432711	0.409327	0.319322	0.126322	0	0.064019	0	2.93731	0.891907
chr2	AC064836.3	ENST00000405197	1.6135	1.64681	0.162603	0	0	0	0.087642	0.018432
chr2	AC064843.3	ENST00000454836	0	0	0.159492	0.145275	0	0	0.265622	0
chr2	AC064847.4	ENST00000404822	0	0	0	0	0	0	1.35162	0
chr2	AC064850.4	ENST00000413279	0.483452	0.719241	0.478913	0	0.098281	0.410929	0.101282	0.090664
chr2	AC064865.1	ENST00000454965	23.6984	26.9863	4.17722	49.4307	4.86185	0	74.9032	52.9914
chr2	AC064865.2	ENST00000445678	0	0.103229	0	0.192293	0	0	0.035155	0.122546
chr2	AC064871.3	ENST00000413954	4.30347	0	0.702298	0	0	0	0	0
chr2	AC064871.3	ENST00000444562	4.89315	7.24108	1.91459	9.15146	2.93517	0	19.0136	22.6653
chr2	AC064874.1	ENST00000440101	10.7682	6.48305	3.15458	6.31982	1.60162	10.9766	16.3469	11.0381
chr2	AC064875.2	ENST00000425974	0.633169	2.70055	0.577323	0	0	6.32484	0	5.07733
chr2	AC066692.3	ENST00000421721	3.15429	2.11132	0.298285	0.156275	0	0.267307	0.114797	1.03605
chr3	AC067718.1	ENST00000516924	0	0	0	0	0	0	0.941958	0
chr3	AC067721.2	ENST00000449668	0.971914	1.22688	0.505137	1.58765	0	0	0	2.145
chr10	AC067742.1	ENST00000408345	0	0	0	0	0	0	9.12541	0
chr2	AC067945.2	ENST00000431351	0.810748	0.647373	0.233139	0.046249	0	0	0	0.993371
chr2	AC067950.1	ENST00000451209	0	31.7126	0	0.323173	0	0.402166	0	0
chr2	AC067956.1	ENST00000414512	8.64326	14.1105	2.86755	21.08	2.37945	0	28.7339	31.5662
chr2	AC067959.1	ENST00000435237	170.875	211.922	60.5541	410.792	0	571.368	568.733	468.188
chr2	AC067960.1	ENST00000441053	0.073212	0.440918	0.3185	1.14288	0	0.595521	0.631125	0.348734
chr19	AC067968.3	ENST00000592583	0	0	0	0.166183	0	0	0	0.687024
chr19	AC067969.2	ENST00000595853	0	0	0	0	0	0	0	0.194877
chr2	AC068039.1	ENST00000598148	0	86.6961	0	0	0	0	0	52.3677
chr2	AC068057.1	ENST00000453322	0.090221	0.136075	0.158496	0.133009	0.040935	0.776657	0.243444	0.3442
chr2	AC068057.2	ENST00000425879	0.23597	0.382743	0	0.532789	0.096763	0.60066	1.5004	0.477555
chr2	AC068134.5	ENST00000373592	0	0	0	0.013297	0	0.034541	0.047283	0.030961
chr2	AC068134.6	ENST00000437095	0	0	0	0	0	0.011405	0	0
chr2	AC068134.8	ENST00000441266	0	0	0.063406	0	0	0.115932	0	0
chr2	AC068134.8	ENST00000439072	0	0	0	0	0	0	1.2117	0
chr2	AC068137.11	ENST00000422855	0.334108	0	0.048934	0	0	0	0	0.200352
chr2	AC068137.2	ENST00000423150	0	0	0	0.271731	0	0.129776	0.002322	0.031204
chr2	AC068196.1	ENST00000456895	0	0	0	0	0	0	6.60059	10.4401
chr2	AC068279.1	ENST00000393756	0	0.436131	0	0.477581	0	0	0.035474	1.18195
chr2	AC068279.2	ENST00000453126	0	0	0.925464	0	0	1.63441	3.7885	0
chr2	AC068282.3	ENST00000433673	2.53414	0.960449	0.531375	0.217207	0.609917	0.387539	0	0
chr2	AC068286.1	ENST00000416173	5.21982	4.3013	2.00888	6.36204	0	11.7356	15.2813	14.2818
chr2	AC068287.1	ENST00000430283	0	0	0	0	0	0	0.298856	0.126895
chr2	AC068483.1	ENST00000413403	1.13383	1.72585	0.412896	4.72864	0.517874	2.08304	4.58127	1.36197
chr2	AC068489.1	ENST00000453706	4.9408	13.2765	2.21088	11.0416	3.17367	0	0	15.0619
chr2	AC068490.1	ENST00000430520	4.12096	4.10592	1.03518	16.5337	0	14.0616	17.8818	11.3809
chr2	AC068490.2	ENST00000450551	86.495	59.6027	19.4494	299.956	0	358.353	272.961	274.322
chr2	AC068491.1	ENST00000453478	0	0	0	5.84779	0	0	0	0
chr2	AC068491.1	ENST00000431385	0	0	0	6.42195	3.5965	0	0	4.07343
chr2	AC068491.1	ENST00000439362	19.3562	21.4392	9.57138	0	3.95796	0	5.72801	5.97185
chr2	AC068491.1	ENST00000451884	80.6779	80.869	44.1548	0	12.7733	0	50.5731	14.5463
chr2	AC068491.1	ENST00000432818	53.8314	65.4521	46.3529	0	10.7578	53.4179	56.6835	15.5074
chr2	AC068491.2	ENST00000438897	7.88272	8.00884	4.08835	1.49663	0.808047	2.96922	6.75978	1.63365
chr19	AC068499.10	ENST00000594805	0.040607	0	0	0	0	0	0	0
chr8	AC068522.4	ENST00000482895	1.12696	0	0.486643	0	0	0.013115	0	0.154315
chr7	AC068533.7	ENST00000450043	0	18.5636	0	0	6.8462	0	0	3.23357
chr2	AC068535.3	ENST00000449772	0	0	0.072327	0.772675	0.275467	0	0.999871	2.40777
chr2	AC068535.4	ENST00000430551	1.52832	1.06181	0.208488	2.51143	0.430618	3.66676	0	0
chr2	AC068538.4	ENST00000424342	0	0	0.173406	0	0	0	0.654338	0.110912
chr2	AC068538.4	ENST00000414647	0	0.212815	0	0	0.585858	0.22333	0.269033	0.142076
chr2	AC068542.2	ENST00000446992	0.413931	0.839403	0.179126	0.560744	0.100801	0	0	0
chr11	AC068580.5	ENST00000446489	0	0	0	0	0	0	0.116505	0
chr11	AC068580.7	ENST00000449749	0	0	0.447528	0	0	0.825562	0	0.916751
chr8	AC068587.1	ENST00000459100	0	0	1.89255	0	0	0	0	0
chr8	AC068587.2	ENST00000458954	0	7.43042	9.74212	0	5.45934	0	0	1.55754
chr7	AC068610.3	ENST00000419905	0	2.17521	0.576013	0	0	0	0	2.06475
chr7	AC068610.3	ENST00000467677	0	9.00686	2.25353	0	0	0	17.5788	16.3364
chr7	AC068610.5	ENST00000419883	0	55.0914	11.2069	0	0	0	109.39	96.3383
chr12	AC068641.1	ENST00000585304	0	0	0	0	6.56633	0	0	0
chr2	AC068706.1	ENST00000408377	0	0	0	0	0	0	0	1.62025
chr2	AC068718.1	ENST00000434418	126.975	136.418	35.4691	323.458	39.0555	0	485.265	257.091
chr3	AC068754.1	ENST00000408547	0	0	0	20.8885	0	0	3.9763	0
chr15	AC068831.10	ENST00000501381	0	0	0.322438	0	0	0.175334	0	0
chr15	AC068831.10	ENST00000557804	0	0	0.062738	0	0.013995	0.29972	0	0
chr15	AC068831.10	ENST00000556904	0	0	0.672727	0	0.538729	1.46695	0	0
chr15	AC068831.15	ENST00000560522	0	0	22.316	0	28.5012	0	0	0
chr15	AC068831.3	ENST00000438890	0	0	0	8.00058	0	0	0	0
chr15	AC068831.6	ENST00000553321	0	0	1.80499	0	0	0	0	0
chr15	AC068831.8	ENST00000554388	0	0	2.65218	2.41627	1.84296	1.82977	5.46506	1.58643
chr11	AC068858.1	ENST00000525114	0	0	0.148925	0.208224	0	0	0	0.265557
chr10	AC068896.1	ENST00000366275	0	0	0.508027	1.84272	1.06117	0.384063	0	0
chr2	AC068946.1	ENST00000408417	0	0	0	0	15.6025	0	18.2508	0
chr2	AC069154.4	ENST00000541202	0	0	0	0	0	0	0.766752	0
chr2	AC069155.1	ENST00000452736	1.70568	2.97349	1.57544	2.92461	0.653449	0	10.0438	5.65595
chr3	AC069213.1	ENST00000457750	0.777498	0.231438	0.264531	0	0.300835	0	0	0.191755
chr3	AC069257.6	ENST00000441819	0	0	0	0	0	0	1.1336	0
chr3	AC069277.2	ENST00000414438	8.11922	9.65788	1.54471	0	3.54855	0	10.8179	12.6003
chr3	AC069277.2	ENST00000414603	15.5103	15.1416	3.4419	0	1.60722	0	40.3269	35.6725
chr3	AC069277.2	ENST00000433639	26.9259	28.1984	5.0217	0	5.0835	0	0	50.4771
chr3	AC069277.2	ENST00000342990	328.135	361.923	71.4789	0	70.9605	769.557	621.427	531.422
chr19	AC069278.4	ENST00000591684	0	0	0	0.449555	0	0	0	0
chr17	AC069363.1	ENST00000590992	0	0	0	1.40935	0	0	0	1.80578
chr17	AC069363.1	ENST00000441575	0.484187	0	0	6.46358	0	0	0	2.14296
chr17	AC069363.1	ENST00000588864	0	0	0	7.02487	0	0	0	4.98159
chr2	AC069394.1	ENST00000446520	2.23377	4.09829	1.15555	23.5453	1.09725	0	9.94301	9.03928
chr3	AC069513.3	ENST00000445707	0	0	0	2.66409	0	0	0	0
chr3	AC069513.3	ENST00000420851	0	0	0	8.30582	0	0	0	0
chr3	AC069513.3	ENST00000597482	30.0179	21.5567	14.9016	0	16.7658	0	0	0
chr3	AC069513.3	ENST00000432194	0	0	0	0	0	0	0	14.7673
chr3	AC069513.3	ENST00000431767	0	100.462	74.4705	0	0	0	0	18.0531
chr10	AC069547.1	ENST00000595931	0	0	2.14724	0.306328	1.74264	0	0	0.771092
chr3	AC072031.1	ENST00000581491	0	0	0	0	11.8365	0	0	0
chr7	AC072061.2	ENST00000413879	0	7.84606	2.55046	9.52453	0	12.186	18.5635	12.4356
chr2	AC072062.1	ENST00000420134	0.359859	0.749737	0	0.56407	0	0	0.263438	0.640663
chr2	AC072062.3	ENST00000437897	1.5006	0	0.549957	5.65536	0	0	3.65342	6.53038
chr2	AC073043.1	ENST00000593806	0	0	0	0	0.473547	0	0	0
chr2	AC073043.1	ENST00000601136	0.889541	2.46006	1.18793	4.2622	0.730048	0	0	5.56641
chr2	AC073043.1	ENST00000457577	1.81955	1.09949	0.431484	4.98988	0	0	0	5.91118
chr2	AC073043.1	ENST00000599089	2.22691	7.37396	2.41336	0	1.89416	0	0	10.445
chr2	AC073043.1	ENST00000596619	12.9188	6.41414	0	0	3.62584	0	0	14.6501
chr2	AC073043.2	ENST00000416668	0	0	0	1.5364	0	0	0	0
chr2	AC073043.2	ENST00000420922	30.4465	30.92	18.0874	21.8201	17.6062	0	39.4054	26.9929
chr2	AC073046.25	ENST00000441217	0.241212	0	0.227853	0	0.635187	0.361801	0.077689	0
chr2	AC073065.3	ENST00000411678	0.035558	0.013916	0.015973	0.091219	0	0	0.117176	0.059937
chr7	AC073071.1	ENST00000412410	1.05624	41.4771	0	0	0	0	0	63.2611
chr7	AC073072.7	ENST00000447425	1.87384	0.387328	0.454547	0	0	0.231428	0.298166	0.277352
chr7	AC073115.6	ENST00000416708	0	0	0	0	0	0	5.1319	3.67549
chr7	AC073115.7	ENST00000436056	0	15.0994	0	2.33411	0	5.0144	0	5.97545
chr7	AC073127.1	ENST00000579931	0	11.9204	0	0	0	0	0	0
chr2	AC073128.10	ENST00000419511	2.37668	3.10313	1.33724	8.12126	1.05791	0	3.7626	4.21792
chr7	AC073130.1	ENST00000457033	0	0	0.012426	0	0	0	0	0
chr7	AC073130.1	ENST00000420594	0	3.51367	0.6593	0	0	0	0	0
chr7	AC073133.1	ENST00000436670	0.037986	0.239382	0.093355	0	0.082808	0.459494	0	0.404641
chr3	AC073135.3	ENST00000453982	0	0.714383	0	0.082406	0.362044	0.723285	2.02913	0.227895
chr3	AC073135.3	ENST00000419104	0.886295	0	0.049649	0	0	0	0	0.395757
chr3	AC073135.3	ENST00000411596	0	1.08814	0	0	0.827097	4.20964	2.63084	0.595835
chr3	AC073135.7	ENST00000439401	0	0	0	0.852609	0	20.7132	11.3377	0
chr2	AC073143.1	ENST00000436316	0	0	0	0.768933	0	0	0.075701	0.06446
chr7	AC073150.4	ENST00000453115	0.1698	0.381088	0.149298	0	0	0.202415	0.079909	0.14158
chr2	AC073218.1	ENST00000422558	44.3678	52.4813	12.6869	163.536	0	127.826	116.758	146.077
chr2	AC073218.2	ENST00000423663	1.50906	2.51288	0.598737	11.4648	0	0	2.85774	8.60643
chr7	AC073236.3	ENST00000416982	0	0	0.054966	0.194099	0	0	0	0
chr7	AC073236.3	ENST00000454441	0	0	0.404406	1.30598	0.182869	3.02364	0	3.27003
chr2	AC073254.1	ENST00000415506	0	0	0	2.97317	0	0	0	1.5836
chr2	AC073254.1	ENST00000597495	0	0	0	0	0	0	0	3.36185
chr7	AC073264.10	ENST00000411508	0	0	0	0	0	0	0.034168	0
chr7	AC073264.6	ENST00000448886	0	0	0	0	0	0	0.898619	0
chr2	AC073283.4	ENST00000441997	2.08617	5.59323	0	8.49637	0	12.8314	0	12.3366
chr2	AC073283.4	ENST00000448713	9.32588	19.1784	0	10.5478	0	24.6482	0	29.2619
chr2	AC073284.4	ENST00000448086	0.869857	0.525058	0.300627	0.104776	0.297125	0	3.48403	0.94426
chr7	AC073310.4	ENST00000423226	0	0.248839	0.043567	0.284578	0	0	0.394065	0.365302
chr7	AC073316.1	ENST00000437354	1.71042	2.69147	1.1225	5.05949	0.672128	4.16759	8.11651	5.77144
chr2	AC073321.4	ENST00000441803	0.576945	1.02834	0.825624	0.037637	0.188215	0	2.18149	0.981408
chr7	AC073325.1	ENST00000443714	11.4706	16.7475	4.64232	31.8238	0	36.8849	40.2116	32.7889
chr7	AC073333.1	ENST00000597084	0.250475	0.203625	0.22676	0	0	0.010548	0	0
chr7	AC073333.8	ENST00000418907	0	13.6931	10.4632	5.25229	0	0	0	11.653
chr7	AC073342.1	ENST00000595842	0	0	2.11518	0	0	0	0	0
chr7	AC073342.12	ENST00000427392	0.352255	132.595	50.6158	6.064	65.5312	0	0	0
chr7	AC073343.1	ENST00000544825	0.143037	0	0	0	0	0	0	0
chr7	AC073343.1	ENST00000328239	0.836326	0	0	0	0.273357	0	0	0
chr7	AC073343.1	ENST00000399484	0	0.47341	0.220383	0	0.091916	0	0	0.099835
chr7	AC073343.13	ENST00000366167	105.728	53.8176	32.4829	8.05917	40.7357	11.8094	0	9.6878
chr7	AC073346.2	ENST00000439551	0.098322	0	0	0	0	0	0	0
chr2	AC073409.1	ENST00000451749	0.495841	0.901895	0	3.08047	0	0	2.71088	0
chr2	AC073410.1	ENST00000435125	3.4642	0.876544	0.152673	0	0	0	0	0.062849
chr2	AC073464.11	ENST00000429823	0.603689	0.701294	0.39687	2.50817	0.219651	0	4.15621	3.68796
chr2	AC073464.6	ENST00000422564	0.167533	0.069586	0.037069	0.649787	0	0.100441	0.032865	0.057127
chr2	AC073479.1	ENST00000456327	0	2.61979	0.722183	4.68305	0	5.25728	0	2.33194
chr2	AC073551.1	ENST00000450741	0.340638	0.372524	0.061675	0.233554	0.062412	0	0.401097	0.174372
chr12	AC073610.5	ENST00000537495	1.16175	0.558888	96.1566	0	110.12	6.30579	0	0
chr17	AC073624.1	ENST00000581579	0	0	0	0	0	0	0	0.109859
chr17	AC073624.1	ENST00000577521	0	0	0	0.070601	0.591746	1.55553	0	1.05181
chr2	AC073628.1	ENST00000443419	1.32143	0.83822	0.189282	13.2227	0.212755	0	1.09844	2.20465
chr7	AC073629.2	ENST00000415878	0	0.858577	0	0	0	0.280303	0	0.23267
chr7	AC073635.5	ENST00000476561	0.125298	9.43406	5.15561	0	4.01562	0	0	7.14884
chr2	AC073636.1	ENST00000432925	0.609435	1.09918	0.10676	0	0	0	0.948996	0
chr2	AC073636.1	ENST00000457756	0	0	0	0	0.30821	0	1.85501	2.68869
chr2	AC073834.3	ENST00000357045	2.91029	2.85973	1.22043	2.46529	2.30187	0	4.84236	7.00179
chr7	AC073842.18	ENST00000397636	0	0	0.227885	0	0	0	0	0.133357
chr7	AC073842.19	ENST00000376482	0	0	3.26801	0	0	0	0	2.43128
chr2	AC073869.20	ENST00000434348	0	0.017101	0.021977	0	0	0.01227	0	0.030498
chr7	AC073871.2	ENST00000425712	0.273494	0	0	18.8755	0	0	50.2831	36.875
chr2	AC073928.2	ENST00000417715	5.69846	6.6045	0.517301	37.2427	1.8812	0	16.436	20.8361
chr7	AC073934.6	ENST00000490314	0	9.67924	1.93822	1.00536	2.22746	0	0	4.72754
chr7	AC073957.15	ENST00000418941	4.58309	1.95814	2.00191	0.995337	1.67884	1.47262	0	2.33557
chr7	AC073958.2	ENST00000429273	0.615198	0.463726	0.788167	0	0	0	0	0.328129
chr2	AC073987.1	ENST00000422683	9.19029	13.5279	4.17979	27.4185	2.697	35.7874	30.5672	32.5509
chr2	AC074011.2	ENST00000431376	6.93098	11.5172	4.90809	9.09626	0	0	9.34935	7.7484
chr2	AC074019.1	ENST00000442062	0	0	0	1.15103	0	0	0.065015	0
chr2	AC074093.1	ENST00000595686	0	0	0	45.8056	0	0	0	0
chr2	AC074093.1	ENST00000594626	0	0	0	0	0	0	44.9224	0
chr2	AC074093.1	ENST00000451478	0	0	0	0	0	0	80.2479	0
chr2	AC074093.1	ENST00000596589	69.1492	149.766	13.3453	247.29	0	0	52.8594	227.379
chr7	AC074112.1	ENST00000438065	0.067003	8.3748	1.56052	0	0	0	0	15.7921
[truncated: 63,284 more rows]
