# Supplementary material for: Profiling of m6A RNA modifications identified an age‐associated regulation of AGO2 mRNA stability
Source: Aging Cell. 2018 Mar 23;17(3):e12753. doi: 10.1111/acel.12753 (PMC5946072; doi:10.1111/acel.12753)
Supplement: Supplementary file 4 [file ACEL-17-e12753-s004.xlsx]

## Sheet: miRNA Fold Change
ID	(fold change) O-Y
hsa-miR-520e	174.641
hsa-miR-936	138.682
hsa-miR-887	134.879
hsa-miR-422a	116.608
hsa-miR-583	106.485
hsa-miR-617	89.6753
hsa-miR-1295a	88.9557
hsa-miR-877-5p	62.768
hsa-miR-125b-2-3p	55.6044
hsa-miR-512-3p	53.1862
hsa-miR-1321	45.9736
hsa-miR-708-5p	35.7221
hsa-miR-516b-5p	35.4928
hsa-miR-2116-3p	31.7522
hsa-miR-365b-5p	28.5196
hsa-miR-1254	28.15
hsa-miR-194-3p	23.2857
hsa-miR-630	22.8782
hsa-miR-508-5p	22.1748
hsa-miR-124-3p	18.6815
hsa-miR-548d-5p	17.8682
hsa-miR-659-3p	17.4354
hsa-miR-519e-5p	16.3899
hsa-miR-1299	15.9258
hsa-miR-548g-3p	13.9321
hsa-miR-873-5p	13.777
hsa-miR-548n	13.6677
hsa-miR-616-3p	13.6076
hsa-miR-1250	12.9856
hsa-miR-634	12.3614
hsa-miR-516a-5p	11.5374
hsa-miR-183-3p	11.4377
hsa-miR-1275	11.2543
hsa-miR-149-3p	11.1122
hsa-miR-525-5p	10.2675
hsa-miR-198	9.93105
hsa-miR-99b-3p	9.62054
hsa-miR-1323	9.21775
hsa-miR-376a-5p	9.09972
hsa-miR-665	8.96147
hsa-miR-570-3p	8.46406
hsa-miR-602	7.97173
hsa-miR-551b-5p	7.90419
hsa-miR-10b-3p	7.78157
hsa-miR-498	7.49428
hsa-miR-187-5p	7.40216
hsa-miR-548a-5p	7.2409
hsa-miR-483-5p	7.19355
hsa-miR-135a-3p	7.11246
hsa-miR-542-5p	7.02327
hsa-miR-30b-3p	7.0227
hsa-miR-613	6.88343
hsa-miR-23a-5p	6.64472
hsa-miR-518e-5p	6.5576
hsa-miR-18b-3p	6.32715
hsa-miR-188-5p	6.32394
hsa-miR-520b	6.29085
hsa-miR-30c-1-3p	6.16409
hsa-miR-338-5p	6.14423
hsa-miR-1268a	6.07853
hsa-miR-550a-5p	6.00153
hsa-miR-939-5p	5.89686
hsa-miR-557	5.87884
hsa-miR-1181	5.80496
hsa-miR-493-5p	5.78672
hsa-miR-718	5.67464
hsa-miR-1915-5p	5.64074
hsa-miR-572	5.56875
hsa-miR-2276	5.50896
hsa-miR-1224-5p	5.39491
hsa-miR-193a-5p	5.36929
hsa-miR-542-3p	5.33095
hsa-miR-518c-5p	5.19886
hsa-miR-769-3p	5.00968
hsa-miR-1207-5p	4.95917
hsa-miR-139-3p	4.95396
hsa-miR-1182	4.79776
hsa-miR-320c	4.67381
hsa-miR-622	4.61751
hsa-miR-548q	4.48182
hsa-miR-30c-2-3p	4.43683
hsa-miR-582-3p	4.42391
hsa-miR-134	4.27526
hsa-miR-373-5p	4.13181
hsa-miR-638	4.0717
hsa-miR-663a	4.03531
hsa-miR-526b-5p	4.02041
hsa-miR-490-5p	4.01251
hsa-miR-518a-5p	3.97088
hsa-miR-601	3.94747
hsa-miR-371a-5p	3.74188
hsa-miR-1225-5p	3.73639
hsa-miR-1249	3.65186
hsa-miR-296-5p	3.55869
hsa-miR-1226-5p	3.52079
hsa-miR-298	3.49463
hsa-miR-1228-3p	3.46404
hsa-miR-1972	3.39843
hsa-miR-762	3.34147
hsa-miR-1915-3p	3.25164
hsa-miR-671-5p	3.22951
hsa-miR-370	3.11879
hsa-miR-191-3p	3.09127
hsa-miR-765	3.08635
hsa-miR-345-5p	3.0506
hsa-miR-520d-3p	3.03665
hsa-miR-1914-3p	2.97814
hsa-miR-548am-5p	2.95467
hsa-miR-575	2.94801
hsa-miR-21-3p	2.93324
hsa-miR-150-3p	2.76256
hsa-miR-1237-3p	2.66156
hsa-miR-1306-3p	2.54622
hsa-miR-450a-5p	2.53763
hsa-miR-320a	2.5173
hsa-miR-193b-5p	2.48091
hsa-miR-1307-3p	2.47074
hsa-miR-29a-5p	2.45984
hsa-miR-608	2.44756
hsa-miR-296-3p	2.44756
hsa-miR-190b	2.44756
hsa-miR-612	2.44756
hsa-miR-492	2.44756
hsa-miR-1293	2.44756
hsa-miR-508-3p	2.44756
hsa-miR-509-3p	2.44756
hsa-miR-1231	2.44756
hsa-miR-127-5p	2.44756
hsa-miR-1243	2.44756
hsa-miR-485-5p	2.44756
hsa-miR-921	2.44756
hsa-miR-920	2.44756
hsa-miR-1262	2.44756
hsa-miR-1294	2.44756
hsa-miR-331-5p	2.44756
hsa-miR-632	2.44756
hsa-miR-34c-5p	2.44756
hsa-miR-147b	2.44756
hsa-miR-1261	2.44756
hsa-miR-637	2.44756
hsa-miR-524-3p	2.44756
hsa-miR-614	2.44756
hsa-miR-449a	2.44756
hsa-miR-580	2.44756
hsa-miR-491-5p	2.44756
hsa-miR-571	2.44756
hsa-miR-767-5p	2.44756
hsa-miR-525-3p	2.44756
hsa-miR-299-3p	2.44756
hsa-miR-555	2.44756
hsa-miR-1265	2.44756
hsa-miR-1244	2.44756
hsa-miR-563	2.44756
hsa-miR-935	2.44756
hsa-miR-576-3p	2.44756
hsa-miR-1289	2.44756
hsa-miR-615-5p	2.44756
hsa-miR-604	2.44756
hsa-miR-657	2.44756
hsa-miR-375	2.44756
hsa-miR-573	2.44756
hsa-miR-1207-3p	2.44756
hsa-miR-146b-3p	2.44756
hsa-miR-511	2.44756
hsa-miR-653	2.44756
hsa-miR-552	2.44756
hsa-miR-1205	2.44756
hsa-miR-217	2.44756
hsa-miR-330-5p	2.44756
hsa-miR-504	2.44756
hsa-miR-668	2.44756
hsa-miR-1322	2.44756
hsa-miR-1282	2.44756
hsa-miR-1270	2.44756
hsa-miR-1253	2.44756
hsa-miR-450b-3p	2.44756
hsa-miR-515-3p	2.44756
hsa-miR-490-3p	2.44756
hsa-miR-645	2.44756
hsa-miR-1257	2.44756
hsa-miR-556-3p	2.44756
hsa-miR-1258	2.44756
hsa-miR-325	2.44756
hsa-miR-520c-3p	2.44756
hsa-miR-297	2.44756
hsa-miR-587	2.44756
hsa-miR-934	2.44756
hsa-miR-661	2.44756
hsa-miR-1248	2.44756
hsa-miR-129-5p	2.44756
hsa-miR-369-3p	2.44756
hsa-miR-520f	2.44756
hsa-miR-643	2.44756
hsa-miR-596	2.44756
hsa-miR-876-3p	2.44756
hsa-miR-1256	2.44756
hsa-miR-518a-3p	2.44756
hsa-miR-569	2.44756
hsa-miR-433	2.44756
hsa-miR-649	2.44756
hsa-miR-337-3p	2.44756
hsa-miR-885-3p	2.44756
hsa-miR-646	2.44756
hsa-miR-548m	2.44756
hsa-miR-581	2.44756
hsa-miR-1286	2.44756
hsa-miR-942	2.44756
hsa-miR-626	2.44756
hsa-miR-648	2.44756
hsa-miR-384	2.44756
hsa-miR-507	2.44756
hsa-miR-554	2.44756
hsa-miR-219-2-3p	2.44756
hsa-miR-1200	2.44756
hsa-miR-889	2.44756
hsa-miR-518b	2.44756
hsa-miR-567	2.44756
hsa-miR-1266	2.44756
hsa-miR-576-5p	2.44756
hsa-miR-1278	2.44756
hsa-miR-1284	2.44756
hsa-miR-944	2.44756
hsa-miR-513a-3p	2.44756
hsa-miR-34c-3p	2.44756
hsa-miR-592	2.44756
hsa-miR-518d-3p	2.44756
hsa-miR-491-3p	2.44756
hsa-miR-429	2.44756
hsa-miR-1179	2.44756
hsa-miR-450b-5p	2.44756
hsa-miR-599	2.44756
hsa-miR-510	2.44756
hsa-miR-941	2.44756
hsa-miR-586	2.44756
hsa-miR-520a-5p	2.44756
hsa-miR-516a-3p	2.44756
hsa-miR-579	2.44756
hsa-miR-548k	2.44756
hsa-miR-585	2.44756
hsa-miR-372	2.44756
hsa-miR-1302	2.44756
hsa-miR-924	2.44756
hsa-miR-578	2.44756
hsa-miR-938	2.44756
hsa-miR-137	2.44756
hsa-miR-520a-3p	2.44756
hsa-miR-943	2.44756
hsa-miR-663b	2.44756
hsa-miR-1184	2.44756
hsa-miR-562	2.44756
hsa-miR-651	2.44756
hsa-miR-633	2.44756
hsa-miR-1204	2.44756
hsa-miR-619	2.44756
hsa-miR-635	2.44756
hsa-miR-597	2.44756
hsa-miR-556-5p	2.44756
hsa-miR-548j	2.44756
hsa-miR-1206	2.44756
hsa-miR-566	2.44756
hsa-miR-489	2.44756
hsa-miR-639	2.44756
hsa-miR-1297	2.44756
hsa-miR-548i	2.44756
hsa-miR-548e	2.44756
hsa-miR-1298	2.44756
hsa-miR-548b-5p	2.44756
hsa-miR-95	2.44756
hsa-miR-412	2.44756
hsa-miR-548b-3p	2.44756
hsa-miR-153	2.44756
hsa-miR-590-3p	2.44756
hsa-miR-875-3p	2.44756
hsa-miR-1267	2.44756
hsa-miR-302f	2.44756
hsa-miR-548a-3p	2.44756
hsa-miR-655	2.44756
hsa-miR-519d	2.44756
hsa-miR-620	2.44756
hsa-miR-892a	2.44756
hsa-miR-656	2.44756
hsa-miR-302e	2.44756
hsa-miR-1276	2.44756
hsa-miR-558	2.44756
hsa-miR-618	2.44756
hsa-miR-1279	2.44756
hsa-miR-1252	2.44756
hsa-miR-188-3p	2.44756
hsa-miR-216b	2.44756
hsa-miR-520g	2.44756
hsa-miR-641	2.44756
hsa-miR-577	2.44756
hsa-miR-1264	2.44756
hsa-miR-520h	2.44756
hsa-miR-1283	2.44756
hsa-miR-802	2.44756
hsa-miR-1251	2.44756
hsa-miR-559	2.44756
hsa-miR-922	2.44756
hsa-miR-890	2.44756
hsa-miR-600	2.44756
hsa-miR-1197	2.44756
hsa-miR-519c-3p	2.44756
hsa-miR-607	2.44756
hsa-miR-519b-3p	2.44756
hsa-miR-521	2.44756
hsa-miR-496	2.44756
hsa-miR-515-5p	2.44756
hsa-let-7c*_v16.0	2.44756
hsa-let-7e-3p	2.44756
hsa-let-7g-3p	2.44756
hsa-miR-100-3p	2.44756
hsa-miR-103a-2-5p	2.44756
hsa-miR-103b	2.44756
hsa-miR-105-3p	2.44756
hsa-miR-105-5p	2.44756
hsa-miR-106a-3p	2.44756
hsa-miR-10a-3p	2.44756
hsa-miR-10b-5p	2.44756
hsa-miR-1178-3p	2.44756
hsa-miR-1185-5p	2.44756
hsa-miR-1201_v15.0	2.44756
hsa-miR-1203	2.44756
hsa-miR-122-3p	2.44756
hsa-miR-1226-3p	2.44756
hsa-miR-1233-3p	2.44756
hsa-miR-124-5p	2.44756
hsa-miR-1245a	2.44756
hsa-miR-1247-5p	2.44756
hsa-miR-1255a	2.44756
hsa-miR-1255b-5p	2.44756
hsa-miR-1259_v15.0	2.44756
hsa-miR-1263	2.44756
hsa-miR-1269a	2.44756
hsa-miR-1272	2.44756
hsa-miR-1273a	2.44756
hsa-miR-1277-3p	2.44756
hsa-miR-1285-3p	2.44756
hsa-miR-129-1-3p	2.44756
hsa-miR-129-2-3p	2.44756
hsa-miR-1291	2.44756
hsa-miR-1292-5p	2.44756
hsa-miR-1304-5p	2.44756
hsa-miR-130b-5p	2.44756
hsa-miR-132-5p	2.44756
hsa-miR-1324	2.44756
hsa-miR-135a-5p	2.44756
hsa-miR-135b-3p	2.44756
hsa-miR-135b-5p	2.44756
hsa-miR-138-1-3p	2.44756
hsa-miR-138-2-3p	2.44756
hsa-miR-138-5p	2.44756
hsa-miR-141-5p	2.44756
hsa-miR-143-5p	2.44756
hsa-miR-144-5p	2.44756
hsa-miR-145-3p	2.44756
hsa-miR-1468	2.44756
hsa-miR-1470	2.44756
hsa-miR-147a	2.44756
hsa-miR-148a-5p	2.44756
hsa-miR-148b-5p	2.44756
hsa-miR-154-3p	2.44756
hsa-miR-155-3p	2.44756
hsa-miR-16-1-3p	2.44756
hsa-miR-182-3p	2.44756
hsa-miR-1827	2.44756
hsa-miR-183-5p	2.44756
hsa-miR-184	2.44756
hsa-miR-185-3p	2.44756
hsa-miR-186-3p	2.44756
hsa-miR-187-3p	2.44756
hsa-miR-18a-3p	2.44756
hsa-miR-1908	2.44756
hsa-miR-1909-3p	2.44756
hsa-miR-190a	2.44756
hsa-miR-1911-3p	2.44756
hsa-miR-1911-5p	2.44756
hsa-miR-1912	2.44756
hsa-miR-1913	2.44756
hsa-miR-1914-5p	2.44756
hsa-miR-192-3p	2.44756
hsa-miR-196a-3p	2.44756
hsa-miR-196a-5p	2.44756
hsa-miR-196b-3p	2.44756
hsa-miR-19a-5p	2.44756
hsa-miR-19b-2-5p	2.44756
hsa-miR-200a-3p	2.44756
hsa-miR-200a-5p	2.44756
hsa-miR-200b-5p	2.44756
hsa-miR-200c-5p	2.44756
hsa-miR-202-5p	2.44756
hsa-miR-203a	2.44756
hsa-miR-204-5p	2.44756
hsa-miR-205-3p	2.44756
hsa-miR-205-5p	2.44756
hsa-miR-2052	2.44756
hsa-miR-2053	2.44756
hsa-miR-208a	2.44756
hsa-miR-208b	2.44756
hsa-miR-20b-3p	2.44756
hsa-miR-211-5p	2.44756
hsa-miR-2110	2.44756
hsa-miR-2113	2.44756
hsa-miR-2114-3p	2.44756
hsa-miR-2114-5p	2.44756
hsa-miR-2115-3p	2.44756
hsa-miR-2115-5p	2.44756
hsa-miR-2116-5p	2.44756
hsa-miR-2117	2.44756
hsa-miR-214-5p	2.44756
hsa-miR-216a-5p	2.44756
hsa-miR-218-1-3p	2.44756
hsa-miR-218-2-3p	2.44756
hsa-miR-218-5p	2.44756
hsa-miR-220a_v15.0	2.44756
hsa-miR-220b_v15.0	2.44756
hsa-miR-220c_v15.0	2.44756
hsa-miR-222-5p	2.44756
hsa-miR-224-3p	2.44756
hsa-miR-23b-5p	2.44756
hsa-miR-24-1-5p	2.44756
hsa-miR-24-2-5p	2.44756
hsa-miR-25-5p	2.44756
hsa-miR-26a-1-3p	2.44756
hsa-miR-26a-2-3p	2.44756
hsa-miR-27a-5p	2.44756
hsa-miR-27b-5p	2.44756
hsa-miR-29b-2-5p	2.44756
hsa-miR-302a-3p	2.44756
hsa-miR-302a-5p	2.44756
hsa-miR-302b-3p	2.44756
hsa-miR-302b-5p	2.44756
hsa-miR-302c-3p	2.44756
hsa-miR-302c-5p	2.44756
hsa-miR-302d-3p	2.44756
hsa-miR-302d-5p	2.44756
hsa-miR-30a-3p	2.44756
hsa-miR-323a-3p	2.44756
hsa-miR-323a-5p	2.44756
hsa-miR-323b-5p	2.44756
hsa-miR-329	2.44756
hsa-miR-33b-5p	2.44756
hsa-miR-34a-3p	2.44756
hsa-miR-34b-5p	2.44756
hsa-miR-363-5p	2.44756
hsa-miR-367-3p	2.44756
hsa-miR-367-5p	2.44756
hsa-miR-369-5p	2.44756
hsa-miR-371a-3p	2.44756
hsa-miR-373-3p	2.44756
hsa-miR-374a-3p	2.44756
hsa-miR-374b-3p	2.44756
hsa-miR-377-5p	2.44756
hsa-miR-379-3p	2.44756
hsa-miR-380-3p	2.44756
hsa-miR-380-5p	2.44756
hsa-miR-383	2.44756
hsa-miR-411-3p	2.44756
hsa-miR-411-5p	2.44756
hsa-miR-448	2.44756
hsa-miR-449b-5p	2.44756
hsa-miR-449c-5p	2.44756
hsa-miR-452-3p	2.44756
hsa-miR-452-5p	2.44756
hsa-miR-455-3p	2.44756
hsa-miR-455-5p	2.44756
hsa-miR-488-3p	2.44756
hsa-miR-488-5p	2.44756
hsa-miR-493-3p	2.44756
hsa-miR-497-3p	2.44756
hsa-miR-499a-3p	2.44756
hsa-miR-499a-5p	2.44756
hsa-miR-506-3p	2.44756
hsa-miR-509-3-5p	2.44756
hsa-miR-509-5p	2.44756
hsa-miR-512-5p	2.44756
hsa-miR-514a-3p	2.44756
hsa-miR-517a-3p	2.44756
hsa-miR-517b_v17.0	2.44756
hsa-miR-517c-3p	2.44756
hsa-miR-518c-3p	2.44756
hsa-miR-518e-3p	2.44756
hsa-miR-518f-3p	2.44756
hsa-miR-518f-5p	2.44756
hsa-miR-519e-3p	2.44756
hsa-miR-522-3p	2.44756
hsa-miR-523-3p	2.44756
hsa-miR-526b-3p	2.44756
hsa-miR-541-3p	2.44756
hsa-miR-541-5p	2.44756
hsa-miR-544a	2.44756
hsa-miR-545-5p	2.44756
hsa-miR-548av-3p	2.44756
hsa-miR-548d-3p	2.44756
hsa-miR-548h-5p	2.44756
hsa-miR-548l	2.44756
hsa-miR-548p	2.44756
hsa-miR-549a	2.44756
hsa-miR-550a-3p	2.44756
hsa-miR-551a	2.44756
hsa-miR-553	2.44756
hsa-miR-561-3p	2.44756
hsa-miR-588	2.44756
hsa-miR-589-3p	2.44756
hsa-miR-589-5p	2.44756
hsa-miR-591	2.44756
hsa-miR-593-3p	2.44756
hsa-miR-593-5p	2.44756
hsa-miR-603	2.44756
hsa-miR-606	2.44756
hsa-miR-611	2.44756
hsa-miR-616-5p	2.44756
hsa-miR-621	2.44756
hsa-miR-624-3p	2.44756
hsa-miR-624-5p	2.44756
hsa-miR-628-5p	2.44756
hsa-miR-642a-5p	2.44756
hsa-miR-644a	2.44756
hsa-miR-654-5p	2.44756
hsa-miR-675-3p	2.44756
hsa-miR-675-5p	2.44756
hsa-miR-7-2-3p	2.44756
hsa-miR-708-3p	2.44756
hsa-miR-759	2.44756
hsa-miR-761	2.44756
hsa-miR-767-3p	2.44756
hsa-miR-875-5p	2.44756
hsa-miR-886-5p_v15.0	2.44756
hsa-miR-888-3p	2.44756
hsa-miR-888-5p	2.44756
hsa-miR-891a	2.44756
hsa-miR-891b	2.44756
hsa-miR-9-3p	2.44756
hsa-miR-9-5p	2.44756
hsa-miR-92a-1-5p	2.44756
hsa-miR-92a-2-5p	2.44756
hsa-miR-92b-3p	2.44756
hsa-miR-92b-5p	2.44756
hsa-miR-96-3p	2.44756
hsa-miR-96-5p	2.44756
hsa-miR-99a-3p	2.44756
hsa-miR-1238-3p	2.33992
hsa-miR-610	2.30899
hsa-miR-1225-3p	2.26675
hsa-miR-760	2.15904
hsa-miR-513c-5p	2.1548
hsa-miR-1183	2.10925
hsa-miR-874	2.0995
hsa-miR-1471	2.02579
hsa-miR-224-5p	2.00337
hsa-miR-770-5p	1.99453
hsa-miR-125a-3p	1.98674
hsa-miR-338-3p	1.91502
hsa-miR-494	1.79864
hsa-miR-1469	1.77445
hsa-miR-93-3p	1.76963
hsa-miR-711	1.74695
hsa-miR-28-3p	1.68868
hsa-miR-122-5p	1.68229
hsa-let-7i-3p	1.67311
hsa-miR-940	1.66959
hsa-miR-933	1.66736
hsa-miR-623	1.63594
hsa-miR-33b-3p	1.6241
hsa-miR-1202	1.61995
hsa-miR-409-5p	1.60947
hsa-miR-100-5p	1.56335
hsa-miR-424-5p	1.55139
hsa-miR-451a	1.5245
hsa-miR-193a-3p	1.47621
hsa-miR-548c-3p	1.46925
hsa-miR-769-5p	1.45636
hsa-miR-431-5p	1.43263
hsa-miR-136-3p	1.40984
hsa-miR-136-5p	1.40511
hsa-miR-140-5p	1.38953
hsa-miR-758-3p	1.37209
hsa-miR-320b	1.36349
hsa-miR-486-5p	1.35837
hsa-miR-28-5p	1.35012
hsa-miR-365a-3p	1.32813
hsa-miR-1290	1.30535
hsa-miR-362-5p	1.27931
hsa-miR-30a-5p	1.27129
hsa-miR-425-3p	1.23262
hsa-miR-31-3p	1.21037
hsa-miR-221-5p	1.20624
hsa-miR-10a-5p	1.2007
hsa-miR-181a-2-3p	1.19222
hsa-miR-15a-5p	1.18145
hsa-miR-625-3p	1.1754
hsa-miR-423-5p	1.17495
hsa-miR-155-5p	1.16448
hsa-miR-376b-3p	1.13525
hsa-miR-513b	1.11478
hsa-miR-543	1.1147
hsa-miR-2277-3p	1.10669
hsa-miR-29b-3p	1.1002
hsa-miR-142-3p	1.09612
hsa-miR-30e-5p	1.09369
hsa-miR-148b-3p	1.08799
hsa-miR-142-5p	1.08572
hsa-miR-505-5p	1.08073
hsa-miR-22-3p	1.05705
hsa-miR-26b-3p	1.05162
hsa-miR-30e-3p	1.04645
hsa-miR-21-5p	1.0401
hsa-miR-503-5p	1.02698
hsa-miR-181b-5p	0.995254
hsa-miR-30d-5p	0.991269
hsa-miR-337-5p	0.982945
hsa-miR-146a-3p	0.976274
hsa-miR-223-3p	0.974892
hsa-miR-500a-5p	0.959296
hsa-miR-106b-3p	0.950957
hsa-miR-29b-1-5p	0.942747
hsa-miR-301b	0.933961
hsa-miR-1208	0.931558
hsa-miR-320d	0.930437
hsa-miR-513a-5p	0.927686
hsa-miR-15b-3p	0.91996
hsa-miR-1305	0.919812
hsa-miR-210	0.915427
hsa-miR-449c-3p	0.915353
hsa-miR-886-3p_v15.0	0.904072
hsa-miR-146a-5p	0.89794
hsa-miR-495-3p	0.896856
hsa-miR-582-5p	0.88855
hsa-miR-223-5p	0.887488
hsa-miR-431-3p	0.887141
hsa-miR-144-3p	0.884043
hsa-miR-379-5p	0.879562
hsa-miR-548f	0.876146
hsa-miR-17-3p	0.870481
hsa-miR-551b-3p	0.864955
hsa-miR-33a-5p	0.86061
hsa-miR-186-5p	0.857161
hsa-miR-181a-3p	0.856622
hsa-miR-92a-3p	0.856458
hsa-let-7i-5p	0.855128
hsa-miR-154-5p	0.854951
hsa-miR-30c-5p	0.850633
hsa-miR-497-5p	0.847703
hsa-miR-219-1-3p	0.838439
hsa-miR-191-5p	0.835
hsa-miR-1537	0.832638
hsa-miR-199b-5p	0.832369
hsa-miR-609	0.830407
hsa-miR-342-5p	0.82923
hsa-miR-1280_v18.0	0.828723
hsa-miR-130a-5p	0.825228
hsa-miR-584-5p	0.81711
hsa-miR-202-3p	0.814098
hsa-miR-148a-3p	0.81386
hsa-miR-1539	0.807396
hsa-miR-23a-3p	0.7993
hsa-miR-484	0.797202
hsa-miR-378_v17.0	0.796195
hsa-miR-181a-5p	0.793376
hsa-miR-650	0.791059
hsa-let-7a-5p	0.785717
hsa-miR-222-3p	0.778014
hsa-miR-424-3p	0.774864
hsa-miR-132-3p	0.766038
hsa-miR-605	0.76361
hsa-miR-340-5p	0.763175
hsa-let-7d-3p	0.761641
hsa-miR-27a-3p	0.759349
hsa-miR-1234-3p	0.754545
hsa-miR-381-3p	0.749462
hsa-miR-1246	0.746115
hsa-miR-301a-3p	0.745582
hsa-miR-212-3p	0.744814
hsa-miR-652-3p	0.744675
hsa-let-7g-5p	0.741748
hsa-miR-764	0.736521
hsa-miR-99a-5p	0.735822
hsa-miR-409-3p	0.729473
hsa-miR-485-3p	0.727465
hsa-miR-382-5p	0.726548
hsa-miR-25-3p	0.724674
hsa-miR-625-5p	0.722432
hsa-miR-410	0.71874
hsa-miR-152	0.718253
hsa-miR-15a-3p	0.71491
hsa-miR-1301	0.7129
hsa-miR-20a-3p	0.69878
hsa-let-7f-1-3p	0.697865
hsa-let-7b-5p	0.693244
hsa-miR-15b-5p	0.691716
hsa-miR-664a-5p	0.690762
hsa-miR-140-3p	0.689113
hsa-miR-221-3p	0.684885
hsa-miR-130a-3p	0.679944
hsa-miR-7-5p	0.677785
hsa-miR-200c-3p	0.67732
hsa-miR-146b-5p	0.676439
hsa-miR-130b-3p	0.675351
hsa-miR-26b-5p	0.673746
hsa-miR-545-3p	0.673006
hsa-miR-517-5p	0.672226
hsa-let-7d-5p	0.670315
hsa-miR-629-5p	0.668212
hsa-miR-29a-3p	0.667329
hsa-let-7c	0.666835
hsa-miR-363-3p	0.662799
hsa-let-7f-2-3p	0.662564
hsa-miR-1909-5p	0.662208
hsa-miR-671-3p	0.660669
hsa-miR-300	0.658202
hsa-let-7f-5p	0.655034
hsa-miR-425-5p	0.654799
hsa-miR-196b-5p	0.65384
hsa-miR-1977_v14.0	0.651346
hsa-miR-101-5p	0.650665
hsa-miR-125b-1-3p	0.649909
hsa-miR-423-3p	0.649872
hsa-miR-377-3p	0.636969
hsa-miR-378a-5p	0.635636
hsa-miR-628-3p	0.633482
hsa-miR-340-3p	0.629493
hsa-miR-421	0.628603
hsa-miR-335-5p	0.626932
hsa-miR-1281	0.61415
hsa-miR-101-3p	0.613015
hsa-miR-1287	0.609445
hsa-miR-330-3p	0.604805
hsa-miR-629-3p	0.604731
hsa-miR-24-3p	0.599926
hsa-miR-103a-3p	0.599489
hsa-miR-342-3p	0.598078
hsa-miR-362-3p	0.597862
hsa-miR-107	0.597391
hsa-miR-34a-5p	0.593421
hsa-miR-181d	0.593081
hsa-miR-483-3p	0.592917
hsa-miR-615-3p	0.592754
hsa-miR-1229-3p	0.591216
hsa-miR-324-3p	0.591082
hsa-miR-502-5p	0.587371
hsa-miR-1825	0.586241
hsa-miR-181c-3p	0.585397
hsa-miR-16-5p	0.584767
hsa-miR-29c-3p	0.582536
hsa-miR-22-5p	0.581738
hsa-miR-199a-3p	0.581689
hsa-miR-574-5p	0.581198
hsa-miR-27b-3p	0.580802
hsa-miR-564	0.574233
hsa-miR-720_v18.0	0.572228
hsa-miR-937-3p	0.570592
hsa-miR-361-3p	0.570457
hsa-miR-454-3p	0.57039
hsa-miR-532-5p	0.568374
hsa-miR-151a-3p	0.564501
hsa-miR-106b-5p	0.563336
hsa-miR-331-3p	0.56329
hsa-miR-195-5p	0.561187
hsa-miR-150-5p	0.555768
hsa-miR-660-5p	0.551356
hsa-miR-328	0.547863
hsa-miR-149-5p	0.545725
hsa-miR-590-5p	0.544239
hsa-miR-32-5p	0.541775
hsa-miR-126-3p	0.54168
hsa-miR-1288	0.540225
hsa-miR-151a-5p	0.538679
hsa-miR-133a	0.538617
hsa-miR-23b-3p	0.533259
hsa-miR-376c-3p	0.532345
hsa-miR-200b-3p	0.532044
hsa-miR-98-5p	0.531034
hsa-miR-195-3p	0.526143
hsa-miR-185-5p	0.525459
hsa-miR-1308_v15.0	0.524797
hsa-miR-197-3p	0.519939
hsa-miR-18b-5p	0.517374
hsa-miR-376a-3p	0.516449
hsa-miR-346	0.516423
hsa-miR-30b-5p	0.515521
hsa-miR-193b-3p	0.514549
hsa-miR-574-3p	0.513619
hsa-miR-1236-3p	0.512938
hsa-miR-487a	0.510714
hsa-miR-877-3p	0.509044
hsa-miR-143-3p	0.508973
hsa-miR-454-5p	0.508532
hsa-miR-19a-3p	0.506196
hsa-miR-1274b_v16.0	0.506063
hsa-miR-1979_v15.0	0.505088
hsa-miR-532-3p	0.502694
hsa-miR-501-3p	0.501461
hsa-miR-1826_v15.0	0.498812
hsa-miR-125b-5p	0.498228
hsa-miR-326	0.49451
hsa-miR-26a-5p	0.493072
hsa-miR-17-5p	0.491108
hsa-miR-19b-3p	0.487851
hsa-miR-1224-3p	0.486805
hsa-miR-627	0.480752
hsa-miR-487b	0.480674
hsa-miR-20a-5p	0.479985
hsa-miR-181c-5p	0.479788
hsa-miR-127-3p	0.477275
hsa-miR-16-2-3p	0.473292
hsa-miR-18a-5p	0.472702
hsa-let-7b-3p	0.469771
hsa-miR-335-3p	0.465275
hsa-miR-128	0.464406
hsa-miR-219-5p	0.464324
hsa-miR-126-5p	0.457475
hsa-miR-374a-5p	0.45712
hsa-miR-20b-5p	0.456174
hsa-miR-1973	0.451466
hsa-miR-505-3p	0.445043
hsa-miR-31-5p	0.44287
hsa-miR-141-3p	0.442565
hsa-miR-30d-3p	0.435994
hsa-miR-670	0.433511
hsa-miR-361-5p	0.42911
hsa-miR-500a-3p	0.425696
hsa-miR-7-1-3p	0.424177
hsa-miR-502-3p	0.421809
hsa-miR-640	0.413069
hsa-miR-324-5p	0.411654
hsa-miR-199a-5p	0.40971
hsa-miR-885-5p	0.4054
hsa-miR-374b-5p	0.402501
hsa-miR-339-5p	0.400463
hsa-miR-93-5p	0.396116
hsa-miR-664a-3p	0.391685
hsa-miR-744-5p	0.391346
hsa-miR-145-5p	0.390741
hsa-let-7a-3p	0.386405
hsa-miR-1976	0.377416
hsa-miR-1975_v15.0	0.37405
hsa-miR-32-3p	0.373732
hsa-miR-29c-5p	0.367498
hsa-miR-486-3p	0.366844
hsa-miR-432-3p	0.363056
hsa-miR-501-5p	0.362596
hsa-miR-1974_v14.0	0.358944
hsa-miR-647	0.345536
hsa-miR-194-5p	0.336126
hsa-miR-766-3p	0.327198
hsa-miR-1274a_v16.0	0.322673
hsa-miR-1978_v14.0	0.322429
hsa-miR-1260a	0.306646
hsa-miR-1	0.301919
hsa-miR-1180	0.292796
hsa-miR-539-5p	0.29037
hsa-miR-595	0.286838
hsa-miR-34b-3p	0.284442
hsa-miR-1910	0.275049
hsa-miR-339-3p	0.264855
hsa-miR-1296	0.264101
hsa-miR-654-3p	0.262269
hsa-miR-449b-3p	0.261239
hsa-miR-19b-1-5p	0.255183
hsa-let-7e-5p	0.25424
hsa-miR-598	0.249491
hsa-miR-206	0.24815
hsa-miR-125a-5p	0.248079
hsa-miR-636	0.242428
hsa-miR-892b	0.238316
hsa-miR-192-5p	0.219743
hsa-miR-1227-3p	0.2173
hsa-miR-1228-5p	0.193067
hsa-miR-2278	0.187027
hsa-miR-215	0.177133
hsa-miR-99b-5p	0.177079
hsa-miR-133b	0.164307
hsa-miR-658	0.141065
hsa-miR-432-5p	0.131893
hsa-miR-139-5p_v18.0	0.128291
hsa-miR-876-5p	0.120954
hsa-miR-631	0.114409
hsa-miR-1303	0.0998997
hsa-miR-182-5p	0.0902628
hsa-miR-662	0.0891849
hsa-miR-1538	0.0768094
hsa-miR-1271-5p	0.0546486
hsa-miR-33a-3p	0.0456061
hsa-miR-299-5p	0.0367239
hsa-miR-568	0.0342045
hsa-miR-214-3p	0.0302798
hsa-miR-744-3p	0.0295882
