# Supplementary material for: Profiling of m6A RNA modifications identified an age‐associated regulation of AGO2 mRNA stability
Source: Aging Cell. 2018 Mar 23;17(3):e12753. doi: 10.1111/acel.12753 (PMC5946072; doi:10.1111/acel.12753)
Supplement: Supplementary file 5 [file ACEL-17-e12753-s005.xlsx]

## Sheet: Sheet1
Name	Species	Sequence	Notes
AGO2 F	human	TCCACCTAGACCCGACTTTGG
AGO2 R	human	GTGTTCCACGATTTCCCTGTT
DROSHA F	human	ATCCTTTAGGCCCCAAAATCTG
DROSHA R	human	GGGTACAAAGTCTGGTCGTGG
DICER1 F	human	TGCTATGTCGCCTTGAATGTT
DICER1 R	human	AATTTCTCGATAGGGGTGGTCTA
GAPDH F	human	GTCAACGGATTTGGTCTGTATT
GAPDH R	human	AGTCTTCTGGGTGGCAGTGAT
18S	human	GCTTAATTTGACTCAACACGGGA
18S	human	AGCTATCAATCTGTCAATCCTGTC
